# Supplementary material for: Phosphoproteomic analysis of neoadjuvant breast cancer suggests that increased sensitivity to paclitaxel is driven by CDK4 and filamin A
Source: Nat Commun. 2022 Dec 7;13:7529. doi: 10.1038/s41467-022-35065-z (PMC9729295; doi:10.1038/s41467-022-35065-z)
Supplement: Supplementary file 5 — Supplementary data 1 [file 41467_2022_35065_MOESM5_ESM.xlsx]

## Sheet: Sheet 1 P-Peptides from Fig.3A
GROUP 1: Peptides present in the control arm in responders to paclitaxel only
Protein, phosphosite	log2 fold change	-log10 p-value	FDR
RalBP1-associated Eps domain-containing protein 1, S272	20.1472	4	0.28105
FK506-binding protein 15, S1164	20.2882	2.88606	0.99182
GROUP 2: Peptides present in responders and non-responders in the control arm, up-regulated in responders
Protein, phosphosite	log2 fold change	-log10 p-value	FDR
Pyruvate dehydrogenase E1 component subunit alpha, somatic form, mitochondrial, S232	2.43218	4.30103	0.04435
60S acidic ribosomal protein P2;60S acidic ribosomal protein P1, S105; S104	4.58919	4.04576	0.05981
Serine/arginine repetitive matrix protein 1, S775	8.02745	4	0.31549
Vimentin, S56	3.17317	3.72125	0.05981
Mitochondrial import receptor subunit TOM70, S91	3.21564	3.63827	0.14157
Lamin-B2, S17	2.43898	3.60206	0.09645
Keratin, type II cytoskeletal 5, NA19	3.63124	3.60206	0.4996
Prelamin-A/C;Lamin-A/C, S651	4.10438	3.5376	0.41992
Lamin-B2, S404	3.03983	3.50864	0.14157
Filamin-A, S2152	2.39262	3.25181	0.20495
Tryptophan--tRNA ligase, cytoplasmic;T1-TrpRS;T2-TrpRS, S467	2.8817	3.16115	0.20495
KN motif and ankyrin repeat domain-containing protein 2, S375	3.64289	3.12494	0.59234
Prelamin-A/C;Lamin-A/C, S652	3.86559	3.10791	0.49219
Vimentin, S325	2.67969	3.09151	0.24262
Transcriptional coactivator YAP1, S109	4.09203	3.06048	0.54278
BUD13 homolog, S163	6.1919	2.91364	0.99501
Plectin, S1732	1.90558	2.88606	0.37373
Microtubule-associated protein 4, S280	2.22857	2.83268	0.31549
Catenin delta-1, S352	4.15199	2.78252	0.71844
Ras-related protein Rab-7a, S72	5.62144	2.74232	0.77351
Histone H1.4;Histone H1.3, S36; S37	1.89917	2.70997	0.27697
Histone H1.2, S36	1.89917	2.70997	0.27697
Metastasis-associated protein MTA1, S449	3.26358	2.69897	0.71844
Coiled-coil domain-containing protein 86, S18	3.2343	2.6968	0.78364
PDZ and LIM domain protein 2, S197	4.23211	2.64975	0.82148
Dihydropyrimidinase-related protein 3, S541	5.29411	2.64975	0.99817
Lymphocyte-specific protein 1, S204	1.58575	2.63827	0.54278
Heterogeneous nuclear ribonucleoprotein U, S271	5.34147	2.63078	0.99894
Serine/arginine repetitive matrix protein 1, S769	4.23893	2.62893	0.81206
Serine/arginine repetitive matrix protein 2, S778	5.41631	2.61083	0.99894
Keratin, type II cytoskeletal 5, NA16	3.03311	2.5867	0.82148
Smad nuclear-interacting protein 1, S35	2.5949	2.53018	0.59234
Tensin-1, S1381	1.37591	2.52578	0.41992
Bcl2-associated agonist of cell death, S118	3.12373	2.50724	0.84913

## Sheet: Sheet 2 P-Peptides from Fig.3B
GROUP 1: Peptides present in the whole trial in responders to paclitaxel only
Protein, phosphosite	log2 fold change	-log10 p-value	FDR
Keratin, type II cytoskeletal 5, NA19	18.5691	4.04576	0.79565
Serine/arginine repetitive matrix protein 1, S769	19.1982	3.19382	0.95229
Prelamin-A/C;Lamin-A/C, S651	20.7621	3.16115	0.94561
Filamin-A, S966	19.6683	2.82681	0.98771
Ras-related protein Rab-7a, S72	18.3264	2.80688	0.87753
Bcl2-associated agonist of cell death, S118	21.1315	2.67985	0.69635
Heterogeneous nuclear ribonucleoprotein U, S3	24.2376	2.54821	0.99652
GROUP 2: Peptides present in responders and non-responders in the whole trial, up-regulated in responders
Protein, phosphosite	log2 fold change	-log10 p-value	FDR
E3 ubiquitin-protein ligase DTX3L, S9	4.85829	3.74473	0.09835

## Sheet: Sheet 3 P-Peptides from Fig.3C
GROUP 1: Peptides present in the experimental arm in responders to paclitaxel only
Protein, phosphosite	log2 fold change	-log10 p-value	FDR
Zinc finger CCCH domain-containing protein 13, S643	20.3085	2.767	0.74297
GROUP 2: Peptides present in responders and non-responders in the experimental arm, up-regulated in responders
Protein, phosphosite	log2 fold change	-log10 p-value	FDR
