# Supplementary material for: Phosphoproteomic analysis of neoadjuvant breast cancer suggests that increased sensitivity to paclitaxel is driven by CDK4 and filamin A
Source: Nat Commun. 2022 Dec 7;13:7529. doi: 10.1038/s41467-022-35065-z (PMC9729295; doi:10.1038/s41467-022-35065-z)
Supplement: Supplementary file 6 — Supplementary data 2 [file 41467_2022_35065_MOESM6_ESM.xlsx]

## Sheet: TUBA_proteinGroups
Protein IDs	Majority protein IDs	Peptide counts (all)	Peptide counts (razor+unique)	Peptide counts (unique)	Protein names	Gene names	Gene name	Fasta headers	Number of proteins	Peptides	Razor + unique peptides	Unique peptides	Peptides cdk4_TUB_bait_01	Peptides cdk4_TUB_bait_01b	Peptides cdk4_TUB_IgG_01	Peptides cdk4_TUB_IgG_01b	Peptides wt_TUB_bait_01	Peptides wt_TUB_bait_01b	Peptides wt_TUB_IgG_01	Peptides wt_TUB_IgG_01b	Razor + unique peptides cdk4_TUB_bait_01	Razor + unique peptides cdk4_TUB_bait_01b	Razor + unique peptides cdk4_TUB_IgG_01	Razor + unique peptides cdk4_TUB_IgG_01b	Razor + unique peptides wt_TUB_bait_01	Razor + unique peptides wt_TUB_bait_01b	Razor + unique peptides wt_TUB_IgG_01	Razor + unique peptides wt_TUB_IgG_01b	Unique peptides cdk4_TUB_bait_01	Unique peptides cdk4_TUB_bait_01b	Unique peptides cdk4_TUB_IgG_01	Unique peptides cdk4_TUB_IgG_01b	Unique peptides wt_TUB_bait_01	Unique peptides wt_TUB_bait_01b	Unique peptides wt_TUB_IgG_01	Unique peptides wt_TUB_IgG_01b	Sequence coverage [%]	Unique + razor sequence coverage [%]	Unique sequence coverage [%]	Mol. weight [kDa]	Sequence length	Sequence lengths	Q-value	Score	Identification type cdk4_TUB_bait_01	Identification type cdk4_TUB_bait_01b	Identification type cdk4_TUB_IgG_01	Identification type cdk4_TUB_IgG_01b	Identification type wt_TUB_bait_01
CON__sw|Q61782_CONT|CONT_Q61782	CON__sw|Q61782_CONT|CONT_Q61782	6	1	1					1	6	1	1	4	5	5	5	1	3	6	6	0	1	0	0	0	0	1	1	0	1	0	0	0	0	1	1	59.1	10.8	10.8	10.662	93	93	0	6.4753	By matching	By matching	By matching	By matching	By matching
Q8WVV4	Q8WVV4	3	3	3	Protein POF1B	POF1B	POF1B	sp|Q8WVV4|POF1B_HUMAN Protein POF1B OS=Homo sapiens OX=9606 GN=POF1B PE=1 SV=3	1	3	3	3	1	1	0	0	0	0	3	3	1	1	0	0	0	0	3	3	1	1	0	0	0	0	3	3	3.9	3.9	3.9	68.064	589	589	0	23.728	By matching	By MS/MS
P47929	P47929	2	2	2	Galectin-7	LGALS7	LGALS7	sp|P47929|LEG7_HUMAN Galectin-7 OS=Homo sapiens OX=9606 GN=LGALS7 PE=1 SV=2	1	2	2	2	1	0	0	0	0	0	2	2	1	0	0	0	0	0	2	2	1	0	0	0	0	0	2	2	20.6	20.6	20.6	15.075	136	136	0	11.441	By matching
P22735	P22735	3	3	3	Protein-glutamine gamma-glutamyltransferase K	TGM1	TGM1	sp|P22735|TGM1_HUMAN Protein-glutamine gamma-glutamyltransferase K OS=Homo sapiens OX=9606 GN=TGM1 PE=1 SV=4	1	3	3	3	1	2	0	0	0	0	3	1	1	2	0	0	0	0	3	1	1	2	0	0	0	0	3	1	3.3	3.3	3.3	89.786	817	817	0	16.627	By matching	By matching
Q6ZVX7	Q6ZVX7	1	1	1	F-box only protein 50	NCCRP1	NCCRP1	sp|Q6ZVX7|FBX50_HUMAN F-box only protein 50 OS=Homo sapiens OX=9606 GN=NCCRP1 PE=1 SV=1	1	1	1	1	1	0	0	0	0	0	1	1	1	0	0	0	0	0	1	1	1	0	0	0	0	0	1	1	4	4	4	30.847	275	275	0	6.8895	By matching
P37837	P37837	2	2	2	Transaldolase	TALDO1	TALDO1	sp|P37837|TALDO_HUMAN Transaldolase OS=Homo sapiens OX=9606 GN=TALDO1 PE=1 SV=2	1	2	2	2	2	2	0	0	0	0	1	0	2	2	0	0	0	0	1	0	2	2	0	0	0	0	1	0	6.2	6.2	6.2	37.54	337	337	0	12.102	By MS/MS	By MS/MS
P48637	P48637	2	2	2	Glutathione synthetase	GSS	GSS	sp|P48637|GSHB_HUMAN Glutathione synthetase OS=Homo sapiens OX=9606 GN=GSS PE=1 SV=1	1	2	2	2	2	2	0	0	0	0	1	0	2	2	0	0	0	0	1	0	2	2	0	0	0	0	1	0	3.8	3.8	3.8	52.384	474	474	0	10.845	By MS/MS	By matching
Q99832	Q99832	1	1	1	T-complex protein 1 subunit eta	CCT7	CCT7	sp|Q99832|TCPH_HUMAN T-complex protein 1 subunit eta OS=Homo sapiens OX=9606 GN=CCT7 PE=1 SV=2	1	1	1	1	1	1	0	0	0	0	0	1	1	1	0	0	0	0	0	1	1	1	0	0	0	0	0	1	4.1	4.1	4.1	59.366	543	543	0	6.5662	By MS/MS	By MS/MS
O75494	O75494	1	1	1	Serine/arginine-rich splicing factor 10	SRSF10	SRSF10	sp|O75494|SRS10_HUMAN Serine/arginine-rich splicing factor 10 OS=Homo sapiens OX=9606 GN=SRSF10 PE=1 SV=1	1	1	1	1	1	0	0	0	0	0	0	1	1	0	0	0	0	0	0	1	1	0	0	0	0	0	0	1	6.1	6.1	6.1	31.3	262	262	0	6.7791	By MS/MS
P22531;P35326;Q96RM1	P22531;P35326;Q96RM1	4;3;2	4;3;2	1;0;1	Small proline-rich protein 2E;Small proline-rich protein 2A;Small proline-rich protein 2F	SPRR2E;SPRR2A;SPRR2F	SPRR2E	sp|P22531|SPR2E_HUMAN Small proline-rich protein 2E OS=Homo sapiens OX=9606 GN=SPRR2E PE=2 SV=2;sp|P35326|SPR2A_HUMAN Small proline-rich protein 2A OS=Homo sapiens OX=9606 GN=SPRR2A PE=1 SV=1;sp|Q96RM1|SPR2F_HUMAN Small proline-rich protein 2F OS=Homo sapi	3	4	4	1	3	3	1	1	0	0	4	4	3	3	1	1	0	0	4	4	0	0	1	1	0	0	1	1	79.2	79.2	18.1	7.8553	72	72;72;72	0	70.809	By MS/MS	By matching	By matching	By matching
Q6UWP8	Q6UWP8	3	3	3	Suprabasin	SBSN	SBSN	sp|Q6UWP8|SBSN_HUMAN Suprabasin OS=Homo sapiens OX=9606 GN=SBSN PE=1 SV=2	1	3	3	3	1	2	0	0	2	0	3	3	1	2	0	0	2	0	3	3	1	2	0	0	2	0	3	3	11.5	11.5	11.5	60.54	590	590	0	20.685	By matching	By matching			By matching
Q08188	Q08188	5	5	5	Protein-glutamine gamma-glutamyltransferase E;Protein-glutamine gamma-glutamyltransferase E 50 kDa catalytic chain;Protein-glutamine gamma-glutamyltransferase E 27 kDa non-catalytic chain	TGM3	TGM3	sp|Q08188|TGM3_HUMAN Protein-glutamine gamma-glutamyltransferase E OS=Homo sapiens OX=9606 GN=TGM3 PE=1 SV=4	1	5	5	5	4	3	0	0	2	0	5	4	4	3	0	0	2	0	5	4	4	3	0	0	2	0	5	4	9.1	9.1	9.1	76.631	693	693	0	42.035	By MS/MS	By matching			By MS/MS
P00338;Q6ZMR3;P07864	P00338	5;1;1	4;0;0	4;0;0	L-lactate dehydrogenase A chain	LDHA	LDHA	sp|P00338|LDHA_HUMAN L-lactate dehydrogenase A chain OS=Homo sapiens OX=9606 GN=LDHA PE=1 SV=2	3	5	4	4	5	5	3	5	1	1	5	4	4	4	2	4	0	0	4	3	4	4	2	4	0	0	4	3	16.9	13.3	13.3	36.688	332	332;332;332	0	24.982	By MS/MS	By MS/MS	By matching	By matching	By matching
Q5VSP4;P31025	Q5VSP4;P31025	1;1	1;1	1;1	Putative lipocalin 1-like protein 1;Lipocalin-1	LCN1P1;LCN1	LCN1P1	sp|Q5VSP4|LC1L1_HUMAN Putative lipocalin 1-like protein 1 OS=Homo sapiens OX=9606 GN=LCN1P1 PE=5 SV=1;sp|P31025|LCN1_HUMAN Lipocalin-1 OS=Homo sapiens OX=9606 GN=LCN1 PE=1 SV=1	2	1	1	1	0	1	0	1	0	0	1	1	0	1	0	1	0	0	1	1	0	1	0	1	0	0	1	1	6.8	6.8	6.8	17.918	162	162;176	0.001227	6.2817		By matching		By matching
P13667	P13667	2	2	2	Protein disulfide-isomerase A4	PDIA4	PDIA4	sp|P13667|PDIA4_HUMAN Protein disulfide-isomerase A4 OS=Homo sapiens OX=9606 GN=PDIA4 PE=1 SV=2	1	2	2	2	2	2	1	1	0	0	1	1	2	2	1	1	0	0	1	1	2	2	1	1	0	0	1	1	4.2	4.2	4.2	72.932	645	645	0	11.208	By MS/MS	By MS/MS	By matching	By matching
P23526	P23526	2	2	2	Adenosylhomocysteinase	AHCY	AHCY	sp|P23526|SAHH_HUMAN Adenosylhomocysteinase OS=Homo sapiens OX=9606 GN=AHCY PE=1 SV=4	1	2	2	2	2	2	1	1	0	0	2	2	2	2	1	1	0	0	2	2	2	2	1	1	0	0	2	2	5.3	5.3	5.3	47.716	432	432	0	11.377	By MS/MS	By MS/MS	By matching	By matching
P60900	P60900	4	4	4	Proteasome subunit alpha type-6	PSMA6	PSMA6	sp|P60900|PSA6_HUMAN Proteasome subunit alpha type-6 OS=Homo sapiens OX=9606 GN=PSMA6 PE=1 SV=1	1	4	4	4	4	2	1	1	0	0	1	1	4	2	1	1	0	0	1	1	4	2	1	1	0	0	1	1	17.5	17.5	17.5	27.399	246	246	0	24.522	By MS/MS	By MS/MS	By matching	By matching
Q5T750	Q5T750	2	2	2	Skin-specific protein 32	XP32	XP32	sp|Q5T750|XP32_HUMAN Skin-specific protein 32 OS=Homo sapiens OX=9606 GN=XP32 PE=1 SV=1	1	2	2	2	1	1	0	0	1	1	2	2	1	1	0	0	1	1	2	2	1	1	0	0	1	1	2	2	3.6	3.6	3.6	26.238	250	250	0	11.399	By MS/MS	By matching			By MS/MS
P82979	P82979	4	4	4	SAP domain-containing ribonucleoprotein	SARNP	SARNP	sp|P82979|SARNP_HUMAN SAP domain-containing ribonucleoprotein OS=Homo sapiens OX=9606 GN=SARNP PE=1 SV=3	1	4	4	4	3	4	3	4	0	0	4	4	3	4	3	4	0	0	4	4	3	4	3	4	0	0	4	4	18.6	18.6	18.6	23.671	210	210	0	23.761	By MS/MS	By MS/MS	By matching	By matching
CON__sw|P04259_CONT|CONT_K2C6B_HUMAN;P04259	CON__sw|P04259_CONT|CONT_K2C6B_HUMAN;P04259	44;44	2;2	1;1	Keratin, type II cytoskeletal 6B	KRT6B	KRT6B	;sp|P04259|K2C6B_HUMAN Keratin, type II cytoskeletal 6B OS=Homo sapiens OX=9606 GN=KRT6B PE=1 SV=5	2	44	2	1	34	35	27	28	19	20	42	40	1	1	2	2	0	0	2	2	0	0	1	1	0	0	1	1	59.9	4.6	1.6	60.066	564	564;564	0	11.879	By matching	By MS/MS	By matching	By MS/MS	By matching
P31689	P31689	4	4	4	DnaJ homolog subfamily A member 1	DNAJA1	DNAJA1	sp|P31689|DNJA1_HUMAN DnaJ homolog subfamily A member 1 OS=Homo sapiens OX=9606 GN=DNAJA1 PE=1 SV=2	1	4	4	4	3	4	0	0	1	2	0	1	3	4	0	0	1	2	0	1	3	4	0	0	1	2	0	1	13.4	13.4	13.4	44.868	397	397	0	24.456	By MS/MS	By MS/MS			By MS/MS
Q9H1E3	Q9H1E3	1	1	1	Nuclear ubiquitous casein and cyclin-dependent kinase substrate 1	NUCKS1	NUCKS1	sp|Q9H1E3|NUCKS_HUMAN Nuclear ubiquitous casein and cyclin-dependent kinase substrate 1 OS=Homo sapiens OX=9606 GN=NUCKS1 PE=1 SV=1	1	1	1	1	1	1	1	1	0	0	1	1	1	1	1	1	0	0	1	1	1	1	1	1	0	0	1	1	3.7	3.7	3.7	27.296	243	243	0.0080925	5.991	By MS/MS	By matching	By matching	By matching
P23588	P23588	5	5	5	Eukaryotic translation initiation factor 4B	EIF4B	EIF4B	sp|P23588|IF4B_HUMAN Eukaryotic translation initiation factor 4B OS=Homo sapiens OX=9606 GN=EIF4B PE=1 SV=2	1	5	5	5	4	3	4	3	0	0	2	2	4	3	4	3	0	0	2	2	4	3	4	3	0	0	2	2	7.2	7.2	7.2	69.15	611	611	0	28.792	By MS/MS	By matching	By MS/MS	By MS/MS
O00299	O00299	8	8	8	Chloride intracellular channel protein 1	CLIC1	CLIC1	sp|O00299|CLIC1_HUMAN Chloride intracellular channel protein 1 OS=Homo sapiens OX=9606 GN=CLIC1 PE=1 SV=4	1	8	8	8	6	8	5	2	0	0	2	1	6	8	5	2	0	0	2	1	6	8	5	2	0	0	2	1	50.6	50.6	50.6	26.922	241	241	0	60.736	By MS/MS	By MS/MS	By matching	By matching
CON__sw|P48668_CONT|CONT_P48668;P48668	CON__sw|P48668_CONT|CONT_P48668;P48668	44;44	2;2	0;0	Keratin, type II cytoskeletal 6C	KRT6C	KRT6C	;sp|P48668|K2C6C_HUMAN Keratin, type II cytoskeletal 6C OS=Homo sapiens OX=9606 GN=KRT6C PE=1 SV=3	2	44	2	0	35	36	27	28	20	20	42	40	1	1	1	1	0	0	2	1	0	0	0	0	0	0	0	0	59.9	3.5	0	60.024	564	564;564	0	12.133	By MS/MS	By MS/MS	By matching	By matching	By matching
Q9H444	Q9H444	3	3	3	Charged multivesicular body protein 4b	CHMP4B	CHMP4B	sp|Q9H444|CHM4B_HUMAN Charged multivesicular body protein 4b OS=Homo sapiens OX=9606 GN=CHMP4B PE=1 SV=1	1	3	3	3	3	2	0	0	0	0	0	0	3	2	0	0	0	0	0	0	3	2	0	0	0	0	0	0	21.9	21.9	21.9	24.95	224	224	0	18.348	By MS/MS	By MS/MS
P00441	P00441	2	2	2	Superoxide dismutase [Cu-Zn]	SOD1	SOD1	sp|P00441|SODC_HUMAN Superoxide dismutase [Cu-Zn] OS=Homo sapiens OX=9606 GN=SOD1 PE=1 SV=2	1	2	2	2	2	2	1	1	0	0	1	2	2	2	1	1	0	0	1	2	2	2	1	1	0	0	1	2	15.6	15.6	15.6	15.936	154	154	0	12.169	By MS/MS	By matching	By matching	By matching
P62805	P62805	2	2	2	Histone H4	HIST1H4A	HIST1H4A	sp|P62805|H4_HUMAN Histone H4 OS=Homo sapiens OX=9606 GN=HIST1H4A PE=1 SV=2	1	2	2	2	1	2	2	2	0	0	1	2	1	2	2	2	0	0	1	2	1	2	2	2	0	0	1	2	19.4	19.4	19.4	11.367	103	103	0	18.196	By MS/MS	By MS/MS	By MS/MS	By matching
P60891;P11908;P21108	P60891;P11908;P21108	2;1;1	2;1;1	2;1;1	Ribose-phosphate pyrophosphokinase 1;Ribose-phosphate pyrophosphokinase 2;Ribose-phosphate pyrophosphokinase 3	PRPS1;PRPS2;PRPS1L1	PRPS1	sp|P60891|PRPS1_HUMAN Ribose-phosphate pyrophosphokinase 1 OS=Homo sapiens OX=9606 GN=PRPS1 PE=1 SV=2;sp|P11908|PRPS2_HUMAN Ribose-phosphate pyrophosphokinase 2 OS=Homo sapiens OX=9606 GN=PRPS2 PE=1 SV=2;sp|P21108|PRPS3_HUMAN Ribose-phosphate pyrophosphoki	3	2	2	2	2	2	0	0	0	0	0	0	2	2	0	0	0	0	0	0	2	2	0	0	0	0	0	0	10.7	10.7	10.7	34.834	318	318;318;318	0	11.125	By MS/MS	By MS/MS
P15170;Q8IYD1	P15170	3;1	3;1	3;1	Eukaryotic peptide chain release factor GTP-binding subunit ERF3A	GSPT1	GSPT1	sp|P15170|ERF3A_HUMAN Eukaryotic peptide chain release factor GTP-binding subunit ERF3A OS=Homo sapiens OX=9606 GN=GSPT1 PE=1 SV=1	2	3	3	3	3	3	0	0	0	0	0	0	3	3	0	0	0	0	0	0	3	3	0	0	0	0	0	0	7.2	7.2	7.2	55.755	499	499;628	0	17.587	By MS/MS	By MS/MS
P55145	P55145	2	2	2	Mesencephalic astrocyte-derived neurotrophic factor	MANF	MANF	sp|P55145|MANF_HUMAN Mesencephalic astrocyte-derived neurotrophic factor OS=Homo sapiens OX=9606 GN=MANF PE=1 SV=3	1	2	2	2	2	2	1	0	0	0	0	1	2	2	1	0	0	0	0	1	2	2	1	0	0	0	0	1	13.2	13.2	13.2	20.7	182	182	0	11.592	By MS/MS	By MS/MS	By matching
Q15046	Q15046	3	3	3	Lysine--tRNA ligase	KARS	KARS	sp|Q15046|SYK_HUMAN Lysine--tRNA ligase OS=Homo sapiens OX=9606 GN=KARS PE=1 SV=3	1	3	3	3	2	3	0	0	0	0	0	0	2	3	0	0	0	0	0	0	2	3	0	0	0	0	0	0	5	5	5	68.047	597	597	0	16.707	By MS/MS	By MS/MS
P40222	P40222	2	2	2	Alpha-taxilin	TXLNA	TXLNA	sp|P40222|TXLNA_HUMAN Alpha-taxilin OS=Homo sapiens OX=9606 GN=TXLNA PE=1 SV=3	1	2	2	2	2	2	0	0	0	0	0	0	2	2	0	0	0	0	0	0	2	2	0	0	0	0	0	0	3.3	3.3	3.3	61.89	546	546	0	11.408	By MS/MS	By matching
P08865	P08865	5	5	5	40S ribosomal protein SA	RPSA	RPSA	sp|P08865|RSSA_HUMAN 40S ribosomal protein SA OS=Homo sapiens OX=9606 GN=RPSA PE=1 SV=4	1	5	5	5	5	5	2	2	0	0	1	1	5	5	2	2	0	0	1	1	5	5	2	2	0	0	1	1	27.5	27.5	27.5	32.854	295	295	0	49.012	By MS/MS	By MS/MS	By matching	By matching
P27635;Q96L21	P27635;Q96L21	4;2	4;2	4;2	60S ribosomal protein L10;60S ribosomal protein L10-like	RPL10;RPL10L	RPL10	sp|P27635|RL10_HUMAN 60S ribosomal protein L10 OS=Homo sapiens OX=9606 GN=RPL10 PE=1 SV=4;sp|Q96L21|RL10L_HUMAN 60S ribosomal protein L10-like OS=Homo sapiens OX=9606 GN=RPL10L PE=1 SV=3	2	4	4	4	3	4	0	0	1	2	1	0	3	4	0	0	1	2	1	0	3	4	0	0	1	2	1	0	19.6	19.6	19.6	24.604	214	214;214	0	24.389	By MS/MS	By MS/MS			By matching
Q99880;Q99879;Q99877;Q93079;Q8N257;Q5QNW6;Q16778;P62807;P58876;P57053;P33778;P23527;P06899;O60814;Q96A08	Q99880;Q99879;Q99877;Q93079;Q8N257;Q5QNW6;Q16778;P62807;P58876;P57053;P33778;P23527;P06899;O60814;Q96A08	2;2;2;2;2;2;2;2;2;2;2;2;2;2;1	2;2;2;2;2;2;2;2;2;2;2;2;2;2;1	2;2;2;2;2;2;2;2;2;2;2;2;2;2;1	Histone H2B type 1-L;Histone H2B type 1-M;Histone H2B type 1-N;Histone H2B type 1-H;Histone H2B type 3-B;Histone H2B type 2-F;Histone H2B type 2-E;Histone H2B type 1-C/E/F/G/I;Histone H2B type 1-D;Histone H2B type F-S;Histone H2B type 1-B;Histone H2B type 1-O;Histone H2B type 1-J;Histone H2B type 1-K;Histone H2B type 1-A	HIST1H2BL;HIST1H2BM;HIST1H2BN;HIST1H2BH;HIST3H2BB;HIST2H2BF;HIST2H2BE;HIST1H2BC;HIST1H2BD;H2BFS;HIST1H2BB;HIST1H2BO;HIST1H2BJ;HIST1H2BK;HIST1H2BA	HIST1H2BL	sp|Q99880|H2B1L_HUMAN Histone H2B type 1-L OS=Homo sapiens OX=9606 GN=HIST1H2BL PE=1 SV=3;sp|Q99879|H2B1M_HUMAN Histone H2B type 1-M OS=Homo sapiens OX=9606 GN=HIST1H2BM PE=1 SV=3;sp|Q99877|H2B1N_HUMAN Histone H2B type 1-N OS=Homo sapiens OX=9606 GN=HIST1H	15	2	2	2	1	1	2	2	0	0	2	2	1	1	2	2	0	0	2	2	1	1	2	2	0	0	2	2	19	19	19	13.952	126	126;126;126;126;126;126;126;126;126;126;126;126;126;126;127	0	11.977	By MS/MS	By matching	By matching	By matching
P26583	P26583	3	3	3	High mobility group protein B2	HMGB2	HMGB2	sp|P26583|HMGB2_HUMAN High mobility group protein B2 OS=Homo sapiens OX=9606 GN=HMGB2 PE=1 SV=2	1	3	3	3	2	2	1	1	0	0	1	1	2	2	1	1	0	0	1	1	2	2	1	1	0	0	1	1	18.7	18.7	18.7	24.033	209	209	0	16.788	By MS/MS	By MS/MS	By matching	By matching
O00151	O00151	2	2	2	PDZ and LIM domain protein 1	PDLIM1	PDLIM1	sp|O00151|PDLI1_HUMAN PDZ and LIM domain protein 1 OS=Homo sapiens OX=9606 GN=PDLIM1 PE=1 SV=4	1	2	2	2	2	2	0	0	2	1	1	1	2	2	0	0	2	1	1	1	2	2	0	0	2	1	1	1	7.9	7.9	7.9	36.071	329	329	0	11.86	By MS/MS	By matching			By matching
P15374	P15374	2	2	2	Ubiquitin carboxyl-terminal hydrolase isozyme L3	UCHL3	UCHL3	sp|P15374|UCHL3_HUMAN Ubiquitin carboxyl-terminal hydrolase isozyme L3 OS=Homo sapiens OX=9606 GN=UCHL3 PE=1 SV=1	1	2	2	2	2	1	0	0	0	0	0	0	2	1	0	0	0	0	0	0	2	1	0	0	0	0	0	0	12.6	12.6	12.6	26.182	230	230	0	14.196	By MS/MS	By MS/MS
P41567;O60739	P41567;O60739	2;1	2;1	2;1	Eukaryotic translation initiation factor 1;Eukaryotic translation initiation factor 1b	EIF1;EIF1B	EIF1	sp|P41567|EIF1_HUMAN Eukaryotic translation initiation factor 1 OS=Homo sapiens OX=9606 GN=EIF1 PE=1 SV=1;sp|O60739|EIF1B_HUMAN Eukaryotic translation initiation factor 1b OS=Homo sapiens OX=9606 GN=EIF1B PE=1 SV=2	2	2	2	2	2	2	0	0	0	1	0	1	2	2	0	0	0	1	0	1	2	2	0	0	0	1	0	1	23.9	23.9	23.9	12.732	113	113;113	0	13.123	By MS/MS	By MS/MS
P35325;P22532	P35325;P22532	4;4	1;1	1;1	Small proline-rich protein 2B;Small proline-rich protein 2D	SPRR2B;SPRR2D	SPRR2B	sp|P35325|SPR2B_HUMAN Small proline-rich protein 2B OS=Homo sapiens OX=9606 GN=SPRR2B PE=2 SV=1;sp|P22532|SPR2D_HUMAN Small proline-rich protein 2D OS=Homo sapiens OX=9606 GN=SPRR2D PE=2 SV=2	2	4	1	1	3	3	0	0	0	0	4	4	0	0	0	0	0	0	1	1	0	0	0	0	0	0	1	1	79.2	18.1	18.1	7.9754	72	72;72	0.0012225	6.2691	By matching	By matching
Q9NR12	Q9NR12	2	2	2	PDZ and LIM domain protein 7	PDLIM7	PDLIM7	sp|Q9NR12|PDLI7_HUMAN PDZ and LIM domain protein 7 OS=Homo sapiens OX=9606 GN=PDLIM7 PE=1 SV=1	1	2	2	2	2	2	1	0	0	0	1	0	2	2	1	0	0	0	1	0	2	2	1	0	0	0	1	0	4.8	4.8	4.8	49.844	457	457	0	12.436	By MS/MS	By MS/MS	By matching
P82909	P82909	1	1	1	28S ribosomal protein S36, mitochondrial	MRPS36	MRPS36	sp|P82909|RT36_HUMAN 28S ribosomal protein S36, mitochondrial OS=Homo sapiens OX=9606 GN=MRPS36 PE=1 SV=2	1	1	1	1	0	1	0	0	0	0	0	0	0	1	0	0	0	0	0	0	0	1	0	0	0	0	0	0	15.5	15.5	15.5	11.466	103	103	0.00125	6.3431		By MS/MS
Q9UL46	Q9UL46	2	2	2	Proteasome activator complex subunit 2	PSME2	PSME2	sp|Q9UL46|PSME2_HUMAN Proteasome activator complex subunit 2 OS=Homo sapiens OX=9606 GN=PSME2 PE=1 SV=4	1	2	2	2	2	2	0	0	0	0	0	0	2	2	0	0	0	0	0	0	2	2	0	0	0	0	0	0	9.2	9.2	9.2	27.401	239	239	0	16.559	By MS/MS	By MS/MS
Q9NYF8	Q9NYF8	2	2	2	Bcl-2-associated transcription factor 1	BCLAF1	BCLAF1	sp|Q9NYF8|BCLF1_HUMAN Bcl-2-associated transcription factor 1 OS=Homo sapiens OX=9606 GN=BCLAF1 PE=1 SV=2	1	2	2	2	2	1	1	1	0	0	1	2	2	1	1	1	0	0	1	2	2	1	1	1	0	0	1	2	2.3	2.3	2.3	106.12	920	920	0	11.274	By MS/MS	By matching	By matching	By MS/MS
P19474	P19474	1	1	1	E3 ubiquitin-protein ligase TRIM21	TRIM21	TRIM21	sp|P19474|RO52_HUMAN E3 ubiquitin-protein ligase TRIM21 OS=Homo sapiens OX=9606 GN=TRIM21 PE=1 SV=1	1	1	1	1	1	1	0	0	1	1	0	0	1	1	0	0	1	1	0	0	1	1	0	0	1	1	0	0	2.1	2.1	2.1	54.169	475	475	0.0012165	6.2276	By MS/MS	By MS/MS			By MS/MS
P62873;Q9HAV0;P62879;P16520	P62873;Q9HAV0;P62879;P16520	2;1;1;1	2;1;1;1	2;1;1;1	Guanine nucleotide-binding protein G(I)/G(S)/G(T) subunit beta-1;Guanine nucleotide-binding protein subunit beta-4;Guanine nucleotide-binding protein G(I)/G(S)/G(T) subunit beta-2;Guanine nucleotide-binding protein G(I)/G(S)/G(T) subunit beta-3	GNB1;GNB4;GNB2;GNB3	GNB1	sp|P62873|GBB1_HUMAN Guanine nucleotide-binding protein G(I)/G(S)/G(T) subunit beta-1 OS=Homo sapiens OX=9606 GN=GNB1 PE=1 SV=3;sp|Q9HAV0|GBB4_HUMAN Guanine nucleotide-binding protein subunit beta-4 OS=Homo sapiens OX=9606 GN=GNB4 PE=1 SV=3;sp|P62879|GBB2_	4	2	2	2	2	1	0	0	0	0	0	0	2	1	0	0	0	0	0	0	2	1	0	0	0	0	0	0	7.1	7.1	7.1	37.377	340	340;340;340;340	0	13.113	By MS/MS	By matching
P09972	P09972	1	1	1	Fructose-bisphosphate aldolase C	ALDOC	ALDOC	sp|P09972|ALDOC_HUMAN Fructose-bisphosphate aldolase C OS=Homo sapiens OX=9606 GN=ALDOC PE=1 SV=2	1	1	1	1	1	1	0	0	0	0	0	0	1	1	0	0	0	0	0	0	1	1	0	0	0	0	0	0	6.3	6.3	6.3	39.455	364	364	0	7.1265	By MS/MS	By MS/MS
Q15293	Q15293	1	1	1	Reticulocalbin-1	RCN1	RCN1	sp|Q15293|RCN1_HUMAN Reticulocalbin-1 OS=Homo sapiens OX=9606 GN=RCN1 PE=1 SV=1	1	1	1	1	1	1	1	1	0	0	1	1	1	1	1	1	0	0	1	1	1	1	1	1	0	0	1	1	3.3	3.3	3.3	38.89	331	331	0.0048135	6.1249	By MS/MS	By matching	By matching	By matching
P08758	P08758	3	3	3	Annexin A5	ANXA5	ANXA5	sp|P08758|ANXA5_HUMAN Annexin A5 OS=Homo sapiens OX=9606 GN=ANXA5 PE=1 SV=2	1	3	3	3	2	3	1	1	0	0	1	2	2	3	1	1	0	0	1	2	2	3	1	1	0	0	1	2	10	10	10	35.936	320	320	0	17.299	By matching	By MS/MS	By matching	By matching
Q00688	Q00688	2	2	2	Peptidyl-prolyl cis-trans isomerase FKBP3	FKBP3	FKBP3	sp|Q00688|FKBP3_HUMAN Peptidyl-prolyl cis-trans isomerase FKBP3 OS=Homo sapiens OX=9606 GN=FKBP3 PE=1 SV=1	1	2	2	2	2	2	0	0	0	0	0	0	2	2	0	0	0	0	0	0	2	2	0	0	0	0	0	0	9.8	9.8	9.8	25.177	224	224	0	13.105	By MS/MS	By MS/MS
Q9BV57	Q9BV57	1	1	1	1,2-dihydroxy-3-keto-5-methylthiopentene dioxygenase	ADI1	ADI1	sp|Q9BV57|MTND_HUMAN 1,2-dihydroxy-3-keto-5-methylthiopentene dioxygenase OS=Homo sapiens OX=9606 GN=ADI1 PE=1 SV=1	1	1	1	1	1	1	0	0	0	0	0	0	1	1	0	0	0	0	0	0	1	1	0	0	0	0	0	0	7.8	7.8	7.8	21.498	179	179	0.0047847	6.1123	By MS/MS	By matching
P58546	P58546	1	1	1	Myotrophin	MTPN	MTPN	sp|P58546|MTPN_HUMAN Myotrophin OS=Homo sapiens OX=9606 GN=MTPN PE=1 SV=2	1	1	1	1	1	1	1	1	0	0	1	1	1	1	1	1	0	0	1	1	1	1	1	1	0	0	1	1	14.4	14.4	14.4	12.895	118	118	0	13.579	By MS/MS	By MS/MS	By matching	By matching
P52565	P52565	1	1	1	Rho GDP-dissociation inhibitor 1	ARHGDIA	ARHGDIA	sp|P52565|GDIR1_HUMAN Rho GDP-dissociation inhibitor 1 OS=Homo sapiens OX=9606 GN=ARHGDIA PE=1 SV=3	1	1	1	1	1	1	1	1	0	0	1	1	1	1	1	1	0	0	1	1	1	1	1	1	0	0	1	1	7.4	7.4	7.4	23.207	204	204	0	18.033	By MS/MS	By MS/MS	By MS/MS	By matching
O75663	O75663	1	1	1	TIP41-like protein	TIPRL	TIPRL	sp|O75663|TIPRL_HUMAN TIP41-like protein OS=Homo sapiens OX=9606 GN=TIPRL PE=1 SV=2	1	1	1	1	1	1	0	0	0	0	0	0	1	1	0	0	0	0	0	0	1	1	0	0	0	0	0	0	3.7	3.7	3.7	31.444	272	272	0.0070093	6.0473	By matching	By MS/MS
P61247	P61247	2	2	2	40S ribosomal protein S3a	RPS3A	RPS3A	sp|P61247|RS3A_HUMAN 40S ribosomal protein S3a OS=Homo sapiens OX=9606 GN=RPS3A PE=1 SV=2	1	2	2	2	1	2	1	1	0	0	1	1	1	2	1	1	0	0	1	1	1	2	1	1	0	0	1	1	8.3	8.3	8.3	29.945	264	264	0	12.627	By MS/MS	By MS/MS	By matching	By matching
P26038	P26038	2	2	2	Moesin	MSN	MSN	sp|P26038|MOES_HUMAN Moesin OS=Homo sapiens OX=9606 GN=MSN PE=1 SV=3	1	2	2	2	2	2	1	1	0	0	2	1	2	2	1	1	0	0	2	1	2	2	1	1	0	0	2	1	4.7	4.7	4.7	67.819	577	577	0	11.463	By MS/MS	By MS/MS	By MS/MS	By matching
Q96K17	Q96K17	1	1	1	Transcription factor BTF3 homolog 4	BTF3L4	BTF3L4	sp|Q96K17|BT3L4_HUMAN Transcription factor BTF3 homolog 4 OS=Homo sapiens OX=9606 GN=BTF3L4 PE=1 SV=1	1	1	1	1	1	1	0	0	0	0	0	0	1	1	0	0	0	0	0	0	1	1	0	0	0	0	0	0	4.4	4.4	4.4	17.27	158	158	0.009122	5.9629	By MS/MS	By MS/MS
Q9NVA2;Q14141;Q92599	Q9NVA2;Q14141;Q92599	2;2;1	2;2;1	2;2;1	Septin-11;Septin-6;Septin-8	SEPT11;SEPT6;SEPT8	40787	sp|Q9NVA2|SEP11_HUMAN Septin-11 OS=Homo sapiens OX=9606 GN=SEPT11 PE=1 SV=3;sp|Q14141|SEPT6_HUMAN Septin-6 OS=Homo sapiens OX=9606 GN=SEPT6 PE=1 SV=4;sp|Q92599|SEPT8_HUMAN Septin-8 OS=Homo sapiens OX=9606 GN=SEPT8 PE=1 SV=4	3	2	2	2	2	2	0	0	0	0	0	0	2	2	0	0	0	0	0	0	2	2	0	0	0	0	0	0	4.2	4.2	4.2	49.398	429	429;434;483	0	10.883	By matching	By MS/MS
Q9NR45	Q9NR45	1	1	1	Sialic acid synthase	NANS	NANS	sp|Q9NR45|SIAS_HUMAN Sialic acid synthase OS=Homo sapiens OX=9606 GN=NANS PE=1 SV=2	1	1	1	1	1	1	0	0	0	0	0	0	1	1	0	0	0	0	0	0	1	1	0	0	0	0	0	0	3.9	3.9	3.9	40.307	359	359	0	7.1161	By MS/MS	By matching
P61970	P61970	2	2	2	Nuclear transport factor 2	NUTF2	NUTF2	sp|P61970|NTF2_HUMAN Nuclear transport factor 2 OS=Homo sapiens OX=9606 GN=NUTF2 PE=1 SV=1	1	2	2	2	2	1	0	0	0	0	0	0	2	1	0	0	0	0	0	0	2	1	0	0	0	0	0	0	17.3	17.3	17.3	14.478	127	127	0	14.019	By MS/MS	By MS/MS
P33991	P33991	2	2	2	DNA replication licensing factor MCM4	MCM4	MCM4	sp|P33991|MCM4_HUMAN DNA replication licensing factor MCM4 OS=Homo sapiens OX=9606 GN=MCM4 PE=1 SV=5	1	2	2	2	1	2	0	0	0	0	0	0	1	2	0	0	0	0	0	0	1	2	0	0	0	0	0	0	3.2	3.2	3.2	96.557	863	863	0	11.322	By MS/MS	By MS/MS
O00264;O15173	O00264;O15173	1;1	1;1	1;1	Membrane-associated progesterone receptor component 1;Membrane-associated progesterone receptor component 2	PGRMC1;PGRMC2	PGRMC1	sp|O00264|PGRC1_HUMAN Membrane-associated progesterone receptor component 1 OS=Homo sapiens OX=9606 GN=PGRMC1 PE=1 SV=3;sp|O15173|PGRC2_HUMAN Membrane-associated progesterone receptor component 2 OS=Homo sapiens OX=9606 GN=PGRMC2 PE=1 SV=1	2	1	1	1	1	1	0	0	0	0	0	0	1	1	0	0	0	0	0	0	1	1	0	0	0	0	0	0	4.6	4.6	4.6	21.671	195	195;223	0.0091848	5.9748	By MS/MS	By matching
Q9BYE4	Q9BYE4	3	1	1	Small proline-rich protein 2G	SPRR2G	SPRR2G	sp|Q9BYE4|SPR2G_HUMAN Small proline-rich protein 2G OS=Homo sapiens OX=9606 GN=SPRR2G PE=3 SV=1	1	3	1	1	2	2	0	0	0	0	3	3	0	0	0	0	0	0	1	1	0	0	0	0	0	0	1	1	47.9	17.8	17.8	8.1576	73	73	0	6.5301	By matching	By matching
P09104	P09104	3	1	1	Gamma-enolase	ENO2	ENO2	sp|P09104|ENOG_HUMAN Gamma-enolase OS=Homo sapiens OX=9606 GN=ENO2 PE=1 SV=3	1	3	1	1	3	3	1	1	2	2	2	1	1	1	0	0	0	0	0	0	1	1	0	0	0	0	0	0	15.2	6	6	47.268	434	434	0	9.8407	By MS/MS	By MS/MS	By matching	By matching	By matching
Q13405	Q13405	1	1	1	39S ribosomal protein L49, mitochondrial	MRPL49	MRPL49	sp|Q13405|RM49_HUMAN 39S ribosomal protein L49, mitochondrial OS=Homo sapiens OX=9606 GN=MRPL49 PE=1 SV=1	1	1	1	1	1	1	0	0	0	0	0	0	1	1	0	0	0	0	0	0	1	1	0	0	0	0	0	0	7.8	7.8	7.8	19.198	166	166	0	6.6533	By matching	By MS/MS
P62140	P62140	6	1	1	Serine/threonine-protein phosphatase PP1-beta catalytic subunit	PPP1CB	PPP1CB	sp|P62140|PP1B_HUMAN Serine/threonine-protein phosphatase PP1-beta catalytic subunit OS=Homo sapiens OX=9606 GN=PPP1CB PE=1 SV=3	1	6	1	1	6	6	2	2	2	1	1	1	1	1	0	0	0	0	0	0	1	1	0	0	0	0	0	0	23.5	3.1	3.1	37.186	327	327	0.0069767	6.0214	By MS/MS	By MS/MS	By matching	By matching	By matching
P05388;Q8NHW5	P05388;Q8NHW5	2;1	2;1	2;1	60S acidic ribosomal protein P0;60S acidic ribosomal protein P0-like	RPLP0;RPLP0P6	RPLP0	sp|P05388|RLA0_HUMAN 60S acidic ribosomal protein P0 OS=Homo sapiens OX=9606 GN=RPLP0 PE=1 SV=1;sp|Q8NHW5|RLA0L_HUMAN 60S acidic ribosomal protein P0-like OS=Homo sapiens OX=9606 GN=RPLP0P6 PE=5 SV=1	2	2	2	2	2	2	2	2	0	0	2	1	2	2	2	2	0	0	2	1	2	2	2	2	0	0	2	1	12.9	12.9	12.9	34.273	317	317;317	0	13.843	By MS/MS	By matching	By matching	By matching
Q9BQ04;Q9BWF3	Q9BQ04;Q9BWF3	2;2	2;2	2;2	RNA-binding protein 4B;RNA-binding protein 4	RBM4B;RBM4	RBM4B	sp|Q9BQ04|RBM4B_HUMAN RNA-binding protein 4B OS=Homo sapiens OX=9606 GN=RBM4B PE=1 SV=1;sp|Q9BWF3|RBM4_HUMAN RNA-binding protein 4 OS=Homo sapiens OX=9606 GN=RBM4 PE=1 SV=1	2	2	2	2	1	1	0	0	0	0	0	0	1	1	0	0	0	0	0	0	1	1	0	0	0	0	0	0	5.3	5.3	5.3	40.149	359	359;364	0	11.082	By MS/MS	By MS/MS
P26641	P26641	2	2	2	Elongation factor 1-gamma	EEF1G	EEF1G	sp|P26641|EF1G_HUMAN Elongation factor 1-gamma OS=Homo sapiens OX=9606 GN=EEF1G PE=1 SV=3	1	2	2	2	2	2	1	1	0	0	1	1	2	2	1	1	0	0	1	1	2	2	1	1	0	0	1	1	5.3	5.3	5.3	50.118	437	437	0	16.113	By matching	By MS/MS	By matching	By matching
CON__sw|A3EZ79_CONT|CONT_A3EZ79;Q32W65;Q6UXC7;CON__sw|A3EZ82_CONT|CONT_A3EZ82;Q32W66;Q6E0U4	CON__sw|A3EZ79_CONT|CONT_A3EZ79;Q32W65;Q6UXC7;CON__sw|A3EZ82_CONT|CONT_A3EZ82;Q32W66;Q6E0U4	1;1;1	1;1;1	1;1;1	Dermokine	DMKN	DMKN	;;sp|Q6E0U4|DMKN_HUMAN Dermokine OS=Homo sapiens OX=9606 GN=DMKN PE=1 SV=3	3	1	1	1	0	0	0	0	0	0	1	1	0	0	0	0	0	0	1	1	0	0	0	0	0	0	1	1	2.2	2.2	2.2	45.048	449	449;476;476	0.0012255	6.2809
Q15555	Q15555	1	1	1	Microtubule-associated protein RP/EB family member 2	MAPRE2	MAPRE2	sp|Q15555|MARE2_HUMAN Microtubule-associated protein RP/EB family member 2 OS=Homo sapiens OX=9606 GN=MAPRE2 PE=1 SV=1	1	1	1	1	1	1	0	0	0	0	0	0	1	1	0	0	0	0	0	0	1	1	0	0	0	0	0	0	3.7	3.7	3.7	37.031	327	327	0	6.4766	By matching	By MS/MS
Q9NZZ3	Q9NZZ3	1	1	1	Charged multivesicular body protein 5	CHMP5	CHMP5	sp|Q9NZZ3|CHMP5_HUMAN Charged multivesicular body protein 5 OS=Homo sapiens OX=9606 GN=CHMP5 PE=1 SV=1	1	1	1	1	1	1	0	0	0	0	0	0	1	1	0	0	0	0	0	0	1	1	0	0	0	0	0	0	9.6	9.6	9.6	24.57	219	219	0	8.0253	By MS/MS	By MS/MS
Q92882	Q92882	1	1	1	Osteoclast-stimulating factor 1	OSTF1	OSTF1	sp|Q92882|OSTF1_HUMAN Osteoclast-stimulating factor 1 OS=Homo sapiens OX=9606 GN=OSTF1 PE=1 SV=2	1	1	1	1	1	1	0	0	0	0	0	0	1	1	0	0	0	0	0	0	1	1	0	0	0	0	0	0	5.6	5.6	5.6	23.787	214	214	0	6.4846	By MS/MS	By MS/MS
P68366	P68366	30	4	4	Tubulin alpha-4A chain	TUBA4A	TUBA4A	sp|P68366|TBA4A_HUMAN Tubulin alpha-4A chain OS=Homo sapiens OX=9606 GN=TUBA4A PE=1 SV=1	1	30	4	4	29	29	10	11	30	30	12	13	4	4	0	0	4	4	2	2	4	4	0	0	4	4	2	2	63.4	12.1	12.1	49.924	448	448	0	54.56	By MS/MS	By MS/MS	By matching	By matching	By MS/MS
Q8WUB8	Q8WUB8	1	1	1	PHD finger protein 10	PHF10	PHF10	sp|Q8WUB8|PHF10_HUMAN PHD finger protein 10 OS=Homo sapiens OX=9606 GN=PHF10 PE=1 SV=3	1	1	1	1	1	1	0	0	1	0	0	0	1	1	0	0	1	0	0	0	1	1	0	0	1	0	0	0	2.2	2.2	2.2	56.05	498	498	0	7.1204	By MS/MS	By MS/MS			By MS/MS
P62191	P62191	1	1	1	26S protease regulatory subunit 4	PSMC1	PSMC1	sp|P62191|PRS4_HUMAN 26S proteasome regulatory subunit 4 OS=Homo sapiens OX=9606 GN=PSMC1 PE=1 SV=1	1	1	1	1	1	1	0	0	0	0	0	0	1	1	0	0	0	0	0	0	1	1	0	0	0	0	0	0	4.8	4.8	4.8	49.184	440	440	0	7.1804	By MS/MS	By MS/MS
Q9BXP5	Q9BXP5	1	1	1	Serrate RNA effector molecule homolog	SRRT	SRRT	sp|Q9BXP5|SRRT_HUMAN Serrate RNA effector molecule homolog OS=Homo sapiens OX=9606 GN=SRRT PE=1 SV=1	1	1	1	1	1	0	0	0	0	0	0	0	1	0	0	0	0	0	0	0	1	0	0	0	0	0	0	0	1.1	1.1	1.1	100.67	876	876	0.0047562	6.0912	By MS/MS
Q8WXA9	Q8WXA9	2	2	2	Splicing regulatory glutamine/lysine-rich protein 1	SREK1	SREK1	sp|Q8WXA9|SREK1_HUMAN Splicing regulatory glutamine/lysine-rich protein 1 OS=Homo sapiens OX=9606 GN=SREK1 PE=1 SV=1	1	2	2	2	2	1	1	1	0	0	1	1	2	1	1	1	0	0	1	1	2	1	1	1	0	0	1	1	4.7	4.7	4.7	59.38	508	508	0	12.468	By MS/MS	By MS/MS	By matching	By matching
P12955	P12955	2	2	2	Xaa-Pro dipeptidase	PEPD	PEPD	sp|P12955|PEPD_HUMAN Xaa-Pro dipeptidase OS=Homo sapiens OX=9606 GN=PEPD PE=1 SV=3	1	2	2	2	2	2	1	1	0	0	1	0	2	2	1	1	0	0	1	0	2	2	1	1	0	0	1	0	6.1	6.1	6.1	54.548	493	493	0	11.134	By MS/MS	By MS/MS	By matching	By matching
P61964	P61964	2	2	2	WD repeat-containing protein 5	WDR5	WDR5	sp|P61964|WDR5_HUMAN WD repeat-containing protein 5 OS=Homo sapiens OX=9606 GN=WDR5 PE=1 SV=1	1	2	2	2	2	2	1	1	0	0	2	0	2	2	1	1	0	0	2	0	2	2	1	1	0	0	2	0	8.7	8.7	8.7	36.588	334	334	0	12.57	By MS/MS	By MS/MS	By matching	By matching
P24752	P24752	1	1	1	Acetyl-CoA acetyltransferase, mitochondrial	ACAT1	ACAT1	sp|P24752|THIL_HUMAN Acetyl-CoA acetyltransferase, mitochondrial OS=Homo sapiens OX=9606 GN=ACAT1 PE=1 SV=1	1	1	1	1	1	1	1	1	0	0	1	1	1	1	1	1	0	0	1	1	1	1	1	1	0	0	1	1	4	4	4	45.199	427	427	0.001224	6.2751	By matching	By MS/MS	By matching	By matching
Q6NXS1;P41236	Q6NXS1;P41236	1;1	1;1	1;1	Protein phosphatase inhibitor 2-like protein 3;Protein phosphatase inhibitor 2	PPP1R2P3;PPP1R2	PPP1R2P3	sp|Q6NXS1|IPP2B_HUMAN Protein phosphatase inhibitor 2 family member B OS=Homo sapiens OX=9606 GN=PPP1R2B PE=1 SV=2;sp|P41236|IPP2_HUMAN Protein phosphatase inhibitor 2 OS=Homo sapiens OX=9606 GN=PPP1R2 PE=1 SV=2	2	1	1	1	1	1	1	1	0	0	1	1	1	1	1	1	0	0	1	1	1	1	1	1	0	0	1	1	4.9	4.9	4.9	23.106	205	205;205	0.0059032	6.0746	By MS/MS	By MS/MS	By matching	By matching
Q3KQU3	Q3KQU3	1	1	1	MAP7 domain-containing protein 1	MAP7D1	MAP7D1	sp|Q3KQU3|MA7D1_HUMAN MAP7 domain-containing protein 1 OS=Homo sapiens OX=9606 GN=MAP7D1 PE=1 SV=1	1	1	1	1	1	1	1	1	0	0	1	1	1	1	1	1	0	0	1	1	1	1	1	1	0	0	1	1	1.9	1.9	1.9	92.819	841	841	0	8.6122	By MS/MS	By MS/MS	By matching	By matching
P14735	P14735	1	1	1	Insulin-degrading enzyme	IDE	IDE	sp|P14735|IDE_HUMAN Insulin-degrading enzyme OS=Homo sapiens OX=9606 GN=IDE PE=1 SV=4	1	1	1	1	0	0	0	0	0	0	1	1	0	0	0	0	0	0	1	1	0	0	0	0	0	0	1	1	0.8	0.8	0.8	117.97	1019	1019	0.0069606	6.0126
O00743	O00743	1	1	1	Serine/threonine-protein phosphatase 6 catalytic subunit;Serine/threonine-protein phosphatase 6 catalytic subunit, N-terminally processed	PPP6C	PPP6C	sp|O00743|PPP6_HUMAN Serine/threonine-protein phosphatase 6 catalytic subunit OS=Homo sapiens OX=9606 GN=PPP6C PE=1 SV=1	1	1	1	1	1	1	0	0	0	0	0	0	1	1	0	0	0	0	0	0	1	1	0	0	0	0	0	0	7.2	7.2	7.2	35.144	305	305	0.001269	6.427	By matching	By MS/MS
P20073	P20073	1	1	1	Annexin A7	ANXA7	ANXA7	sp|P20073|ANXA7_HUMAN Annexin A7 OS=Homo sapiens OX=9606 GN=ANXA7 PE=1 SV=3	1	1	1	1	1	1	0	0	0	0	0	0	1	1	0	0	0	0	0	0	1	1	0	0	0	0	0	0	3.3	3.3	3.3	52.739	488	488	0.0080738	5.9847	By MS/MS	By MS/MS
O43670	O43670	1	1	1	BUB3-interacting and GLEBS motif-containing protein ZNF207	ZNF207	ZNF207	sp|O43670|ZN207_HUMAN BUB3-interacting and GLEBS motif-containing protein ZNF207 OS=Homo sapiens OX=9606 GN=ZNF207 PE=1 SV=1	1	1	1	1	1	1	1	1	1	1	1	1	1	1	1	1	1	1	1	1	1	1	1	1	1	1	1	1	2.5	2.5	2.5	50.75	478	478	0	7.8158	By MS/MS	By MS/MS	By MS/MS	By MS/MS	By MS/MS
Q8N7H5	Q8N7H5	1	1	1	RNA polymerase II-associated factor 1 homolog	PAF1	PAF1	sp|Q8N7H5|PAF1_HUMAN RNA polymerase II-associated factor 1 homolog OS=Homo sapiens OX=9606 GN=PAF1 PE=1 SV=2	1	1	1	1	1	0	0	0	0	0	0	0	1	0	0	0	0	0	0	0	1	0	0	0	0	0	0	0	2.4	2.4	2.4	59.975	531	531	0	7.0528	By MS/MS
Q16610	Q16610	1	1	1	Extracellular matrix protein 1	ECM1	ECM1	sp|Q16610|ECM1_HUMAN Extracellular matrix protein 1 OS=Homo sapiens OX=9606 GN=ECM1 PE=1 SV=2	1	1	1	1	1	1	0	0	0	1	1	1	1	1	0	0	0	1	1	1	1	1	0	0	0	1	1	1	2.6	2.6	2.6	60.673	540	540	0.0012642	6.4052	By MS/MS	By MS/MS
P00505	P00505	1	1	1	Aspartate aminotransferase, mitochondrial	GOT2	GOT2	sp|P00505|AATM_HUMAN Aspartate aminotransferase, mitochondrial OS=Homo sapiens OX=9606 GN=GOT2 PE=1 SV=3	1	1	1	1	1	1	0	0	0	0	0	0	1	1	0	0	0	0	0	0	1	1	0	0	0	0	0	0	3.3	3.3	3.3	47.517	430	430	0	6.8455	By MS/MS	By MS/MS
CON__sw|P08730-1_CONT|CONT_P08730-1	CON__sw|P08730-1_CONT|CONT_P08730-1	9	1	1					1	9	1	1	7	7	6	6	6	7	7	8	0	0	0	0	0	0	0	1	0	0	0	0	0	0	0	1	15.3	2.7	2.7	47.754	437	437	0	6.8635	By matching	By matching	By matching	By matching	By matching
Q32P28	Q32P28	1	1	1	Prolyl 3-hydroxylase 1	LEPRE1	LEPRE1	sp|Q32P28|P3H1_HUMAN Prolyl 3-hydroxylase 1 OS=Homo sapiens OX=9606 GN=P3H1 PE=1 SV=2	1	1	1	1	1	1	0	0	0	0	0	0	1	1	0	0	0	0	0	0	1	1	0	0	0	0	0	0	1.4	1.4	1.4	83.393	736	736	0.0058754	6.0679	By MS/MS	By MS/MS
P62314	P62314	1	1	1	Small nuclear ribonucleoprotein Sm D1	SNRPD1	SNRPD1	sp|P62314|SMD1_HUMAN Small nuclear ribonucleoprotein Sm D1 OS=Homo sapiens OX=9606 GN=SNRPD1 PE=1 SV=1	1	1	1	1	1	1	0	1	0	0	1	0	1	1	0	1	0	0	1	0	1	1	0	1	0	0	1	0	10.9	10.9	10.9	13.281	119	119	0	6.6925	By MS/MS	By MS/MS		By matching
O00148;Q13838	O00148;Q13838	10;7	10;7	10;7	ATP-dependent RNA helicase DDX39A;Spliceosome RNA helicase DDX39B	DDX39A;DDX39B	DDX39A	sp|O00148|DX39A_HUMAN ATP-dependent RNA helicase DDX39A OS=Homo sapiens OX=9606 GN=DDX39A PE=1 SV=2;sp|Q13838|DX39B_HUMAN Spliceosome RNA helicase DDX39B OS=Homo sapiens OX=9606 GN=DDX39B PE=1 SV=1	2	10	10	10	10	9	0	0	8	7	1	1	10	9	0	0	8	7	1	1	10	9	0	0	8	7	1	1	31.4	31.4	31.4	49.129	427	427;428	0	73.752	By MS/MS	By MS/MS			By MS/MS
Q02790	Q02790	5	5	5	Peptidyl-prolyl cis-trans isomerase FKBP4;Peptidyl-prolyl cis-trans isomerase FKBP4, N-terminally processed	FKBP4	FKBP4	sp|Q02790|FKBP4_HUMAN Peptidyl-prolyl cis-trans isomerase FKBP4 OS=Homo sapiens OX=9606 GN=FKBP4 PE=1 SV=3	1	5	5	5	5	5	1	3	0	0	0	1	5	5	1	3	0	0	0	1	5	5	1	3	0	0	0	1	14.6	14.6	14.6	51.804	459	459	0	30.717	By MS/MS	By MS/MS	By matching	By matching
P50213	P50213	1	1	1	Isocitrate dehydrogenase [NAD] subunit alpha, mitochondrial	IDH3A	IDH3A	sp|P50213|IDH3A_HUMAN Isocitrate dehydrogenase [NAD] subunit alpha, mitochondrial OS=Homo sapiens OX=9606 GN=IDH3A PE=1 SV=1	1	1	1	1	1	1	0	0	0	0	0	0	1	1	0	0	0	0	0	0	1	1	0	0	0	0	0	0	3	3	3	39.591	366	366	0.001221	6.269	By MS/MS	By matching
P16035	P16035	1	1	1	Metalloproteinase inhibitor 2	TIMP2	TIMP2	sp|P16035|TIMP2_HUMAN Metalloproteinase inhibitor 2 OS=Homo sapiens OX=9606 GN=TIMP2 PE=1 SV=2	1	1	1	1	0	1	0	0	0	0	0	0	0	1	0	0	0	0	0	0	0	1	0	0	0	0	0	0	6.4	6.4	6.4	24.399	220	220	0.0012658	6.4149		By MS/MS
P27824	P27824	1	1	1	Calnexin	CANX	CANX	sp|P27824|CALX_HUMAN Calnexin OS=Homo sapiens OX=9606 GN=CANX PE=1 SV=2	1	1	1	1	1	0	0	0	0	0	0	0	1	0	0	0	0	0	0	0	1	0	0	0	0	0	0	0	2.7	2.7	2.7	67.567	592	592	0	7.534	By MS/MS
P35998	P35998	6	6	6	26S protease regulatory subunit 7	PSMC2	PSMC2	sp|P35998|PRS7_HUMAN 26S proteasome regulatory subunit 7 OS=Homo sapiens OX=9606 GN=PSMC2 PE=1 SV=3	1	6	6	6	6	6	0	0	2	2	0	1	6	6	0	0	2	2	0	1	6	6	0	0	2	2	0	1	18	18	18	48.633	433	433	0	49.023	By MS/MS	By MS/MS			By MS/MS
Q96FJ2	Q96FJ2	1	1	1	Dynein light chain 2, cytoplasmic	DYNLL2	DYNLL2	sp|Q96FJ2|DYL2_HUMAN Dynein light chain 2, cytoplasmic OS=Homo sapiens OX=9606 GN=DYNLL2 PE=1 SV=1	1	1	1	1	1	0	0	0	0	0	0	0	1	0	0	0	0	0	0	0	1	0	0	0	0	0	0	0	24.7	24.7	24.7	10.35	89	89	0	7.8815	By MS/MS
P35269	P35269	2	2	2	General transcription factor IIF subunit 1	GTF2F1	GTF2F1	sp|P35269|T2FA_HUMAN General transcription factor IIF subunit 1 OS=Homo sapiens OX=9606 GN=GTF2F1 PE=1 SV=2	1	2	2	2	1	2	1	0	0	0	1	0	1	2	1	0	0	0	1	0	1	2	1	0	0	0	1	0	4.1	4.1	4.1	58.24	517	517	0	11.337	By MS/MS	By MS/MS	By matching
Q86TI4	Q86TI4	1	1	1	WD repeat-containing protein 86	WDR86	WDR86	sp|Q86TI4|WDR86_HUMAN WD repeat-containing protein 86 OS=Homo sapiens OX=9606 GN=WDR86 PE=2 SV=3	1	1	1	1	1	1	0	0	1	1	0	1	1	1	0	0	1	1	0	1	1	1	0	0	1	1	0	1	3.5	3.5	3.5	40.731	376	376	0.001218	6.2398	By MS/MS	By MS/MS			By MS/MS
P04040	P04040	1	1	1	Catalase	CAT	CAT	sp|P04040|CATA_HUMAN Catalase OS=Homo sapiens OX=9606 GN=CAT PE=1 SV=3	1	1	1	1	1	1	0	0	1	1	1	1	1	1	0	0	1	1	1	1	1	1	0	0	1	1	1	1	2.8	2.8	2.8	59.755	527	527	0	6.6118	By matching	By matching			By MS/MS
Q12792	Q12792	2	2	2	Twinfilin-1	TWF1	TWF1	sp|Q12792|TWF1_HUMAN Twinfilin-1 OS=Homo sapiens OX=9606 GN=TWF1 PE=1 SV=3	1	2	2	2	2	1	0	0	0	0	0	0	2	1	0	0	0	0	0	0	2	1	0	0	0	0	0	0	6	6	6	40.282	350	350	0	10.964	By MS/MS	By MS/MS
O95670;O75348	O95670;O75348	1;1	1;1	1;1	V-type proton ATPase subunit G 2;V-type proton ATPase subunit G 1	ATP6V1G2;ATP6V1G1	ATP6V1G2	sp|O95670|VATG2_HUMAN V-type proton ATPase subunit G 2 OS=Homo sapiens OX=9606 GN=ATP6V1G2 PE=1 SV=1;sp|O75348|VATG1_HUMAN V-type proton ATPase subunit G 1 OS=Homo sapiens OX=9606 GN=ATP6V1G1 PE=1 SV=3	2	1	1	1	0	1	1	1	0	0	1	1	0	1	1	1	0	0	1	1	0	1	1	1	0	0	1	1	12.7	12.7	12.7	13.604	118	118;118	0	7.88		By MS/MS	By matching	By matching
Q13263	Q13263	2	2	2	Transcription intermediary factor 1-beta	TRIM28	TRIM28	sp|Q13263|TIF1B_HUMAN Transcription intermediary factor 1-beta OS=Homo sapiens OX=9606 GN=TRIM28 PE=1 SV=5	1	2	2	2	2	2	1	1	0	0	1	0	2	2	1	1	0	0	1	0	2	2	1	1	0	0	1	0	2.8	2.8	2.8	88.549	835	835	0	11.54	By MS/MS	By matching	By matching	By matching
P61916	P61916	1	1	1	Epididymal secretory protein E1	NPC2	NPC2	sp|P61916|NPC2_HUMAN NPC intracellular cholesterol transporter 2 OS=Homo sapiens OX=9606 GN=NPC2 PE=1 SV=1	1	1	1	1	1	1	0	0	1	0	0	1	1	1	0	0	1	0	0	1	1	1	0	0	1	0	0	1	10.6	10.6	10.6	16.57	151	151	0	6.9931	By MS/MS	By MS/MS			By matching
P29218	P29218	1	1	1	Inositol monophosphatase 1	IMPA1	IMPA1	sp|P29218|IMPA1_HUMAN Inositol monophosphatase 1 OS=Homo sapiens OX=9606 GN=IMPA1 PE=1 SV=1	1	1	1	1	1	1	0	0	0	0	0	0	1	1	0	0	0	0	0	0	1	1	0	0	0	0	0	0	4	4	4	30.188	277	277	0.0080831	5.9871	By MS/MS	By MS/MS
P35244	P35244	4	4	4	Replication protein A 14 kDa subunit	RPA3	RPA3	sp|P35244|RFA3_HUMAN Replication protein A 14 kDa subunit OS=Homo sapiens OX=9606 GN=RPA3 PE=1 SV=1	1	4	4	4	4	3	0	0	2	2	0	2	4	3	0	0	2	2	0	2	4	3	0	0	2	2	0	2	45.5	45.5	45.5	13.569	121	121	0	23.821	By MS/MS	By MS/MS			By MS/MS
Q9H0E2	Q9H0E2	1	1	1	Toll-interacting protein	TOLLIP	TOLLIP	sp|Q9H0E2|TOLIP_HUMAN Toll-interacting protein OS=Homo sapiens OX=9606 GN=TOLLIP PE=1 SV=1	1	1	1	1	1	1	0	0	0	0	0	0	1	1	0	0	0	0	0	0	1	1	0	0	0	0	0	0	5.1	5.1	5.1	30.281	274	274	0.0080552	5.9814	By MS/MS	By matching
Q96I25	Q96I25	3	3	3	Splicing factor 45	RBM17	RBM17	sp|Q96I25|SPF45_HUMAN Splicing factor 45 OS=Homo sapiens OX=9606 GN=RBM17 PE=1 SV=1	1	3	3	3	2	3	2	2	0	0	1	0	2	3	2	2	0	0	1	0	2	3	2	2	0	0	1	0	8.5	8.5	8.5	44.961	401	401	0	17.802	By MS/MS	By MS/MS	By matching	By matching
Q9BTT0	Q9BTT0	1	1	1	Acidic leucine-rich nuclear phosphoprotein 32 family member E	ANP32E	ANP32E	sp|Q9BTT0|AN32E_HUMAN Acidic leucine-rich nuclear phosphoprotein 32 family member E OS=Homo sapiens OX=9606 GN=ANP32E PE=1 SV=1	1	1	1	1	1	0	0	0	0	0	0	0	1	0	0	0	0	0	0	0	1	0	0	0	0	0	0	0	6.3	6.3	6.3	30.692	268	268	0	10.485	By MS/MS
P62333	P62333	4	4	4	26S protease regulatory subunit 10B	PSMC6	PSMC6	sp|P62333|PRS10_HUMAN 26S proteasome regulatory subunit 10B OS=Homo sapiens OX=9606 GN=PSMC6 PE=1 SV=1	1	4	4	4	4	3	0	0	1	1	0	1	4	3	0	0	1	1	0	1	4	3	0	0	1	1	0	1	11.8	11.8	11.8	44.172	389	389	0	24.477	By MS/MS	By MS/MS			By matching
Q15819;Q13404	Q15819;Q13404	1;1	1;1	1;1	Ubiquitin-conjugating enzyme E2 variant 2;Ubiquitin-conjugating enzyme E2 variant 1	UBE2V2;UBE2V1	UBE2V2	sp|Q15819|UB2V2_HUMAN Ubiquitin-conjugating enzyme E2 variant 2 OS=Homo sapiens OX=9606 GN=UBE2V2 PE=1 SV=4;sp|Q13404|UB2V1_HUMAN Ubiquitin-conjugating enzyme E2 variant 1 OS=Homo sapiens OX=9606 GN=UBE2V1 PE=1 SV=2	2	1	1	1	1	0	0	1	0	0	0	1	1	0	0	1	0	0	0	1	1	0	0	1	0	0	0	1	6.9	6.9	6.9	16.363	145	145;147	0.0059172	6.0785	By MS/MS			By matching
CON__sw|P01863_CONT|CONT_GCAA_MOUSE;CON__sw|P01865_CONT|CONT_GCAM_MOUSE	CON__sw|P01863_CONT|CONT_GCAA_MOUSE;CON__sw|P01865_CONT|CONT_GCAM_MOUSE	10;10	10;10	8;8				;	2	10	10	8	0	2	10	10	0	0	10	10	0	2	10	10	0	0	10	10	0	2	8	8	0	0	8	8	43	43	35.8	36.389	330	330;398	0	323.31		By matching	By MS/MS	By MS/MS
O15294	O15294	1	1	1	UDP-N-acetylglucosamine--peptide N-acetylglucosaminyltransferase 110 kDa subunit	OGT	OGT	sp|O15294|OGT1_HUMAN UDP-N-acetylglucosamine--peptide N-acetylglucosaminyltransferase 110 kDa subunit OS=Homo sapiens OX=9606 GN=OGT PE=1 SV=3	1	1	1	1	0	1	1	1	0	0	1	1	0	1	1	1	0	0	1	1	0	1	1	1	0	0	1	1	0.9	0.9	0.9	116.92	1046	1046	0.0058893	6.0691		By matching	By MS/MS	By MS/MS
Q6ZSR9	Q6ZSR9	1	1	1	Uncharacterized protein FLJ45252			sp|Q6ZSR9|YJ005_HUMAN Uncharacterized protein FLJ45252 OS=Homo sapiens OX=9606 PE=2 SV=2	1	1	1	1	1	1	0	0	0	0	0	0	1	1	0	0	0	0	0	0	1	1	0	0	0	0	0	0	5.1	5.1	5.1	37.976	355	355	0	6.9298	By MS/MS	By MS/MS
Q13177;Q13153;O75914	Q13177	3;1;1	3;1;1	3;1;1	Serine/threonine-protein kinase PAK 2;PAK-2p27;PAK-2p34	PAK2	PAK2	sp|Q13177|PAK2_HUMAN Serine/threonine-protein kinase PAK 2 OS=Homo sapiens OX=9606 GN=PAK2 PE=1 SV=3	3	3	3	3	3	3	0	0	2	2	1	0	3	3	0	0	2	2	1	0	3	3	0	0	2	2	1	0	5.3	5.3	5.3	58.042	524	524;545;559	0	16.774	By MS/MS	By MS/MS			By MS/MS
Q99584	Q99584	2	2	2	Protein S100-A13	S100A13	S100A13	sp|Q99584|S10AD_HUMAN Protein S100-A13 OS=Homo sapiens OX=9606 GN=S100A13 PE=1 SV=1	1	2	2	2	2	1	1	1	0	0	1	0	2	1	1	1	0	0	1	0	2	1	1	1	0	0	1	0	21.4	21.4	21.4	11.471	98	98	0	11.323	By MS/MS	By matching	By matching	By matching
P04083	P04083	3	3	3	Annexin A1	ANXA1	ANXA1	sp|P04083|ANXA1_HUMAN Annexin A1 OS=Homo sapiens OX=9606 GN=ANXA1 PE=1 SV=2	1	3	3	3	2	2	2	2	0	0	0	1	2	2	2	2	0	0	0	1	2	2	2	2	0	0	0	1	14.7	14.7	14.7	38.714	346	346	0	23.258	By MS/MS	By MS/MS	By MS/MS	By MS/MS
Q16678	Q16678	1	1	1	Cytochrome P450 1B1	CYP1B1	CYP1B1	sp|Q16678|CP1B1_HUMAN Cytochrome P450 1B1 OS=Homo sapiens OX=9606 GN=CYP1B1 PE=1 SV=2	1	1	1	1	1	1	0	0	1	1	1	0	1	1	0	0	1	1	1	0	1	1	0	0	1	1	1	0	2.2	2.2	2.2	60.845	543	543	0	6.4848	By MS/MS	By MS/MS			By matching
Q14203	Q14203	10	10	10	Dynactin subunit 1	DCTN1	DCTN1	sp|Q14203|DCTN1_HUMAN Dynactin subunit 1 OS=Homo sapiens OX=9606 GN=DCTN1 PE=1 SV=3	1	10	10	10	8	10	0	0	3	5	1	0	8	10	0	0	3	5	1	0	8	10	0	0	3	5	1	0	10.6	10.6	10.6	141.69	1278	1278	0	58.949	By MS/MS	By MS/MS			By MS/MS
P05386	P05386	3	3	3	60S acidic ribosomal protein P1	RPLP1	RPLP1	sp|P05386|RLA1_HUMAN 60S acidic ribosomal protein P1 OS=Homo sapiens OX=9606 GN=RPLP1 PE=1 SV=1	1	3	3	3	3	3	0	0	3	3	1	1	3	3	0	0	3	3	1	1	3	3	0	0	3	3	1	1	74.6	74.6	74.6	11.514	114	114	0	210.47	By MS/MS	By MS/MS			By MS/MS
P54819	P54819	1	1	1	Adenylate kinase 2, mitochondrial;Adenylate kinase 2, mitochondrial, N-terminally processed	AK2	AK2	sp|P54819|KAD2_HUMAN Adenylate kinase 2, mitochondrial OS=Homo sapiens OX=9606 GN=AK2 PE=1 SV=2	1	1	1	1	0	1	0	0	0	1	1	1	0	1	0	0	0	1	1	1	0	1	0	0	0	1	1	1	6.7	6.7	6.7	26.477	239	239	0	6.7791		By MS/MS
Q99700	Q99700	6	6	6	Ataxin-2	ATXN2	ATXN2	sp|Q99700|ATX2_HUMAN Ataxin-2 OS=Homo sapiens OX=9606 GN=ATXN2 PE=1 SV=2	1	6	6	6	4	6	0	0	5	3	1	0	4	6	0	0	5	3	1	0	4	6	0	0	5	3	1	0	6.5	6.5	6.5	140.28	1313	1313	0	38.084	By MS/MS	By MS/MS			By MS/MS
Q8NBT2	Q8NBT2	3	3	3	Kinetochore protein Spc24	SPC24	SPC24	sp|Q8NBT2|SPC24_HUMAN Kinetochore protein Spc24 OS=Homo sapiens OX=9606 GN=SPC24 PE=1 SV=2	1	3	3	3	2	3	0	0	3	2	1	0	2	3	0	0	3	2	1	0	2	3	0	0	3	2	1	0	18.8	18.8	18.8	22.478	197	197	0	18.164	By MS/MS	By MS/MS			By MS/MS
Q9NXJ5	Q9NXJ5	3	3	3	Pyroglutamyl-peptidase 1	PGPEP1	PGPEP1	sp|Q9NXJ5|PGPI_HUMAN Pyroglutamyl-peptidase 1 OS=Homo sapiens OX=9606 GN=PGPEP1 PE=1 SV=1	1	3	3	3	3	3	0	0	3	2	1	0	3	3	0	0	3	2	1	0	3	3	0	0	3	2	1	0	23	23	23	23.138	209	209	0	22.516	By MS/MS	By MS/MS			By MS/MS
P05455	P05455	1	1	1	Lupus La protein	SSB	SSB	sp|P05455|LA_HUMAN Lupus La protein OS=Homo sapiens OX=9606 GN=SSB PE=1 SV=2	1	1	1	1	0	1	1	1	0	0	1	0	0	1	1	1	0	0	1	0	0	1	1	1	0	0	1	0	3.2	3.2	3.2	46.836	408	408	0.0012346	6.3089		By MS/MS	By matching	By matching
CON__sw|P00711_CONT|CONT_P00711;CON__sw|P00711_CONT|CONT_LALBA_BOVIN	CON__sw|P00711_CONT|CONT_P00711;CON__sw|P00711_CONT|CONT_LALBA_BOVIN	6;5	6;5	6;5				;	2	6	6	6	1	1	6	6	0	0	2	2	1	1	6	6	0	0	2	2	1	1	6	6	0	0	2	2	48.8	48.8	48.8	14.186	123	123;142	0	38.792	By matching	By MS/MS	By MS/MS	By MS/MS
P21980;O43548	P21980	7;1	7;1	7;1	Protein-glutamine gamma-glutamyltransferase 2	TGM2	TGM2	sp|P21980|TGM2_HUMAN Protein-glutamine gamma-glutamyltransferase 2 OS=Homo sapiens OX=9606 GN=TGM2 PE=1 SV=2	2	7	7	7	7	4	0	0	4	5	0	1	7	4	0	0	4	5	0	1	7	4	0	0	4	5	0	1	11.4	11.4	11.4	77.328	687	687;720	0	46.524	By MS/MS	By MS/MS			By MS/MS
Q9Y224	Q9Y224	3	3	3	UPF0568 protein C14orf166	C14orf166	C14orf166	sp|Q9Y224|RTRAF_HUMAN RNA transcription, translation and transport factor protein OS=Homo sapiens OX=9606 GN=RTRAF PE=1 SV=1	1	3	3	3	3	3	0	0	2	2	1	0	3	3	0	0	2	2	1	0	3	3	0	0	2	2	1	0	17.6	17.6	17.6	28.068	244	244	0	18.741	By MS/MS	By MS/MS			By matching
Q53GT1;Q8IYD2;Q8IXV7	Q53GT1	14;1;1	14;1;1	14;1;1	Kelch-like protein 22	KLHL22	KLHL22	sp|Q53GT1|KLH22_HUMAN Kelch-like protein 22 OS=Homo sapiens OX=9606 GN=KLHL22 PE=1 SV=2	3	14	14	14	12	13	0	0	10	11	1	0	12	13	0	0	10	11	1	0	12	13	0	0	10	11	1	0	26.3	26.3	26.3	71.666	634	634;350;354	0	120.74	By MS/MS	By MS/MS			By MS/MS
Q9NP77	Q9NP77	1	1	1	RNA polymerase II subunit A C-terminal domain phosphatase SSU72	SSU72	SSU72	sp|Q9NP77|SSU72_HUMAN RNA polymerase II subunit A C-terminal domain phosphatase SSU72 OS=Homo sapiens OX=9606 GN=SSU72 PE=1 SV=1	1	1	1	1	1	1	0	0	1	1	0	1	1	1	0	0	1	1	0	1	1	1	0	0	1	1	0	1	6.2	6.2	6.2	22.574	194	194	0	6.4733	By matching	By MS/MS			By matching
P05109	P05109	4	4	4	Protein S100-A8;Protein S100-A8, N-terminally processed	S100A8	S100A8	sp|P05109|S10A8_HUMAN Protein S100-A8 OS=Homo sapiens OX=9606 GN=S100A8 PE=1 SV=1	1	4	4	4	4	4	3	2	0	1	4	4	4	4	3	2	0	1	4	4	4	4	3	2	0	1	4	4	39.8	39.8	39.8	10.834	93	93	0	26.538	By MS/MS	By MS/MS	By matching	By matching
P29508;P48594	P29508;P48594	6;4	6;4	6;4	Serpin B3;Serpin B4	SERPINB3;SERPINB4	SERPINB3	sp|P29508|SPB3_HUMAN Serpin B3 OS=Homo sapiens OX=9606 GN=SERPINB3 PE=1 SV=2;sp|P48594|SPB4_HUMAN Serpin B4 OS=Homo sapiens OX=9606 GN=SERPINB4 PE=1 SV=2	2	6	6	6	6	4	2	2	1	1	6	6	6	4	2	2	1	1	6	6	6	4	2	2	1	1	6	6	16.7	16.7	16.7	44.564	390	390;390	0	63.264	By MS/MS	By MS/MS	By matching	By matching	By matching
CON__sw|P02538_CONT|CONT_P02538;P02538	CON__sw|P02538_CONT|CONT_P02538;P02538	44;44	22;22	2;2	Keratin, type II cytoskeletal 6A	KRT6A	KRT6A	;sp|P02538|K2C6A_HUMAN Keratin, type II cytoskeletal 6A OS=Homo sapiens OX=9606 GN=KRT6A PE=1 SV=3	2	44	22	2	36	36	28	29	20	20	42	41	19	18	13	14	2	2	21	20	1	1	2	2	0	0	2	2	59.9	36.9	3.5	60.044	564	564;564	0	260.23	By MS/MS	By MS/MS	By MS/MS	By MS/MS	By MS/MS
P06702	P06702	6	6	6	Protein S100-A9	S100A9	S100A9	sp|P06702|S10A9_HUMAN Protein S100-A9 OS=Homo sapiens OX=9606 GN=S100A9 PE=1 SV=1	1	6	6	6	4	4	3	2	2	3	6	6	4	4	3	2	2	3	6	6	4	4	3	2	2	3	6	6	58.8	58.8	58.8	13.242	114	114	0	73.745	By MS/MS	By MS/MS	By matching	By matching	By matching
CON__sw|P08779_CONT|CONT_P08779;P08779;CON__sw|Q9Z2K1_CONT|CONT_Q9Z2K1;CON__tr|Q3ZAW8_CONT|CONT_Q3ZAW8_MOUSE;CON__sw|Q3ZAW8_CONT|CONT_Q3ZAW8;Q9EQD6;Q9EQD7	CON__sw|P08779_CONT|CONT_P08779;P08779	33;33;12;12;12	17;17;4;4;4	16;16;4;4;4	Keratin, type I cytoskeletal 16	KRT16	KRT16	;sp|P08779|K1C16_HUMAN Keratin, type I cytoskeletal 16 OS=Homo sapiens OX=9606 GN=KRT16 PE=1 SV=4	5	33	17	16	29	28	29	28	13	18	32	31	15	14	15	14	4	6	16	16	14	13	14	13	4	6	15	15	61.1	35.3	33.8	51.267	473	473;473;469;470;474	0	318.94	By MS/MS	By MS/MS	By MS/MS	By MS/MS	By matching
CON__sw|P02768-1_CONT|CONT_P02768-1;P02768	CON__sw|P02768-1_CONT|CONT_P02768-1;P02768	15;15	10;10	9;9	Serum albumin	ALB	ALB	;sp|P02768|ALBU_HUMAN Serum albumin OS=Homo sapiens OX=9606 GN=ALB PE=1 SV=2	2	15	10	9	14	15	6	7	9	11	11	12	9	10	1	2	4	6	6	7	8	9	1	2	4	6	6	7	23.6	17.4	15.8	69.366	609	609;609	0	70.943	By MS/MS	By MS/MS	By matching	By matching	By MS/MS
P29401	P29401	10	10	10	Transketolase	TKT	TKT	sp|P29401|TKT_HUMAN Transketolase OS=Homo sapiens OX=9606 GN=TKT PE=1 SV=3	1	10	10	10	9	10	7	7	1	1	7	5	9	10	7	7	1	1	7	5	9	10	7	7	1	1	7	5	23.8	23.8	23.8	67.877	623	623	0	94.825	By MS/MS	By MS/MS	By MS/MS	By matching	By matching
Q5T749	Q5T749	12	12	12	Keratinocyte proline-rich protein	KPRP	KPRP	sp|Q5T749|KPRP_HUMAN Keratinocyte proline-rich protein OS=Homo sapiens OX=9606 GN=KPRP PE=1 SV=1	1	12	12	12	11	11	2	4	9	9	11	11	11	11	2	4	9	9	11	11	11	11	2	4	9	9	11	11	28.5	28.5	28.5	64.135	579	579	0	154.15	By MS/MS	By MS/MS	By matching	By matching	By MS/MS
P23396	P23396	6	6	6	40S ribosomal protein S3	RPS3	RPS3	sp|P23396|RS3_HUMAN 40S ribosomal protein S3 OS=Homo sapiens OX=9606 GN=RPS3 PE=1 SV=2	1	6	6	6	6	6	1	0	1	1	1	1	6	6	1	0	1	1	1	1	6	6	1	0	1	1	1	1	32.1	32.1	32.1	26.688	243	243	0	42.209	By MS/MS	By MS/MS	By matching		By matching
P07339	P07339	2	2	2	Cathepsin D;Cathepsin D light chain;Cathepsin D heavy chain	CTSD	CTSD	sp|P07339|CATD_HUMAN Cathepsin D OS=Homo sapiens OX=9606 GN=CTSD PE=1 SV=1	1	2	2	2	2	1	1	1	0	1	2	2	2	1	1	1	0	1	2	2	2	1	1	1	0	1	2	2	6.8	6.8	6.8	44.552	412	412	0	11.947	By MS/MS	By matching	By matching	By matching
P15924	P15924	52	52	52	Desmoplakin	DSP	DSP	sp|P15924|DESP_HUMAN Desmoplakin OS=Homo sapiens OX=9606 GN=DSP PE=1 SV=3	1	52	52	52	27	27	18	19	14	8	46	49	27	27	18	19	14	8	46	49	27	27	18	19	14	8	46	49	17.9	17.9	17.9	331.77	2871	2871	0	323.31	By MS/MS	By MS/MS	By MS/MS	By MS/MS	By MS/MS
Q9NZT1	Q9NZT1	6	6	6	Calmodulin-like protein 5	CALML5	CALML5	sp|Q9NZT1|CALL5_HUMAN Calmodulin-like protein 5 OS=Homo sapiens OX=9606 GN=CALML5 PE=1 SV=2	1	6	6	6	4	5	1	2	1	3	6	5	4	5	1	2	1	3	6	5	4	5	1	2	1	3	6	5	30.8	30.8	30.8	15.892	146	146	0	62.784	By MS/MS	By MS/MS	By MS/MS	By MS/MS	By MS/MS
P14923;P35222	P14923	15;1	15;1	15;1	Junction plakoglobin	JUP	JUP	sp|P14923|PLAK_HUMAN Junction plakoglobin OS=Homo sapiens OX=9606 GN=JUP PE=1 SV=3	2	15	15	15	4	5	4	5	4	4	15	15	4	5	4	5	4	4	15	15	4	5	4	5	4	4	15	15	22.6	22.6	22.6	81.744	745	745;781	0	109.17	By MS/MS	By MS/MS	By matching	By matching	By matching
CON__sw|Q7RTT2_CONT|CONT_Q7RTT2;Q8N1N4	CON__sw|Q7RTT2_CONT|CONT_Q7RTT2;Q8N1N4	14;14	10;10	10;10	Keratin, type II cytoskeletal 78	KRT78	KRT78	;sp|Q8N1N4|K2C78_HUMAN Keratin, type II cytoskeletal 78 OS=Homo sapiens OX=9606 GN=KRT78 PE=1 SV=2	2	14	10	10	12	9	8	8	7	8	13	14	8	6	5	6	4	5	10	10	8	6	5	6	4	5	10	10	25.5	19.8	19.8	56.964	521	521;520	0	60.84	By MS/MS	By MS/MS	By matching	By matching	By matching
O94760	O94760	8	8	8	N(G),N(G)-dimethylarginine dimethylaminohydrolase 1	DDAH1	DDAH1	sp|O94760|DDAH1_HUMAN N(G),N(G)-dimethylarginine dimethylaminohydrolase 1 OS=Homo sapiens OX=9606 GN=DDAH1 PE=1 SV=3	1	8	8	8	7	8	6	5	1	0	5	4	7	8	6	5	1	0	5	4	7	8	6	5	1	0	5	4	33.3	33.3	33.3	31.121	285	285	0	48.007	By MS/MS	By MS/MS	By matching	By matching	By matching
CON__sw|P20930_CONT|CONT_P20930;P20930	CON__sw|P20930_CONT|CONT_P20930;P20930	6;6	6;6	6;6	Filaggrin	FLG	FLG	;sp|P20930|FILA_HUMAN Filaggrin OS=Homo sapiens OX=9606 GN=FLG PE=1 SV=3	2	6	6	6	4	3	2	2	1	1	5	6	4	3	2	2	1	1	5	6	4	3	2	2	1	1	5	6	2.9	2.9	2.9	435.16	4061	4061;4061	0	38.227	By MS/MS	By MS/MS	By matching	By matching	By matching
CON__sw|Q86YZ3_CONT|CONT_Q86YZ3;Q86YZ3	CON__sw|Q86YZ3_CONT|CONT_Q86YZ3;Q86YZ3	4;4	4;4	4;4	Hornerin	HRNR	HRNR	;sp|Q86YZ3|HORN_HUMAN Hornerin OS=Homo sapiens OX=9606 GN=HRNR PE=1 SV=2	2	4	4	4	4	3	2	1	1	1	2	3	4	3	2	1	1	1	2	3	4	3	2	1	1	1	2	3	3.7	3.7	3.7	282.39	2850	2850;2850	0	37.275	By MS/MS	By MS/MS	By matching	By matching	By matching
CON__sw|Q04695_CONT|CONT_Q04695;Q04695;CON__sw|Q9C075_CONT|CONT_Q9C075;CON__sw|Q99PS0_CONT|CONT_Q99PS0;Q9C075	CON__sw|Q04695_CONT|CONT_Q04695;Q04695	29;29;1;1;1	10;10;1;1;1	5;5;0;0;0	Keratin, type I cytoskeletal 17	KRT17	KRT17	;sp|Q04695|K1C17_HUMAN Keratin, type I cytoskeletal 17 OS=Homo sapiens OX=9606 GN=KRT17 PE=1 SV=2	5	29	10	5	26	26	20	21	18	17	24	26	9	10	6	6	5	3	7	8	5	5	2	2	2	1	3	3	48.1	21.5	12.3	48.105	432	432;432;422;422;422	0	63.486	By MS/MS	By MS/MS	By MS/MS	By MS/MS	By matching
P67870	P67870	1	1	1	Casein kinase II subunit beta	CSNK2B	CSNK2B	sp|P67870|CSK2B_HUMAN Casein kinase II subunit beta OS=Homo sapiens OX=9606 GN=CSNK2B PE=1 SV=1	1	1	1	1	1	1	0	1	0	0	0	0	1	1	0	1	0	0	0	0	1	1	0	1	0	0	0	0	6.5	6.5	6.5	24.942	215	215	0.0012407	6.3253	By MS/MS	By matching		By matching
CON__sw|P02533_CONT|CONT_P02533;CON__sw|P02533_CONT|CONT_K1C14_HUMAN;P02533;CON__sw|P35900_CONT|CONT_P35900;CON__sw|Q9D312_CONT|CONT_Q9D312;P35900	CON__sw|P02533_CONT|CONT_P02533;CON__sw|P02533_CONT|CONT_K1C14_HUMAN;P02533	35;35;35;3;3;3	24;24;24;2;2;2	3;3;3;0;0;0	Keratin, type I cytoskeletal 14	KRT14	KRT14	;;sp|P02533|K1C14_HUMAN Keratin, type I cytoskeletal 14 OS=Homo sapiens OX=9606 GN=KRT14 PE=1 SV=4	6	35	24	3	33	32	28	28	21	24	33	33	23	22	19	19	11	14	22	22	3	3	1	1	2	2	3	3	65	53.8	9.3	51.621	472	472;472;472;424;431;424	0	323.31	By MS/MS	By MS/MS	By MS/MS	By MS/MS	By MS/MS
P12429	P12429	3	3	3	Annexin A3	ANXA3	ANXA3	sp|P12429|ANXA3_HUMAN Annexin A3 OS=Homo sapiens OX=9606 GN=ANXA3 PE=1 SV=3	1	3	3	3	3	3	1	1	0	0	0	0	3	3	1	1	0	0	0	0	3	3	1	1	0	0	0	0	11.1	11.1	11.1	36.375	323	323	0	19.147	By MS/MS	By MS/MS	By matching	By matching
Q01469;A8MUU1	Q01469	5;1	5;1	5;1	Fatty acid-binding protein, epidermal	FABP5	FABP5	sp|Q01469|FABP5_HUMAN Fatty acid-binding protein 5 OS=Homo sapiens OX=9606 GN=FABP5 PE=1 SV=3	2	5	5	5	4	5	2	3	2	2	5	4	4	5	2	3	2	2	5	4	4	5	2	3	2	2	5	4	45.9	45.9	45.9	15.164	135	135;101	0	66.57	By MS/MS	By MS/MS	By MS/MS	By matching	By MS/MS
Q15843	Q15843	1	1	1	NEDD8	NEDD8	NEDD8	sp|Q15843|NEDD8_HUMAN NEDD8 OS=Homo sapiens OX=9606 GN=NEDD8 PE=1 SV=1	1	1	1	1	1	1	1	0	0	0	0	0	1	1	1	0	0	0	0	0	1	1	1	0	0	0	0	0	17.3	17.3	17.3	9.0714	81	81	0	7.0224	By MS/MS	By MS/MS	By matching
P55327	P55327	1	1	1	Tumor protein D52	TPD52	TPD52	sp|P55327|TPD52_HUMAN Tumor protein D52 OS=Homo sapiens OX=9606 GN=TPD52 PE=1 SV=2	1	1	1	1	1	1	1	0	0	0	0	0	1	1	1	0	0	0	0	0	1	1	1	0	0	0	0	0	6.7	6.7	6.7	24.327	224	224	0.0058548	6.0603	By matching	By MS/MS	By matching
P10515	P10515	3	3	3	Dihydrolipoyllysine-residue acetyltransferase component of pyruvate dehydrogenase complex, mitochondrial	DLAT	DLAT	sp|P10515|ODP2_HUMAN Dihydrolipoyllysine-residue acetyltransferase component of pyruvate dehydrogenase complex, mitochondrial OS=Homo sapiens OX=9606 GN=DLAT PE=1 SV=3	1	3	3	3	3	3	0	0	1	0	0	0	3	3	0	0	1	0	0	0	3	3	0	0	1	0	0	0	10	10	10	68.996	647	647	0	19.397	By MS/MS	By MS/MS			By matching
P14927	P14927	3	3	3	Cytochrome b-c1 complex subunit 7	UQCRB	UQCRB	sp|P14927|QCR7_HUMAN Cytochrome b-c1 complex subunit 7 OS=Homo sapiens OX=9606 GN=UQCRB PE=1 SV=2	1	3	3	3	2	3	1	1	0	0	0	0	2	3	1	1	0	0	0	0	2	3	1	1	0	0	0	0	30.6	30.6	30.6	13.53	111	111	0	17.162	By MS/MS	By MS/MS	By matching	By matching
Q13428	Q13428	4	4	4	Treacle protein	TCOF1	TCOF1	sp|Q13428|TCOF_HUMAN Treacle protein OS=Homo sapiens OX=9606 GN=TCOF1 PE=1 SV=3	1	4	4	4	4	4	2	2	1	0	3	1	4	4	2	2	1	0	3	1	4	4	2	2	1	0	3	1	3	3	3	152.1	1488	1488	0	23.358	By MS/MS	By MS/MS	By matching	By matching	By matching
CON__sw|P13647_CONT|CONT_P13647;P13647	CON__sw|P13647_CONT|CONT_P13647;P13647	47;47	33;33	9;9	Keratin, type II cytoskeletal 5	KRT5	KRT5	;sp|P13647|K2C5_HUMAN Keratin, type II cytoskeletal 5 OS=Homo sapiens OX=9606 GN=KRT5 PE=1 SV=3	2	47	33	9	40	38	33	33	32	32	44	43	30	28	23	23	22	22	30	29	8	8	7	8	7	5	8	8	56.8	46.6	12.4	62.378	590	590;590	0	323.31	By MS/MS	By MS/MS	By MS/MS	By MS/MS	By MS/MS
Q14498	Q14498	4	4	4	RNA-binding protein 39	RBM39	RBM39	sp|Q14498|RBM39_HUMAN RNA-binding protein 39 OS=Homo sapiens OX=9606 GN=RBM39 PE=1 SV=2	1	4	4	4	4	3	0	0	1	0	0	0	4	3	0	0	1	0	0	0	4	3	0	0	1	0	0	0	10	10	10	59.379	530	530	0	27.09	By MS/MS	By MS/MS			By matching
Q969G3	Q969G3	4	4	4	SWI/SNF-related matrix-associated actin-dependent regulator of chromatin subfamily E member 1	SMARCE1	SMARCE1	sp|Q969G3|SMCE1_HUMAN SWI/SNF-related matrix-associated actin-dependent regulator of chromatin subfamily E member 1 OS=Homo sapiens OX=9606 GN=SMARCE1 PE=1 SV=2	1	4	4	4	2	4	0	0	1	0	0	0	2	4	0	0	1	0	0	0	2	4	0	0	1	0	0	0	12.9	12.9	12.9	46.649	411	411	0	23.487	By MS/MS	By MS/MS			By matching
Q8WVJ2	Q8WVJ2	2	2	2	NudC domain-containing protein 2	NUDCD2	NUDCD2	sp|Q8WVJ2|NUDC2_HUMAN NudC domain-containing protein 2 OS=Homo sapiens OX=9606 GN=NUDCD2 PE=1 SV=1	1	2	2	2	1	2	0	1	0	0	0	0	1	2	0	1	0	0	0	0	1	2	0	1	0	0	0	0	17.8	17.8	17.8	17.676	157	157	0	12.021	By MS/MS	By MS/MS		By matching
P51858	P51858	8	8	8	Hepatoma-derived growth factor	HDGF	HDGF	sp|P51858|HDGF_HUMAN Hepatoma-derived growth factor OS=Homo sapiens OX=9606 GN=HDGF PE=1 SV=1	1	8	8	8	7	8	7	7	2	1	6	7	7	8	7	7	2	1	6	7	7	8	7	7	2	1	6	7	50	50	50	26.788	240	240	0	68.351	By MS/MS	By MS/MS	By MS/MS	By MS/MS	By matching
P17174	P17174	4	4	4	Aspartate aminotransferase, cytoplasmic	GOT1	GOT1	sp|P17174|AATC_HUMAN Aspartate aminotransferase, cytoplasmic OS=Homo sapiens OX=9606 GN=GOT1 PE=1 SV=3	1	4	4	4	3	4	2	2	1	0	2	2	3	4	2	2	1	0	2	2	3	4	2	2	1	0	2	2	11.6	11.6	11.6	46.247	413	413	0	22.781	By MS/MS	By MS/MS	By matching	By matching	By matching
Q92522	Q92522	5	5	5	Histone H1x	H1FX	H1FX	sp|Q92522|H1X_HUMAN Histone H1x OS=Homo sapiens OX=9606 GN=H1FX PE=1 SV=1	1	5	5	5	4	5	2	0	2	1	2	0	4	5	2	0	2	1	2	0	4	5	2	0	2	1	2	0	31	31	31	22.487	213	213	0	33.171	By MS/MS	By MS/MS	By matching		By matching
P20290	P20290	1	1	1	Transcription factor BTF3	BTF3	BTF3	sp|P20290|BTF3_HUMAN Transcription factor BTF3 OS=Homo sapiens OX=9606 GN=BTF3 PE=1 SV=1	1	1	1	1	1	1	1	0	0	0	0	0	1	1	1	0	0	0	0	0	1	1	1	0	0	0	0	0	12.1	12.1	12.1	22.168	206	206	0.0012563	6.3778	By matching	By MS/MS	By matching
CON__sw|P00366_CONT|CONT_DHE3_BOVIN;P49448;P00367	CON__sw|P00366_CONT|CONT_DHE3_BOVIN;P49448;P00367	3;3;3	3;3;3	3;3;3	Glutamate dehydrogenase 2, mitochondrial;Glutamate dehydrogenase 1, mitochondrial	GLUD2;GLUD1	GLUD2	;sp|P49448|DHE4_HUMAN Glutamate dehydrogenase 2, mitochondrial OS=Homo sapiens OX=9606 GN=GLUD2 PE=1 SV=2;sp|P00367|DHE3_HUMAN Glutamate dehydrogenase 1, mitochondrial OS=Homo sapiens OX=9606 GN=GLUD1 PE=1 SV=2	3	3	3	3	3	3	1	1	1	0	0	1	3	3	1	1	1	0	0	1	3	3	1	1	1	0	0	1	6.5	6.5	6.5	61.511	558	558;558;558	0	19.054	By MS/MS	By MS/MS	By matching	By matching	By matching
P61981	P61981	8	5	5	14-3-3 protein gamma;14-3-3 protein gamma, N-terminally processed	YWHAG	YWHAG	sp|P61981|1433G_HUMAN 14-3-3 protein gamma OS=Homo sapiens OX=9606 GN=YWHAG PE=1 SV=2	1	8	5	5	7	7	5	5	4	5	5	6	4	4	2	2	1	2	3	3	4	4	2	2	1	2	3	3	36	25.1	25.1	28.302	247	247	0	56.923	By MS/MS	By MS/MS	By MS/MS	By MS/MS	By MS/MS
P61956;Q6EEV6;P55854	P61956;Q6EEV6;P55854	2;1;1	2;1;1	2;1;1	Small ubiquitin-related modifier 2;Small ubiquitin-related modifier 4;Small ubiquitin-related modifier 3	SUMO2;SUMO4;SUMO3	SUMO2	sp|P61956|SUMO2_HUMAN Small ubiquitin-related modifier 2 OS=Homo sapiens OX=9606 GN=SUMO2 PE=1 SV=3;sp|Q6EEV6|SUMO4_HUMAN Small ubiquitin-related modifier 4 OS=Homo sapiens OX=9606 GN=SUMO4 PE=1 SV=2;sp|P55854|SUMO3_HUMAN Small ubiquitin-related modifier 3	3	2	2	2	2	2	2	2	1	1	2	2	2	2	2	2	1	1	2	2	2	2	2	2	1	1	2	2	23.2	23.2	23.2	10.871	95	95;95;103	0	13.599	By MS/MS	By MS/MS	By matching	By matching	By MS/MS
P46109	P46109	2	2	2	Crk-like protein	CRKL	CRKL	sp|P46109|CRKL_HUMAN Crk-like protein OS=Homo sapiens OX=9606 GN=CRKL PE=1 SV=1	1	2	2	2	2	2	1	0	0	1	1	1	2	2	1	0	0	1	1	1	2	2	1	0	0	1	1	1	13.5	13.5	13.5	33.777	303	303	0	11.311	By MS/MS	By MS/MS	By matching
O75083	O75083	3	3	3	WD repeat-containing protein 1	WDR1	WDR1	sp|O75083|WDR1_HUMAN WD repeat-containing protein 1 OS=Homo sapiens OX=9606 GN=WDR1 PE=1 SV=4	1	3	3	3	2	2	0	0	1	0	0	0	2	2	0	0	1	0	0	0	2	2	0	0	1	0	0	0	6.4	6.4	6.4	66.193	606	606	0	17.545	By MS/MS	By MS/MS			By matching
P60174	P60174	14	14	14	Triosephosphate isomerase	TPI1	TPI1	sp|P60174|TPIS_HUMAN Triosephosphate isomerase OS=Homo sapiens OX=9606 GN=TPI1 PE=1 SV=3	1	14	14	14	13	11	11	11	7	8	12	13	13	11	11	11	7	8	12	13	13	11	11	11	7	8	12	13	62.9	62.9	62.9	30.791	286	286	0	196.72	By MS/MS	By MS/MS	By MS/MS	By MS/MS	By MS/MS
Q5D862	Q5D862	12	12	12	Filaggrin-2	FLG2	FLG2	sp|Q5D862|FILA2_HUMAN Filaggrin-2 OS=Homo sapiens OX=9606 GN=FLG2 PE=1 SV=1	1	12	12	12	8	8	4	5	6	5	12	10	8	8	4	5	6	5	12	10	8	8	4	5	6	5	12	10	7.5	7.5	7.5	248.07	2391	2391	0	298.62	By MS/MS	By MS/MS	By matching	By matching	By MS/MS
P35232	P35232	3	3	3	Prohibitin	PHB	PHB	sp|P35232|PHB_HUMAN Prohibitin OS=Homo sapiens OX=9606 GN=PHB PE=1 SV=1	1	3	3	3	3	2	1	1	0	1	1	1	3	2	1	1	0	1	1	1	3	2	1	1	0	1	1	1	13.2	13.2	13.2	29.804	272	272	0	20.684	By MS/MS	By MS/MS	By matching	By matching
Q9BS26	Q9BS26	2	2	2	Endoplasmic reticulum resident protein 44	ERP44	ERP44	sp|Q9BS26|ERP44_HUMAN Endoplasmic reticulum resident protein 44 OS=Homo sapiens OX=9606 GN=ERP44 PE=1 SV=1	1	2	2	2	2	1	0	1	0	0	0	0	2	1	0	1	0	0	0	0	2	1	0	1	0	0	0	0	5.9	5.9	5.9	46.971	406	406	0	12.483	By MS/MS	By MS/MS		By matching
Q04917	Q04917	4	2	2	14-3-3 protein eta	YWHAH	YWHAH	sp|Q04917|1433F_HUMAN 14-3-3 protein eta OS=Homo sapiens OX=9606 GN=YWHAH PE=1 SV=4	1	4	2	2	4	4	2	3	3	2	3	3	2	2	0	1	1	0	1	1	2	2	0	1	1	0	1	1	16.7	9.3	9.3	28.218	246	246	0	13.652	By MS/MS	By MS/MS	By matching	By matching	By matching
CON__sw|Q6KB66-1_CONT|CONT_Q6KB66-1;Q6KB66	CON__sw|Q6KB66-1_CONT|CONT_Q6KB66-1;Q6KB66	6;6	5;5	5;5	Keratin, type II cytoskeletal 80	KRT80	KRT80	;sp|Q6KB66|K2C80_HUMAN Keratin, type II cytoskeletal 80 OS=Homo sapiens OX=9606 GN=KRT80 PE=1 SV=2	2	6	5	5	6	4	2	2	5	5	4	5	5	4	2	2	4	4	4	5	5	4	2	2	4	4	4	5	14.8	12.2	12.2	50.525	452	452;452	0	31.67	By MS/MS	By MS/MS	By matching	By matching	By MS/MS
P11177	P11177	6	6	6	Pyruvate dehydrogenase E1 component subunit beta, mitochondrial	PDHB	PDHB	sp|P11177|ODPB_HUMAN Pyruvate dehydrogenase E1 component subunit beta, mitochondrial OS=Homo sapiens OX=9606 GN=PDHB PE=1 SV=3	1	6	6	6	6	6	0	0	1	1	0	0	6	6	0	0	1	1	0	0	6	6	0	0	1	1	0	0	22.8	22.8	22.8	39.233	359	359	0	51.62	By MS/MS	By MS/MS			By matching
P31151;Q86SG5	P31151	3;1	3;1	3;1	Protein S100-A7	S100A7	S100A7	sp|P31151|S10A7_HUMAN Protein S100-A7 OS=Homo sapiens OX=9606 GN=S100A7 PE=1 SV=4	2	3	3	3	1	2	3	3	1	1	2	3	1	2	3	3	1	1	2	3	1	2	3	3	1	1	2	3	22.8	22.8	22.8	11.471	101	101;101	0	18.82	By MS/MS	By MS/MS	By matching	By matching	By matching
Q15121	Q15121	2	2	2	Astrocytic phosphoprotein PEA-15	PEA15	PEA15	sp|Q15121|PEA15_HUMAN Astrocytic phosphoprotein PEA-15 OS=Homo sapiens OX=9606 GN=PEA15 PE=1 SV=2	1	2	2	2	2	2	1	1	0	1	1	1	2	2	1	1	0	1	1	1	2	2	1	1	0	1	1	1	22.3	22.3	22.3	15.04	130	130	0	11.854	By MS/MS	By MS/MS	By matching	By matching
CON__sw|ENSBTAP033053_CONT|CONT_(Bos;CON__sw|ENSBTAP011227_CONT|CONT_(Bos	CON__sw|ENSBTAP033053_CONT|CONT_(Bos;CON__sw|ENSBTAP011227_CONT|CONT_(Bos	2;1	2;1	1;0				;	2	2	2	1	2	2	1	0	1	2	0	1	2	2	1	0	1	2	0	1	1	1	1	0	1	1	0	0	20.9	20.9	15.1	14.759	139	139;137	0	21.12	By MS/MS	By MS/MS	By matching		By MS/MS
P43490	P43490	8	8	8	Nicotinamide phosphoribosyltransferase	NAMPT	NAMPT	sp|P43490|NAMPT_HUMAN Nicotinamide phosphoribosyltransferase OS=Homo sapiens OX=9606 GN=NAMPT PE=1 SV=1	1	8	8	8	8	8	1	1	5	4	3	1	8	8	1	1	5	4	3	1	8	8	1	1	5	4	3	1	24.4	24.4	24.4	55.52	491	491	0	103.2	By MS/MS	By MS/MS	By matching	By matching	By MS/MS
P40926	P40926	2	2	2	Malate dehydrogenase, mitochondrial	MDH2	MDH2	sp|P40926|MDHM_HUMAN Malate dehydrogenase, mitochondrial OS=Homo sapiens OX=9606 GN=MDH2 PE=1 SV=3	1	2	2	2	1	2	1	0	0	0	0	0	1	2	1	0	0	0	0	0	1	2	1	0	0	0	0	0	5.6	5.6	5.6	35.503	338	338	0	11.061	By MS/MS	By MS/MS	By matching
Q8IZP2;Q8NFI4;P50502	Q8IZP2;Q8NFI4;P50502	2;2;2	2;2;2	2;2;2	Putative protein FAM10A4;Putative protein FAM10A5;Hsc70-interacting protein	ST13P4;ST13P5;ST13	ST13P4	sp|Q8IZP2|ST134_HUMAN Putative protein FAM10A4 OS=Homo sapiens OX=9606 GN=ST13P4 PE=5 SV=1;sp|Q8NFI4|F10A5_HUMAN Putative protein FAM10A5 OS=Homo sapiens OX=9606 GN=ST13P5 PE=5 SV=1;sp|P50502|F10A1_HUMAN Hsc70-interacting protein OS=Homo sapiens OX=9606 GN	3	2	2	2	2	2	1	1	0	0	0	0	2	2	1	1	0	0	0	0	2	2	1	1	0	0	0	0	7.1	7.1	7.1	27.406	240	240;369;369	0	11.591	By MS/MS	By MS/MS	By matching	By matching
Q02413	Q02413	15	15	15	Desmoglein-1	DSG1	DSG1	sp|Q02413|DSG1_HUMAN Desmoglein-1 OS=Homo sapiens OX=9606 GN=DSG1 PE=1 SV=2	1	15	15	15	11	11	10	8	10	9	15	15	11	11	10	8	10	9	15	15	11	11	10	8	10	9	15	15	17.9	17.9	17.9	113.75	1049	1049	0	97.81	By MS/MS	By MS/MS	By matching	By matching	By MS/MS
O43583	O43583	4	4	4	Density-regulated protein	DENR	DENR	sp|O43583|DENR_HUMAN Density-regulated protein OS=Homo sapiens OX=9606 GN=DENR PE=1 SV=2	1	4	4	4	4	4	2	2	1	1	2	2	4	4	2	2	1	1	2	2	4	4	2	2	1	1	2	2	30.8	30.8	30.8	22.092	198	198	0	87.189	By MS/MS	By MS/MS	By MS/MS	By matching	By matching
P04920	P04920	1	1	1	Anion exchange protein 2	SLC4A2	SLC4A2	sp|P04920|B3A2_HUMAN Anion exchange protein 2 OS=Homo sapiens OX=9606 GN=SLC4A2 PE=1 SV=4	1	1	1	1	1	1	1	0	1	1	1	1	1	1	1	0	1	1	1	1	1	1	1	0	1	1	1	1	0.7	0.7	0.7	137.01	1241	1241	0.0048019	6.1247	By MS/MS	By matching	By matching		By matching
O43707;P35609;Q08043;Q9H254	O43707	28;4;2;1	28;4;2;1	19;0;0;1	Alpha-actinin-4	ACTN4	ACTN4	sp|O43707|ACTN4_HUMAN Alpha-actinin-4 OS=Homo sapiens OX=9606 GN=ACTN4 PE=1 SV=2	4	28	28	19	28	28	16	19	10	9	14	11	28	28	16	19	10	9	14	11	19	19	10	13	4	2	9	7	38.5	38.5	27.4	104.85	911	911;894;901;2564	0	278.16	By MS/MS	By MS/MS	By MS/MS	By matching	By matching
P54727	P54727	3	3	1	UV excision repair protein RAD23 homolog B	RAD23B	RAD23B	sp|P54727|RD23B_HUMAN UV excision repair protein RAD23 homolog B OS=Homo sapiens OX=9606 GN=RAD23B PE=1 SV=1	1	3	3	1	3	3	1	1	3	3	2	3	3	3	1	1	3	3	2	3	1	1	1	1	1	1	1	1	6.1	6.1	2	43.171	409	409	0	17.089	By MS/MS	By MS/MS	By matching	By matching	By matching
P25789	P25789	6	6	6	Proteasome subunit alpha type-4	PSMA4	PSMA4	sp|P25789|PSA4_HUMAN Proteasome subunit alpha type-4 OS=Homo sapiens OX=9606 GN=PSMA4 PE=1 SV=1	1	6	6	6	6	5	1	1	1	2	2	1	6	5	1	1	1	2	2	1	6	5	1	1	1	2	2	1	27.6	27.6	27.6	29.483	261	261	0	36.033	By MS/MS	By MS/MS	By matching	By matching	By matching
P43686	P43686	9	9	9	26S protease regulatory subunit 6B	PSMC4	PSMC4	sp|P43686|PRS6B_HUMAN 26S proteasome regulatory subunit 6B OS=Homo sapiens OX=9606 GN=PSMC4 PE=1 SV=2	1	9	9	9	9	8	1	0	5	4	1	1	9	8	1	0	5	4	1	1	9	8	1	0	5	4	1	1	33.3	33.3	33.3	47.366	418	418	0	113.21	By MS/MS	By MS/MS	By matching		By MS/MS
P06454	P06454	3	3	3	Prothymosin alpha;Prothymosin alpha, N-terminally processed;Thymosin alpha-1	PTMA	PTMA	sp|P06454|PTMA_HUMAN Prothymosin alpha OS=Homo sapiens OX=9606 GN=PTMA PE=1 SV=2	1	3	3	3	3	3	3	3	2	1	3	3	3	3	3	3	2	1	3	3	3	3	3	3	2	1	3	3	33.3	33.3	33.3	12.203	111	111	0	78.305	By MS/MS	By MS/MS	By MS/MS	By MS/MS	By MS/MS
O15355	O15355	2	2	2	Protein phosphatase 1G	PPM1G	PPM1G	sp|O15355|PPM1G_HUMAN Protein phosphatase 1G OS=Homo sapiens OX=9606 GN=PPM1G PE=1 SV=1	1	2	2	2	2	2	0	0	1	0	0	0	2	2	0	0	1	0	0	0	2	2	0	0	1	0	0	0	3.5	3.5	3.5	59.271	546	546	0	11.403	By MS/MS	By MS/MS			By matching
P63167	P63167	1	1	1	Dynein light chain 1, cytoplasmic	DYNLL1	DYNLL1	sp|P63167|DYL1_HUMAN Dynein light chain 1, cytoplasmic OS=Homo sapiens OX=9606 GN=DYNLL1 PE=1 SV=1	1	1	1	1	1	1	1	1	0	0	0	0	1	1	1	1	0	0	0	0	1	1	1	1	0	0	0	0	24.7	24.7	24.7	10.366	89	89	0	44.928	By MS/MS	By MS/MS	By matching	By matching
O43852	O43852	7	7	7	Calumenin	CALU	CALU	sp|O43852|CALU_HUMAN Calumenin OS=Homo sapiens OX=9606 GN=CALU PE=1 SV=2	1	7	7	7	6	6	5	4	1	3	5	4	6	6	5	4	1	3	5	4	6	6	5	4	1	3	5	4	35.6	35.6	35.6	37.106	315	315	0	51.646	By MS/MS	By MS/MS	By MS/MS	By MS/MS	By matching
P16949	P16949	6	6	5	Stathmin	STMN1	STMN1	sp|P16949|STMN1_HUMAN Stathmin OS=Homo sapiens OX=9606 GN=STMN1 PE=1 SV=3	1	6	6	5	6	6	6	3	2	3	5	4	6	6	6	3	2	3	5	4	5	5	5	2	1	2	4	3	36.9	36.9	30.9	17.302	149	149	0	43.344	By MS/MS	By MS/MS	By MS/MS	By MS/MS	By MS/MS
P49321	P49321	7	7	7	Nuclear autoantigenic sperm protein	NASP	NASP	sp|P49321|NASP_HUMAN Nuclear autoantigenic sperm protein OS=Homo sapiens OX=9606 GN=NASP PE=1 SV=2	1	7	7	7	7	7	5	4	2	0	4	3	7	7	5	4	2	0	4	3	7	7	5	4	2	0	4	3	10.2	10.2	10.2	85.237	788	788	0	52.452	By MS/MS	By MS/MS	By matching	By matching	By matching
Q9NZL9	Q9NZL9	2	2	2	Methionine adenosyltransferase 2 subunit beta	MAT2B	MAT2B	sp|Q9NZL9|MAT2B_HUMAN Methionine adenosyltransferase 2 subunit beta OS=Homo sapiens OX=9606 GN=MAT2B PE=1 SV=1	1	2	2	2	2	2	1	1	0	0	0	0	2	2	1	1	0	0	0	0	2	2	1	1	0	0	0	0	6.3	6.3	6.3	37.551	334	334	0	11.728	By MS/MS	By MS/MS	By matching	By matching
P01040	P01040	4	4	4	Cystatin-A;Cystatin-A, N-terminally processed	CSTA	CSTA	sp|P01040|CYTA_HUMAN Cystatin-A OS=Homo sapiens OX=9606 GN=CSTA PE=1 SV=1	1	4	4	4	3	3	1	2	3	3	4	2	3	3	1	2	3	3	4	2	3	3	1	2	3	3	4	2	57.1	57.1	57.1	11.006	98	98	0	46.18	By MS/MS	By matching	By matching	By matching	By MS/MS
Q9NQC3	Q9NQC3	1	1	1	Reticulon-4	RTN4	RTN4	sp|Q9NQC3|RTN4_HUMAN Reticulon-4 OS=Homo sapiens OX=9606 GN=RTN4 PE=1 SV=2	1	1	1	1	1	1	0	0	0	1	0	0	1	1	0	0	0	1	0	0	1	1	0	0	0	1	0	0	2.9	2.9	2.9	129.93	1192	1192	0	6.7706	By MS/MS	By MS/MS
P62081	P62081	4	4	4	40S ribosomal protein S7	RPS7	RPS7	sp|P62081|RS7_HUMAN 40S ribosomal protein S7 OS=Homo sapiens OX=9606 GN=RPS7 PE=1 SV=1	1	4	4	4	4	4	1	1	2	1	1	1	4	4	1	1	2	1	1	1	4	4	1	1	2	1	1	1	24.2	24.2	24.2	22.127	194	194	0	23.013	By MS/MS	By MS/MS	By matching	By matching	By matching
P17096	P17096	3	3	3	High mobility group protein HMG-I/HMG-Y	HMGA1	HMGA1	sp|P17096|HMGA1_HUMAN High mobility group protein HMG-I/HMG-Y OS=Homo sapiens OX=9606 GN=HMGA1 PE=1 SV=3	1	3	3	3	3	3	3	3	1	1	3	2	3	3	3	3	1	1	3	2	3	3	3	3	1	1	3	2	23.4	23.4	23.4	11.676	107	107	0	19.989	By MS/MS	By MS/MS	By MS/MS	By MS/MS	By matching
Q96P63	Q96P63	3	3	3	Serpin B12	SERPINB12	SERPINB12	sp|Q96P63|SPB12_HUMAN Serpin B12 OS=Homo sapiens OX=9606 GN=SERPINB12 PE=1 SV=1	1	3	3	3	3	3	2	2	2	3	2	3	3	3	2	2	2	3	2	3	3	3	2	2	2	3	2	3	7.7	7.7	7.7	46.276	405	405	0	28.889	By MS/MS	By MS/MS	By matching	By matching	By matching
Q9BVA1;Q13885	Q9BVA1;Q13885	21;20	2;2	1;1	Tubulin beta-2B chain;Tubulin beta-2A chain	TUBB2B;TUBB2A	TUBB2B	sp|Q9BVA1|TBB2B_HUMAN Tubulin beta-2B chain OS=Homo sapiens OX=9606 GN=TUBB2B PE=1 SV=1;sp|Q13885|TBB2A_HUMAN Tubulin beta-2A chain OS=Homo sapiens OX=9606 GN=TUBB2A PE=1 SV=1	2	21	2	1	20	20	9	9	19	19	9	9	2	2	0	0	0	1	0	0	1	1	0	0	0	1	0	0	59.8	6.1	3.4	49.953	445	445;445	0	13.061	By MS/MS	By MS/MS	By matching	By matching	By matching
Q9NS69	Q9NS69	3	3	3	Mitochondrial import receptor subunit TOM22 homolog	TOMM22	TOMM22	sp|Q9NS69|TOM22_HUMAN Mitochondrial import receptor subunit TOM22 homolog OS=Homo sapiens OX=9606 GN=TOMM22 PE=1 SV=3	1	3	3	3	3	3	2	2	0	0	0	0	3	3	2	2	0	0	0	0	3	3	2	2	0	0	0	0	40.8	40.8	40.8	15.521	142	142	0	27.696	By MS/MS	By MS/MS	By matching	By matching
P13639	P13639	4	4	4	Elongation factor 2	EEF2	EEF2	sp|P13639|EF2_HUMAN Elongation factor 2 OS=Homo sapiens OX=9606 GN=EEF2 PE=1 SV=4	1	4	4	4	4	4	2	2	2	3	4	4	4	4	2	2	2	3	4	4	4	4	2	2	2	3	4	4	5.4	5.4	5.4	95.337	858	858	0	23.788	By MS/MS	By MS/MS	By matching	By matching	By matching
P54577	P54577	8	8	8	Tyrosine--tRNA ligase, cytoplasmic;Tyrosine--tRNA ligase, cytoplasmic, N-terminally processed	YARS	YARS	sp|P54577|SYYC_HUMAN Tyrosine--tRNA ligase, cytoplasmic OS=Homo sapiens OX=9606 GN=YARS PE=1 SV=4	1	8	8	8	8	7	0	0	3	1	0	0	8	7	0	0	3	1	0	0	8	7	0	0	3	1	0	0	18.2	18.2	18.2	59.143	528	528	0	48.835	By MS/MS	By MS/MS			By MS/MS
O94905;O75477	O94905;O75477	2;1	2;1	2;1	Erlin-2;Erlin-1	ERLIN2;ERLIN1	ERLIN2	sp|O94905|ERLN2_HUMAN Erlin-2 OS=Homo sapiens OX=9606 GN=ERLIN2 PE=1 SV=1;sp|O75477|ERLN1_HUMAN Erlin-1 OS=Homo sapiens OX=9606 GN=ERLIN1 PE=1 SV=1	2	2	2	2	2	2	0	1	0	1	1	1	2	2	0	1	0	1	1	1	2	2	0	1	0	1	1	1	3.8	3.8	3.8	37.839	339	339;346	0	11.294	By MS/MS	By MS/MS		By matching
O60664	O60664	2	2	2	Perilipin-3	PLIN3	PLIN3	sp|O60664|PLIN3_HUMAN Perilipin-3 OS=Homo sapiens OX=9606 GN=PLIN3 PE=1 SV=3	1	2	2	2	1	2	2	0	0	0	0	0	1	2	2	0	0	0	0	0	1	2	2	0	0	0	0	0	6.7	6.7	6.7	47.074	434	434	0	13.191	By matching	By MS/MS	By matching
P30050	P30050	2	2	2	60S ribosomal protein L12	RPL12	RPL12	sp|P30050|RL12_HUMAN 60S ribosomal protein L12 OS=Homo sapiens OX=9606 GN=RPL12 PE=1 SV=1	1	2	2	2	2	2	0	1	0	0	0	0	2	2	0	1	0	0	0	0	2	2	0	1	0	0	0	0	18.8	18.8	18.8	17.818	165	165	0	29.774	By MS/MS	By MS/MS		By matching
P32969	P32969	3	3	3	60S ribosomal protein L9	RPL9	RPL9	sp|P32969|RL9_HUMAN 60S ribosomal protein L9 OS=Homo sapiens OX=9606 GN=RPL9 PE=1 SV=1	1	3	3	3	3	3	1	1	1	0	1	1	3	3	1	1	1	0	1	1	3	3	1	1	1	0	1	1	18.8	18.8	18.8	21.863	192	192	0	17.568	By MS/MS	By MS/MS	By matching	By matching	By MS/MS
Q06587;Q99496	Q06587;Q99496	2;1	2;1	2;1	E3 ubiquitin-protein ligase RING1;E3 ubiquitin-protein ligase RING2	RING1;RNF2	RING1	sp|Q06587|RING1_HUMAN E3 ubiquitin-protein ligase RING1 OS=Homo sapiens OX=9606 GN=RING1 PE=1 SV=2;sp|Q99496|RING2_HUMAN E3 ubiquitin-protein ligase RING2 OS=Homo sapiens OX=9606 GN=RNF2 PE=1 SV=1	2	2	2	2	1	2	0	0	1	0	0	0	1	2	0	0	1	0	0	0	1	2	0	0	1	0	0	0	6.4	6.4	6.4	42.429	406	406;336	0	12.226	By MS/MS	By MS/MS			By matching
P62841	P62841	1	1	1	40S ribosomal protein S15	RPS15	RPS15	sp|P62841|RS15_HUMAN 40S ribosomal protein S15 OS=Homo sapiens OX=9606 GN=RPS15 PE=1 SV=2	1	1	1	1	1	1	0	0	1	0	0	0	1	1	0	0	1	0	0	0	1	1	0	0	1	0	0	0	13.1	13.1	13.1	17.04	145	145	0	6.6301	By MS/MS	By MS/MS			By matching
Q15517	Q15517	2	2	2	Corneodesmosin	CDSN	CDSN	sp|Q15517|CDSN_HUMAN Corneodesmosin OS=Homo sapiens OX=9606 GN=CDSN PE=1 SV=3	1	2	2	2	1	2	1	1	1	1	2	2	1	2	1	1	1	1	2	2	1	2	1	1	1	1	2	2	5.1	5.1	5.1	51.522	529	529	0	12.167	By MS/MS	By MS/MS	By MS/MS	By matching	By matching
Q9BUF5	Q9BUF5	17	6	6	Tubulin beta-6 chain	TUBB6	TUBB6	sp|Q9BUF5|TBB6_HUMAN Tubulin beta-6 chain OS=Homo sapiens OX=9606 GN=TUBB6 PE=1 SV=1	1	17	6	6	15	16	6	6	10	11	7	4	6	6	0	0	1	2	0	0	6	6	0	0	1	2	0	0	51.6	23.1	23.1	49.857	446	446	0	62.979	By MS/MS	By MS/MS	By matching	By matching	By matching
P30084	P30084	3	3	3	Enoyl-CoA hydratase, mitochondrial	ECHS1	ECHS1	sp|P30084|ECHM_HUMAN Enoyl-CoA hydratase, mitochondrial OS=Homo sapiens OX=9606 GN=ECHS1 PE=1 SV=4	1	3	3	3	3	3	0	0	1	0	0	0	3	3	0	0	1	0	0	0	3	3	0	0	1	0	0	0	17.9	17.9	17.9	31.387	290	290	0	18.978	By MS/MS	By MS/MS			By matching
O75347	O75347	4	4	4	Tubulin-specific chaperone A	TBCA	TBCA	sp|O75347|TBCA_HUMAN Tubulin-specific chaperone A OS=Homo sapiens OX=9606 GN=TBCA PE=1 SV=3	1	4	4	4	4	4	3	3	2	1	3	2	4	4	3	3	2	1	3	2	4	4	3	3	2	1	3	2	30.6	30.6	30.6	12.855	108	108	0	27.579	By MS/MS	By MS/MS	By MS/MS	By MS/MS	By MS/MS
P13473	P13473	2	2	2	Lysosome-associated membrane glycoprotein 2	LAMP2	LAMP2	sp|P13473|LAMP2_HUMAN Lysosome-associated membrane glycoprotein 2 OS=Homo sapiens OX=9606 GN=LAMP2 PE=1 SV=2	1	2	2	2	2	2	2	1	1	0	1	1	2	2	2	1	1	0	1	1	2	2	2	1	1	0	1	1	4.1	4.1	4.1	44.96	410	410	0	11.413	By MS/MS	By MS/MS	By matching	By matching	By matching
CON__sw|P12763_CONT|CONT_P12763;P02765	CON__sw|P12763_CONT|CONT_P12763	3;1	3;1	3;1					2	3	3	3	2	3	2	1	1	2	1	2	2	3	2	1	1	2	1	2	2	3	2	1	1	2	1	2	7	7	7	38.418	359	359;367	0	17.05	By MS/MS	By MS/MS	By matching	By matching	By matching
Q9Y520;Q5JSZ5	Q9Y520	3;1	3;1	2;0	Protein PRRC2C	PRRC2C	PRRC2C	sp|Q9Y520|PRC2C_HUMAN Protein PRRC2C OS=Homo sapiens OX=9606 GN=PRRC2C PE=1 SV=4	2	3	3	2	3	2	1	1	1	0	0	1	3	2	1	1	1	0	0	1	2	1	1	0	1	0	0	0	1	1	0.7	316.91	2896	2896;2229	0	16.878	By MS/MS	By MS/MS	By matching	By matching	By matching
P55072	P55072	17	17	17	Transitional endoplasmic reticulum ATPase	VCP	VCP	sp|P55072|TERA_HUMAN Transitional endoplasmic reticulum ATPase OS=Homo sapiens OX=9606 GN=VCP PE=1 SV=4	1	17	17	17	14	17	4	4	8	7	7	3	14	17	4	4	8	7	7	3	14	17	4	4	8	7	7	3	28.4	28.4	28.4	89.321	806	806	0	168.4	By MS/MS	By MS/MS	By matching	By matching	By MS/MS
P07195	P07195	8	8	7	L-lactate dehydrogenase B chain	LDHB	LDHB	sp|P07195|LDHB_HUMAN L-lactate dehydrogenase B chain OS=Homo sapiens OX=9606 GN=LDHB PE=1 SV=2	1	8	8	7	8	6	6	5	2	4	4	3	8	6	6	5	2	4	4	3	7	5	5	4	1	3	3	2	27.5	27.5	24	36.638	334	334	0	59.284	By MS/MS	By MS/MS	By matching	By matching	By MS/MS
Q9BQA1	Q9BQA1	5	5	5	Methylosome protein 50	WDR77	WDR77	sp|Q9BQA1|MEP50_HUMAN Methylosome protein 50 OS=Homo sapiens OX=9606 GN=WDR77 PE=1 SV=1	1	5	5	5	5	5	3	2	3	2	3	3	5	5	3	2	3	2	3	3	5	5	3	2	3	2	3	3	23.4	23.4	23.4	36.724	342	342	0	40.93	By MS/MS	By MS/MS	By matching	By matching	By MS/MS
P50914	P50914	2	2	2	60S ribosomal protein L14	RPL14	RPL14	sp|P50914|RL14_HUMAN 60S ribosomal protein L14 OS=Homo sapiens OX=9606 GN=RPL14 PE=1 SV=4	1	2	2	2	2	2	1	0	0	0	0	0	2	2	1	0	0	0	0	0	2	2	1	0	0	0	0	0	10.7	10.7	10.7	23.432	215	215	0	13.065	By MS/MS	By MS/MS	By matching
P61604	P61604	5	5	5	10 kDa heat shock protein, mitochondrial	HSPE1	HSPE1	sp|P61604|CH10_HUMAN 10 kDa heat shock protein, mitochondrial OS=Homo sapiens OX=9606 GN=HSPE1 PE=1 SV=2	1	5	5	5	5	5	3	2	3	2	2	3	5	5	3	2	3	2	2	3	5	5	3	2	3	2	2	3	52	52	52	10.932	102	102	0	30.781	By MS/MS	By MS/MS	By MS/MS	By matching	By MS/MS
Q02543	Q02543	3	3	3	60S ribosomal protein L18a	RPL18A	RPL18A	sp|Q02543|RL18A_HUMAN 60S ribosomal protein L18a OS=Homo sapiens OX=9606 GN=RPL18A PE=1 SV=2	1	3	3	3	2	2	2	2	1	1	1	2	2	2	2	2	1	1	1	2	2	2	2	2	1	1	1	2	19.9	19.9	19.9	20.762	176	176	0	19.635	By MS/MS	By MS/MS	By MS/MS	By MS/MS	By matching
P49006	P49006	2	2	2	MARCKS-related protein	MARCKSL1	MARCKSL1	sp|P49006|MRP_HUMAN MARCKS-related protein OS=Homo sapiens OX=9606 GN=MARCKSL1 PE=1 SV=2	1	2	2	2	2	2	1	1	1	0	1	2	2	2	1	1	1	0	1	2	2	2	1	1	1	0	1	2	14.4	14.4	14.4	19.529	195	195	0	19.248	By MS/MS	By MS/MS	By matching	By matching	By matching
Q04323	Q04323	3	3	3	UBX domain-containing protein 1	UBXN1	UBXN1	sp|Q04323|UBXN1_HUMAN UBX domain-containing protein 1 OS=Homo sapiens OX=9606 GN=UBXN1 PE=1 SV=2	1	3	3	3	3	2	0	0	0	1	0	0	3	2	0	0	0	1	0	0	3	2	0	0	0	1	0	0	12.5	12.5	12.5	33.325	297	297	0	20.174	By MS/MS	By MS/MS
Q15942	Q15942	4	4	4	Zyxin	ZYX	ZYX	sp|Q15942|ZYX_HUMAN Zyxin OS=Homo sapiens OX=9606 GN=ZYX PE=1 SV=1	1	4	4	4	4	4	3	4	3	2	4	4	4	4	3	4	3	2	4	4	4	4	3	4	3	2	4	4	11	11	11	61.277	572	572	0	32.329	By MS/MS	By MS/MS	By MS/MS	By matching	By MS/MS
P62318	P62318	2	2	2	Small nuclear ribonucleoprotein Sm D3	SNRPD3	SNRPD3	sp|P62318|SMD3_HUMAN Small nuclear ribonucleoprotein Sm D3 OS=Homo sapiens OX=9606 GN=SNRPD3 PE=1 SV=1	1	2	2	2	2	2	2	1	0	1	1	1	2	2	2	1	0	1	1	1	2	2	2	1	0	1	1	1	24.6	24.6	24.6	13.916	126	126	0	12.347	By MS/MS	By MS/MS	By matching	By matching
P30622	P30622	2	2	2	CAP-Gly domain-containing linker protein 1	CLIP1	CLIP1	sp|P30622|CLIP1_HUMAN CAP-Gly domain-containing linker protein 1 OS=Homo sapiens OX=9606 GN=CLIP1 PE=1 SV=2	1	2	2	2	2	2	0	0	1	1	0	0	2	2	0	0	1	1	0	0	2	2	0	0	1	1	0	0	1.7	1.7	1.7	162.24	1438	1438	0	12.551	By MS/MS	By MS/MS			By matching
O75947	O75947	3	3	3	ATP synthase subunit d, mitochondrial	ATP5H	ATP5H	sp|O75947|ATP5H_HUMAN ATP synthase subunit d, mitochondrial OS=Homo sapiens OX=9606 GN=ATP5H PE=1 SV=3	1	3	3	3	1	3	2	2	1	0	1	2	1	3	2	2	1	0	1	2	1	3	2	2	1	0	1	2	18	18	18	18.491	161	161	0	17.243	By MS/MS	By MS/MS	By matching	By matching	By matching
Q9BRA2	Q9BRA2	3	3	3	Thioredoxin domain-containing protein 17	TXNDC17	TXNDC17	sp|Q9BRA2|TXD17_HUMAN Thioredoxin domain-containing protein 17 OS=Homo sapiens OX=9606 GN=TXNDC17 PE=1 SV=1	1	3	3	3	3	3	1	1	1	1	1	1	3	3	1	1	1	1	1	1	3	3	1	1	1	1	1	1	30.1	30.1	30.1	13.941	123	123	0	21.741	By MS/MS	By MS/MS	By matching	By matching	By matching
Q99873	Q99873	5	5	5	Protein arginine N-methyltransferase 1	PRMT1	PRMT1	sp|Q99873|ANM1_HUMAN Protein arginine N-methyltransferase 1 OS=Homo sapiens OX=9606 GN=PRMT1 PE=1 SV=3	1	5	5	5	5	5	2	2	1	1	2	2	5	5	2	2	1	1	2	2	5	5	2	2	1	1	2	2	17.8	17.8	17.8	42.461	371	371	0	41.435	By MS/MS	By MS/MS	By matching	By matching	By matching
P80723	P80723	4	4	4	Brain acid soluble protein 1	BASP1	BASP1	sp|P80723|BASP1_HUMAN Brain acid soluble protein 1 OS=Homo sapiens OX=9606 GN=BASP1 PE=1 SV=2	1	4	4	4	4	4	3	3	1	2	2	4	4	4	3	3	1	2	2	4	4	4	3	3	1	2	2	4	38.3	38.3	38.3	22.693	227	227	0	29.055	By MS/MS	By MS/MS	By matching	By MS/MS	By matching
O75223	O75223	2	2	2	Gamma-glutamylcyclotransferase	GGCT	GGCT	sp|O75223|GGCT_HUMAN Gamma-glutamylcyclotransferase OS=Homo sapiens OX=9606 GN=GGCT PE=1 SV=1	1	2	2	2	2	2	1	1	2	2	2	2	2	2	1	1	2	2	2	2	2	2	1	1	2	2	2	2	12.2	12.2	12.2	21.007	188	188	0	12.211	By MS/MS	By MS/MS	By matching	By matching	By matching
P30086	P30086	9	9	9	Phosphatidylethanolamine-binding protein 1;Hippocampal cholinergic neurostimulating peptide	PEBP1	PEBP1	sp|P30086|PEBP1_HUMAN Phosphatidylethanolamine-binding protein 1 OS=Homo sapiens OX=9606 GN=PEBP1 PE=1 SV=3	1	9	9	9	7	8	5	6	3	4	5	6	7	8	5	6	3	4	5	6	7	8	5	6	3	4	5	6	73.3	73.3	73.3	21.057	187	187	0	148.1	By MS/MS	By MS/MS	By MS/MS	By MS/MS	By matching
Q9UNZ2	Q9UNZ2	1	1	1	NSFL1 cofactor p47	NSFL1C	NSFL1C	sp|Q9UNZ2|NSF1C_HUMAN NSFL1 cofactor p47 OS=Homo sapiens OX=9606 GN=NSFL1C PE=1 SV=2	1	1	1	1	1	1	1	1	1	0	1	1	1	1	1	1	1	0	1	1	1	1	1	1	1	0	1	1	4.3	4.3	4.3	40.572	370	370	0	8.5441	By MS/MS	By MS/MS	By matching	By matching	By matching
P25788	P25788	5	5	5	Proteasome subunit alpha type-3	PSMA3	PSMA3	sp|P25788|PSA3_HUMAN Proteasome subunit alpha type-3 OS=Homo sapiens OX=9606 GN=PSMA3 PE=1 SV=2	1	5	5	5	4	4	3	2	1	1	2	3	4	4	3	2	1	1	2	3	4	4	3	2	1	1	2	3	21.2	21.2	21.2	28.433	255	255	0	31.289	By MS/MS	By MS/MS	By matching	By MS/MS	By MS/MS
P04406	P04406	8	8	8	Glyceraldehyde-3-phosphate dehydrogenase	GAPDH	GAPDH	sp|P04406|G3P_HUMAN Glyceraldehyde-3-phosphate dehydrogenase OS=Homo sapiens OX=9606 GN=GAPDH PE=1 SV=3	1	8	8	8	8	8	7	5	3	4	8	7	8	8	7	5	3	4	8	7	8	8	7	5	3	4	8	7	35.2	35.2	35.2	36.053	335	335	0	65.482	By MS/MS	By MS/MS	By matching	By MS/MS	By MS/MS
P62244	P62244	3	3	3	40S ribosomal protein S15a	RPS15A	RPS15A	sp|P62244|RS15A_HUMAN 40S ribosomal protein S15a OS=Homo sapiens OX=9606 GN=RPS15A PE=1 SV=2	1	3	3	3	2	2	1	1	1	1	1	1	2	2	1	1	1	1	1	1	2	2	1	1	1	1	1	1	24.6	24.6	24.6	14.839	130	130	0	17.409	By MS/MS	By MS/MS	By matching	By matching	By matching
P31942	P31942	3	3	3	Heterogeneous nuclear ribonucleoprotein H3	HNRNPH3	HNRNPH3	sp|P31942|HNRH3_HUMAN Heterogeneous nuclear ribonucleoprotein H3 OS=Homo sapiens OX=9606 GN=HNRNPH3 PE=1 SV=2	1	3	3	3	3	3	1	1	2	3	3	2	3	3	1	1	2	3	3	2	3	3	1	1	2	3	3	2	9	9	9	36.926	346	346	0	18.196	By MS/MS	By MS/MS	By matching	By matching	By MS/MS
P25311	P25311	4	4	4	Zinc-alpha-2-glycoprotein	AZGP1	AZGP1	sp|P25311|ZA2G_HUMAN Zinc-alpha-2-glycoprotein OS=Homo sapiens OX=9606 GN=AZGP1 PE=1 SV=2	1	4	4	4	3	3	1	2	3	3	3	3	3	3	1	2	3	3	3	3	3	3	1	2	3	3	3	3	18.1	18.1	18.1	34.258	298	298	0	23.299	By MS/MS	By MS/MS	By MS/MS	By MS/MS	By MS/MS
P27797	P27797	14	14	14	Calreticulin	CALR	CALR	sp|P27797|CALR_HUMAN Calreticulin OS=Homo sapiens OX=9606 GN=CALR PE=1 SV=1	1	14	14	14	13	14	4	6	7	7	7	5	13	14	4	6	7	7	7	5	13	14	4	6	7	7	7	5	53.7	53.7	53.7	48.141	417	417	0	109.06	By MS/MS	By MS/MS	By MS/MS	By MS/MS	By MS/MS
P13861	P13861	4	4	4	cAMP-dependent protein kinase type II-alpha regulatory subunit	PRKAR2A	PRKAR2A	sp|P13861|KAP2_HUMAN cAMP-dependent protein kinase type II-alpha regulatory subunit OS=Homo sapiens OX=9606 GN=PRKAR2A PE=1 SV=2	1	4	4	4	4	3	0	1	2	1	1	0	4	3	0	1	2	1	1	0	4	3	0	1	2	1	1	0	10.9	10.9	10.9	45.518	404	404	0	24.075	By MS/MS	By MS/MS		By matching	By matching
Q9H299	Q9H299	1	1	1	SH3 domain-binding glutamic acid-rich-like protein 3	SH3BGRL3	SH3BGRL3	sp|Q9H299|SH3L3_HUMAN SH3 domain-binding glutamic acid-rich-like protein 3 OS=Homo sapiens OX=9606 GN=SH3BGRL3 PE=1 SV=1	1	1	1	1	1	1	0	1	1	1	1	1	1	1	0	1	1	1	1	1	1	1	0	1	1	1	1	1	10.8	10.8	10.8	10.438	93	93	0.0036188	6.1518	By MS/MS	By MS/MS		By matching	By MS/MS
P53999	P53999	4	4	4	Activated RNA polymerase II transcriptional coactivator p15	SUB1	SUB1	sp|P53999|TCP4_HUMAN Activated RNA polymerase II transcriptional coactivator p15 OS=Homo sapiens OX=9606 GN=SUB1 PE=1 SV=3	1	4	4	4	4	4	3	4	2	1	4	3	4	4	3	4	2	1	4	3	4	4	3	4	2	1	4	3	37	37	37	14.395	127	127	0	27.487	By MS/MS	By MS/MS	By matching	By MS/MS	By MS/MS
Q9P2E9;Q8N4C6	Q9P2E9	12;1	12;1	12;1	Ribosome-binding protein 1	RRBP1	RRBP1	sp|Q9P2E9|RRBP1_HUMAN Ribosome-binding protein 1 OS=Homo sapiens OX=9606 GN=RRBP1 PE=1 SV=5	2	12	12	12	11	10	6	6	4	2	6	5	11	10	6	6	4	2	6	5	11	10	6	6	4	2	6	5	11.2	11.2	11.2	152.45	1410	1410;2090	0	78.768	By MS/MS	By MS/MS	By MS/MS	By MS/MS	By MS/MS
P29966	P29966	4	4	4	Myristoylated alanine-rich C-kinase substrate	MARCKS	MARCKS	sp|P29966|MARCS_HUMAN Myristoylated alanine-rich C-kinase substrate OS=Homo sapiens OX=9606 GN=MARCKS PE=1 SV=4	1	4	4	4	3	4	4	3	1	1	3	3	3	4	4	3	1	1	3	3	3	4	4	3	1	1	3	3	29.5	29.5	29.5	31.554	332	332	0	57.782	By MS/MS	By MS/MS	By MS/MS	By MS/MS	By MS/MS
P61769	P61769	1	1	1	Beta-2-microglobulin;Beta-2-microglobulin form pI 5.3	B2M	B2M	sp|P61769|B2MG_HUMAN Beta-2-microglobulin OS=Homo sapiens OX=9606 GN=B2M PE=1 SV=1	1	1	1	1	1	1	1	1	1	1	1	1	1	1	1	1	1	1	1	1	1	1	1	1	1	1	1	1	8.4	8.4	8.4	13.714	119	119	0	11.82	By MS/MS	By MS/MS	By MS/MS	By MS/MS	By MS/MS
Q99733	Q99733	5	3	3	Nucleosome assembly protein 1-like 4	NAP1L4	NAP1L4	sp|Q99733|NP1L4_HUMAN Nucleosome assembly protein 1-like 4 OS=Homo sapiens OX=9606 GN=NAP1L4 PE=1 SV=1	1	5	3	3	5	5	1	1	3	3	1	1	3	3	0	0	1	1	0	0	3	3	0	0	1	1	0	0	16.5	13.6	13.6	42.823	375	375	0	84.689	By MS/MS	By MS/MS	By matching	By matching	By matching
P62701;Q8TD47;P22090	P62701	3;1;1	3;1;1	3;1;1	40S ribosomal protein S4, X isoform	RPS4X	RPS4X	sp|P62701|RS4X_HUMAN 40S ribosomal protein S4, X isoform OS=Homo sapiens OX=9606 GN=RPS4X PE=1 SV=2	3	3	3	3	3	3	2	2	2	1	1	1	3	3	2	2	2	1	1	1	3	3	2	2	2	1	1	1	11.4	11.4	11.4	29.597	263	263;263;263	0	16.671	By MS/MS	By MS/MS	By matching	By matching	By matching
P13693;Q56UQ5	P13693	3;1	3;1	3;1	Translationally-controlled tumor protein	TPT1	TPT1	sp|P13693|TCTP_HUMAN Translationally-controlled tumor protein OS=Homo sapiens OX=9606 GN=TPT1 PE=1 SV=1	2	3	3	3	3	3	0	1	2	2	0	1	3	3	0	1	2	2	0	1	3	3	0	1	2	2	0	1	20.9	20.9	20.9	19.595	172	172;140	0	66.167	By MS/MS	By MS/MS		By matching	By MS/MS
Q53H96	Q53H96	2	2	2	Pyrroline-5-carboxylate reductase 3	PYCRL	PYCRL	sp|Q53H96|P5CR3_HUMAN Pyrroline-5-carboxylate reductase 3 OS=Homo sapiens OX=9606 GN=PYCR3 PE=1 SV=3	1	2	2	2	1	2	0	0	1	0	0	0	1	2	0	0	1	0	0	0	1	2	0	0	1	0	0	0	9.1	9.1	9.1	28.663	274	274	0	14.224	By MS/MS	By MS/MS			By MS/MS
CON__sw|P35908_CONT|CONT_K22E_HUMAN;P35908;CON__sw|P35908_CONT|CONT_P35908	CON__sw|P35908_CONT|CONT_K22E_HUMAN;P35908;CON__sw|P35908_CONT|CONT_P35908	62;62;61	62;62;61	40;40;39	Keratin, type II cytoskeletal 2 epidermal	KRT2	KRT2	;sp|P35908|K22E_HUMAN Keratin, type II cytoskeletal 2 epidermal OS=Homo sapiens OX=9606 GN=KRT2 PE=1 SV=2;	3	62	62	40	51	53	42	47	53	51	59	58	51	53	42	47	53	51	59	58	33	35	25	29	35	33	38	37	86.5	86.5	69.5	65.432	639	639;639;645	0	323.31	By MS/MS	By MS/MS	By MS/MS	By MS/MS	By MS/MS
P33993	P33993	1	1	1	DNA replication licensing factor MCM7	MCM7	MCM7	sp|P33993|MCM7_HUMAN DNA replication licensing factor MCM7 OS=Homo sapiens OX=9606 GN=MCM7 PE=1 SV=4	1	1	1	1	1	1	0	0	1	0	0	0	1	1	0	0	1	0	0	0	1	1	0	0	1	0	0	0	2.1	2.1	2.1	81.307	719	719	0	7.4933	By MS/MS	By MS/MS			By matching
Q12906	Q12906	2	2	2	Interleukin enhancer-binding factor 3	ILF3	ILF3	sp|Q12906|ILF3_HUMAN Interleukin enhancer-binding factor 3 OS=Homo sapiens OX=9606 GN=ILF3 PE=1 SV=3	1	2	2	2	2	2	1	1	0	0	0	0	2	2	1	1	0	0	0	0	2	2	1	1	0	0	0	0	2.2	2.2	2.2	95.337	894	894	0	11.416	By MS/MS	By MS/MS	By matching	By matching
P14314	P14314	14	14	14	Glucosidase 2 subunit beta	PRKCSH	PRKCSH	sp|P14314|GLU2B_HUMAN Glucosidase 2 subunit beta OS=Homo sapiens OX=9606 GN=PRKCSH PE=1 SV=2	1	14	14	14	12	13	8	10	6	5	10	8	12	13	8	10	6	5	10	8	12	13	8	10	6	5	10	8	33.9	33.9	33.9	59.425	528	528	0	106.24	By MS/MS	By MS/MS	By MS/MS	By MS/MS	By matching
Q92734	Q92734	3	3	3	Protein TFG	TFG	TFG	sp|Q92734|TFG_HUMAN Protein TFG OS=Homo sapiens OX=9606 GN=TFG PE=1 SV=2	1	3	3	3	3	2	2	2	1	1	2	2	3	2	2	2	1	1	2	2	3	2	2	2	1	1	2	2	12.8	12.8	12.8	43.447	400	400	0	41.766	By MS/MS	By MS/MS	By matching	By matching	By matching
P36873	P36873	8	8	2	Serine/threonine-protein phosphatase PP1-gamma catalytic subunit	PPP1CC	PPP1CC	sp|P36873|PP1G_HUMAN Serine/threonine-protein phosphatase PP1-gamma catalytic subunit OS=Homo sapiens OX=9606 GN=PPP1CC PE=1 SV=1	1	8	8	2	8	8	4	3	3	1	2	1	8	8	4	3	3	1	2	1	2	2	1	1	0	0	1	0	31	31	5.9	36.983	323	323	0	52.646	By MS/MS	By MS/MS	By matching	By matching	By matching
P37802	P37802	11	11	11	Transgelin-2	TAGLN2	TAGLN2	sp|P37802|TAGL2_HUMAN Transgelin-2 OS=Homo sapiens OX=9606 GN=TAGLN2 PE=1 SV=3	1	11	11	11	11	11	4	4	5	5	4	5	11	11	4	4	5	5	4	5	11	11	4	4	5	5	4	5	63.3	63.3	63.3	22.391	199	199	0	145.39	By MS/MS	By MS/MS	By matching	By matching	By MS/MS
Q03252	Q03252	10	9	9	Lamin-B2	LMNB2	LMNB2	sp|Q03252|LMNB2_HUMAN Lamin-B2 OS=Homo sapiens OX=9606 GN=LMNB2 PE=1 SV=4	1	10	9	9	9	10	5	3	4	4	5	3	8	9	4	2	3	3	4	2	8	9	4	2	3	3	4	2	16	14.7	14.7	69.948	620	620	0	57.026	By MS/MS	By MS/MS	By matching	By matching	By MS/MS
Q8WXX5	Q8WXX5	2	2	2	DnaJ homolog subfamily C member 9	DNAJC9	DNAJC9	sp|Q8WXX5|DNJC9_HUMAN DnaJ homolog subfamily C member 9 OS=Homo sapiens OX=9606 GN=DNAJC9 PE=1 SV=1	1	2	2	2	2	2	0	0	1	1	0	0	2	2	0	0	1	1	0	0	2	2	0	0	1	1	0	0	11.2	11.2	11.2	29.909	260	260	0	10.94	By matching	By MS/MS			By matching
P06733;P13929	P06733	21;2	21;2	19;0	Alpha-enolase	ENO1	ENO1	sp|P06733|ENOA_HUMAN Alpha-enolase OS=Homo sapiens OX=9606 GN=ENO1 PE=1 SV=2	2	21	21	19	21	21	14	13	17	16	15	15	21	21	14	13	17	16	15	15	19	19	13	12	15	14	13	14	65.2	65.2	60.1	47.168	434	434;434	0	323.31	By MS/MS	By MS/MS	By MS/MS	By MS/MS	By MS/MS
Q8NC51	Q8NC51	10	10	10	Plasminogen activator inhibitor 1 RNA-binding protein	SERBP1	SERBP1	sp|Q8NC51|PAIRB_HUMAN Plasminogen activator inhibitor 1 RNA-binding protein OS=Homo sapiens OX=9606 GN=SERBP1 PE=1 SV=2	1	10	10	10	9	10	6	7	8	6	8	8	9	10	6	7	8	6	8	8	9	10	6	7	8	6	8	8	29.7	29.7	29.7	44.965	408	408	0	114.35	By MS/MS	By MS/MS	By MS/MS	By MS/MS	By MS/MS
CON__sw|P12035_CONT|CONT_P12035;CON__sw|P12035_CONT|CONT_K2C3_HUMAN;P12035	CON__sw|P12035_CONT|CONT_P12035;CON__sw|P12035_CONT|CONT_K2C3_HUMAN;P12035	17;17;17	1;1;1	0;0;0	Keratin, type II cytoskeletal 3	KRT3	KRT3	;;sp|P12035|K2C3_HUMAN Keratin, type II cytoskeletal 3 OS=Homo sapiens OX=9606 GN=KRT3 PE=1 SV=3	3	17	1	0	13	12	12	11	11	10	16	17	1	1	1	0	1	1	0	1	0	0	0	0	0	0	0	0	13.5	1.6	0	64.503	629	629;628;628	0.0036232	6.1548	By MS/MS	By matching	By matching	By matching	By MS/MS
P07237	P07237	12	12	12	Protein disulfide-isomerase	P4HB	P4HB	sp|P07237|PDIA1_HUMAN Protein disulfide-isomerase OS=Homo sapiens OX=9606 GN=P4HB PE=1 SV=3	1	12	12	12	12	12	8	6	8	8	6	7	12	12	8	6	8	8	6	7	12	12	8	6	8	8	6	7	29.7	29.7	29.7	57.116	508	508	0	117.77	By MS/MS	By MS/MS	By MS/MS	By MS/MS	By MS/MS
O94992;Q96MH2	O94992;Q96MH2	2;1	2;1	2;1	Protein HEXIM1;Protein HEXIM2	HEXIM1;HEXIM2	HEXIM1	sp|O94992|HEXI1_HUMAN Protein HEXIM1 OS=Homo sapiens OX=9606 GN=HEXIM1 PE=1 SV=1;sp|Q96MH2|HEXI2_HUMAN Protein HEXIM2 OS=Homo sapiens OX=9606 GN=HEXIM2 PE=1 SV=1	2	2	2	2	2	2	1	1	2	2	1	1	2	2	1	1	2	2	1	1	2	2	1	1	2	2	1	1	6.1	6.1	6.1	40.623	359	359;286	0	13.402	By MS/MS	By MS/MS	By matching	By matching	By matching
P50552	P50552	5	5	5	Vasodilator-stimulated phosphoprotein	VASP	VASP	sp|P50552|VASP_HUMAN Vasodilator-stimulated phosphoprotein OS=Homo sapiens OX=9606 GN=VASP PE=1 SV=3	1	5	5	5	4	5	0	0	2	2	0	0	4	5	0	0	2	2	0	0	4	5	0	0	2	2	0	0	16.3	16.3	16.3	39.829	380	380	0	31.823	By MS/MS	By MS/MS			By matching
CON__sw|P13645_CONT|CONT_P13645;P13645;CON__sw|P13645_CONT|CONT_K1C10_HUMAN;CON__sp|K1C10_HUMAN_CONT|CONT_CRAP;CON__sw|P02535-1_CONT|CONT_P02535-1;Q7Z3Y7;CON__sw|Q7Z3Y7_CONT|CONT_K1C28_HUMAN;CON__sw|Q7Z3Y7_CONT|CONT_Q7Z3Y7;CON__sw|Q148H6_CONT|CONT_Q148H6;CON__sw|Q7Z3Y8_CONT|CONT_Q7Z3Y8;Q7Z3Y8;CON__sw|Q7Z3Z0_CONT|CONT_Q7Z3Z0;CON__sw|Q7Z3Y8_CONT|CONT_K1C27_HUMAN;CON__sw|Q2M2I5_CONT|CONT_Q2M2I5;Q2M2…	CON__sw|P13645_CONT|CONT_P13645;P13645;CON__sw|P13645_CONT|CONT_K1C10_HUMAN;CON__sp|K1C10_HUMAN_CONT|CONT_CRAP	40;40;40;39;10;4;4;4;3;2;2;2;2;2;2;2;1;1;1;1;1;1;1;1;1;1;1;1;1;1;1;1;1;1;1;1;1;1	40;40;40;39;10;4;4;4;3;2;2;2;2;2;2;2;1;1;1;1;1;1;1;1;1;1;1;1;1;1;1;1;1;1;1;1;1;1	32;32;32;31;6;2;2;2;1;1;1;1;1;0;0;1;0;0;0;0;0;0;0;0;0;0;0;0;0;0;0;0;0;0;0;0;0;0	Keratin, type I cytoskeletal 10	KRT10	KRT10	;sp|P13645|K1C10_HUMAN Keratin, type I cytoskeletal 10 OS=Homo sapiens OX=9606 GN=KRT10 PE=1 SV=6;;	38	40	40	32	34	34	29	27	31	31	38	37	34	34	29	27	31	31	38	37	27	27	22	20	24	24	30	29	65.4	65.4	57.7	59.51	593	593;584;584;593;570;464;464;486;464;459;459;450;459;525;525;450;471;476;456;404;467;468;416;449;412;468;416;416;448;449;456;456;467;453;448;448;416;404	0	323.31	By MS/MS	By MS/MS	By MS/MS	By MS/MS	By MS/MS
Q13409	Q13409	2	2	2	Cytoplasmic dynein 1 intermediate chain 2	DYNC1I2	DYNC1I2	sp|Q13409|DC1I2_HUMAN Cytoplasmic dynein 1 intermediate chain 2 OS=Homo sapiens OX=9606 GN=DYNC1I2 PE=1 SV=3	1	2	2	2	2	2	2	1	2	0	2	2	2	2	2	1	2	0	2	2	2	2	2	1	2	0	2	2	3.8	3.8	3.8	71.456	638	638	0	12.937	By MS/MS	By MS/MS	By matching	By matching	By matching
P25490	P25490	1	1	1	Transcriptional repressor protein YY1	YY1	YY1	sp|P25490|TYY1_HUMAN Transcriptional repressor protein YY1 OS=Homo sapiens OX=9606 GN=YY1 PE=1 SV=2	1	1	1	1	1	1	1	1	0	0	0	0	1	1	1	1	0	0	0	0	1	1	1	1	0	0	0	0	4.8	4.8	4.8	44.712	414	414	0.0012594	6.3819	By matching	By MS/MS	By matching	By matching
Q99623	Q99623	2	2	2	Prohibitin-2	PHB2	PHB2	sp|Q99623|PHB2_HUMAN Prohibitin-2 OS=Homo sapiens OX=9606 GN=PHB2 PE=1 SV=2	1	2	2	2	2	2	1	1	1	0	1	1	2	2	1	1	1	0	1	1	2	2	1	1	1	0	1	1	8.4	8.4	8.4	33.296	299	299	0	16.985	By MS/MS	By MS/MS	By MS/MS	By MS/MS	By matching
Q8NBS9	Q8NBS9	3	3	3	Thioredoxin domain-containing protein 5	TXNDC5	TXNDC5	sp|Q8NBS9|TXND5_HUMAN Thioredoxin domain-containing protein 5 OS=Homo sapiens OX=9606 GN=TXNDC5 PE=1 SV=2	1	3	3	3	3	3	2	2	3	3	3	3	3	3	2	2	3	3	3	3	3	3	2	2	3	3	3	3	8.1	8.1	8.1	47.628	432	432	0	30.242	By MS/MS	By MS/MS	By MS/MS	By MS/MS	By MS/MS
O14818;Q8TAA3	O14818	5;2	5;2	5;2	Proteasome subunit alpha type-7	PSMA7	PSMA7	sp|O14818|PSA7_HUMAN Proteasome subunit alpha type-7 OS=Homo sapiens OX=9606 GN=PSMA7 PE=1 SV=1	2	5	5	5	5	2	3	3	1	0	4	3	5	2	3	3	1	0	4	3	5	2	3	3	1	0	4	3	23.4	23.4	23.4	27.887	248	248;256	0	42.022	By MS/MS	By MS/MS	By matching	By MS/MS	By matching
Q08554	Q08554	8	8	8	Desmocollin-1	DSC1	DSC1	sp|Q08554|DSC1_HUMAN Desmocollin-1 OS=Homo sapiens OX=9606 GN=DSC1 PE=1 SV=2	1	8	8	8	6	6	5	4	6	8	7	7	6	6	5	4	6	8	7	7	6	6	5	4	6	8	7	7	11.6	11.6	11.6	99.986	894	894	0	53.57	By MS/MS	By MS/MS	By matching	By MS/MS	By MS/MS
P21291	P21291	2	2	2	Cysteine and glycine-rich protein 1	CSRP1	CSRP1	sp|P21291|CSRP1_HUMAN Cysteine and glycine-rich protein 1 OS=Homo sapiens OX=9606 GN=CSRP1 PE=1 SV=3	1	2	2	2	2	1	1	1	1	0	1	1	2	1	1	1	1	0	1	1	2	1	1	1	1	0	1	1	15.5	15.5	15.5	20.567	193	193	0	12.846	By MS/MS	By matching	By matching	By matching	By matching
P31944	P31944	7	7	7	Caspase-14;Caspase-14 subunit p17, mature form;Caspase-14 subunit p10, mature form;Caspase-14 subunit p20, intermediate form;Caspase-14 subunit p8, intermediate form	CASP14	CASP14	sp|P31944|CASPE_HUMAN Caspase-14 OS=Homo sapiens OX=9606 GN=CASP14 PE=1 SV=2	1	7	7	7	6	5	4	5	4	5	6	6	6	5	4	5	4	5	6	6	6	5	4	5	4	5	6	6	28.9	28.9	28.9	27.679	242	242	0	45.821	By MS/MS	By MS/MS	By matching	By matching	By MS/MS
P62942	P62942	2	2	2	Peptidyl-prolyl cis-trans isomerase FKBP1A	FKBP1A	FKBP1A	sp|P62942|FKB1A_HUMAN Peptidyl-prolyl cis-trans isomerase FKBP1A OS=Homo sapiens OX=9606 GN=FKBP1A PE=1 SV=2	1	2	2	2	2	2	1	1	2	1	1	1	2	2	1	1	2	1	1	1	2	2	1	1	2	1	1	1	25	25	25	11.951	108	108	0	14.48	By MS/MS	By MS/MS	By matching	By matching	By MS/MS
CON__sw|Q7Z794_CONT|CONT_K2C1B_HUMAN;CON__sw|Q7Z794_CONT|CONT_Q7Z794;Q7Z794	CON__sw|Q7Z794_CONT|CONT_K2C1B_HUMAN;CON__sw|Q7Z794_CONT|CONT_Q7Z794;Q7Z794	18;18;18	12;12;12	10;10;10	Keratin, type II cytoskeletal 1b	KRT77	KRT77	;;sp|Q7Z794|K2C1B_HUMAN Keratin, type II cytoskeletal 1b OS=Homo sapiens OX=9606 GN=KRT77 PE=2 SV=3	3	18	12	10	15	13	5	5	16	15	10	9	11	9	1	1	12	12	5	4	9	7	1	1	10	10	3	3	27.9	22.5	18.9	61.901	578	578;578;578	0	76.79	By MS/MS	By MS/MS	By matching	By matching	By MS/MS
P04264;CON__sw|P04264_CONT|CONT_K2C1_HUMAN;CON__sw|P04264_CONT|CONT_P04264	P04264;CON__sw|P04264_CONT|CONT_K2C1_HUMAN;CON__sw|P04264_CONT|CONT_P04264	54;54;52	49;49;47	35;35;33	Keratin, type II cytoskeletal 1	KRT1	KRT1	sp|P04264|K2C1_HUMAN Keratin, type II cytoskeletal 1 OS=Homo sapiens OX=9606 GN=KRT1 PE=1 SV=6;;	3	54	49	35	50	50	42	41	47	44	48	48	46	46	37	36	42	40	43	43	33	32	24	23	31	30	29	29	64.3	64.3	50.9	66.038	644	644;644;644	0	323.31	By MS/MS	By MS/MS	By MS/MS	By MS/MS	By MS/MS
Q01844	Q01844	4	4	4	RNA-binding protein EWS	EWSR1	EWSR1	sp|Q01844|EWS_HUMAN RNA-binding protein EWS OS=Homo sapiens OX=9606 GN=EWSR1 PE=1 SV=1	1	4	4	4	4	3	4	4	1	2	3	4	4	3	4	4	1	2	3	4	4	3	4	4	1	2	3	4	9	9	9	68.477	656	656	0	22.607	By MS/MS	By MS/MS	By matching	By matching	By matching
P25325	P25325	1	1	1	3-mercaptopyruvate sulfurtransferase	MPST	MPST	sp|P25325|THTM_HUMAN 3-mercaptopyruvate sulfurtransferase OS=Homo sapiens OX=9606 GN=MPST PE=1 SV=3	1	1	1	1	1	1	0	0	0	1	0	0	1	1	0	0	0	1	0	0	1	1	0	0	0	1	0	0	9.1	9.1	9.1	33.178	297	297	0.0012376	6.3152	By matching	By MS/MS
P0DN76;Q01081;Q8WU68	P0DN76;Q01081;Q8WU68	4;4;2	4;4;2	4;4;2	Splicing factor U2AF 35 kDa subunit;Splicing factor U2AF 26 kDa subunit	U2AF1;U2AF1L4	U2AF1	sp|P0DN76|U2AF5_HUMAN Splicing factor U2AF 35 kDa subunit-like protein OS=Homo sapiens OX=9606 GN=U2AF1L5 PE=1 SV=1;sp|Q01081|U2AF1_HUMAN Splicing factor U2AF 35 kDa subunit OS=Homo sapiens OX=9606 GN=U2AF1 PE=1 SV=3;sp|Q8WU68|U2AF4_HUMAN Splicing factor U	3	4	4	4	3	4	2	2	3	2	2	2	3	4	2	2	3	2	2	2	3	4	2	2	3	2	2	2	17.1	17.1	17.1	27.872	240	240;240;220	0	258.73	By MS/MS	By MS/MS	By MS/MS	By MS/MS	By MS/MS
O14974	O14974	5	5	5	Protein phosphatase 1 regulatory subunit 12A	PPP1R12A	PPP1R12A	sp|O14974|MYPT1_HUMAN Protein phosphatase 1 regulatory subunit 12A OS=Homo sapiens OX=9606 GN=PPP1R12A PE=1 SV=1	1	5	5	5	5	4	3	2	1	2	3	3	5	4	3	2	1	2	3	3	5	4	3	2	1	2	3	3	5.6	5.6	5.6	115.28	1030	1030	0	30.243	By MS/MS	By MS/MS	By matching	By matching	By matching
Q9UKK9	Q9UKK9	9	9	9	ADP-sugar pyrophosphatase	NUDT5	NUDT5	sp|Q9UKK9|NUDT5_HUMAN ADP-sugar pyrophosphatase OS=Homo sapiens OX=9606 GN=NUDT5 PE=1 SV=1	1	9	9	9	8	8	6	5	5	4	6	7	8	8	6	5	5	4	6	7	8	8	6	5	5	4	6	7	44.3	44.3	44.3	24.327	219	219	0	57.488	By MS/MS	By MS/MS	By matching	By matching	By matching
O76071	O76071	2	2	2	Probable cytosolic iron-sulfur protein assembly protein CIAO1	CIAO1	CIAO1	sp|O76071|CIAO1_HUMAN Probable cytosolic iron-sulfur protein assembly protein CIAO1 OS=Homo sapiens OX=9606 GN=CIAO1 PE=1 SV=1	1	2	2	2	2	2	1	1	1	1	1	1	2	2	1	1	1	1	1	1	2	2	1	1	1	1	1	1	8	8	8	37.84	339	339	0	11.717	By MS/MS	By MS/MS	By matching	By matching	By MS/MS
Q16891	Q16891	6	6	6	MICOS complex subunit MIC60	IMMT	IMMT	sp|Q16891|MIC60_HUMAN MICOS complex subunit MIC60 OS=Homo sapiens OX=9606 GN=IMMT PE=1 SV=1	1	6	6	6	6	6	1	0	3	1	0	1	6	6	1	0	3	1	0	1	6	6	1	0	3	1	0	1	10.7	10.7	10.7	83.677	758	758	0	35.629	By MS/MS	By MS/MS	By matching		By matching
O43251;A6NFN3;Q9NWB1	O43251;A6NFN3;Q9NWB1	2;1;1	2;1;1	2;1;1	RNA binding protein fox-1 homolog 2;RNA binding protein fox-1 homolog 3;RNA binding protein fox-1 homolog 1	RBFOX2;RBFOX3;RBFOX1	RBFOX2	sp|O43251|RFOX2_HUMAN RNA binding protein fox-1 homolog 2 OS=Homo sapiens OX=9606 GN=RBFOX2 PE=1 SV=3;sp|A6NFN3|RFOX3_HUMAN RNA binding protein fox-1 homolog 3 OS=Homo sapiens OX=9606 GN=RBFOX3 PE=2 SV=4;sp|Q9NWB1|RFOX1_HUMAN RNA binding protein fox-1 homo	3	2	2	2	2	2	0	0	1	0	0	0	2	2	0	0	1	0	0	0	2	2	0	0	1	0	0	0	9.2	9.2	9.2	41.373	390	390;312;397	0	15.982	By MS/MS	By MS/MS			By MS/MS
A6NHL2	A6NHL2	6	1	1	Tubulin alpha chain-like 3	TUBAL3	TUBAL3	sp|A6NHL2|TBAL3_HUMAN Tubulin alpha chain-like 3 OS=Homo sapiens OX=9606 GN=TUBAL3 PE=1 SV=2	1	6	1	1	6	6	3	3	6	6	3	3	1	1	0	0	1	1	0	0	1	1	0	0	1	1	0	0	11.7	3.8	3.8	49.908	446	446	0.0024184	6.1632	By MS/MS	By MS/MS	By matching	By matching	By MS/MS
P51571	P51571	1	1	1	Translocon-associated protein subunit delta	SSR4	SSR4	sp|P51571|SSRD_HUMAN Translocon-associated protein subunit delta OS=Homo sapiens OX=9606 GN=SSR4 PE=1 SV=1	1	1	1	1	1	1	1	1	0	1	1	1	1	1	1	1	0	1	1	1	1	1	1	1	0	1	1	1	6.4	6.4	6.4	18.998	173	173	0	7.4286	By MS/MS	By MS/MS	By matching	By matching
Q01105;P0DME0	Q01105;P0DME0	4;4	4;4	4;4	Protein SET;Protein SETSIP	SET;SETSIP	SET	sp|Q01105|SET_HUMAN Protein SET OS=Homo sapiens OX=9606 GN=SET PE=1 SV=3;sp|P0DME0|SETLP_HUMAN Protein SETSIP OS=Homo sapiens OX=9606 GN=SETSIP PE=1 SV=1	2	4	4	4	3	3	4	4	2	2	4	4	3	3	4	4	2	2	4	4	3	3	4	4	2	2	4	4	19	19	19	33.488	290	290;302	0	30.76	By MS/MS	By MS/MS	By MS/MS	By MS/MS	By matching
Q9UMS4	Q9UMS4	6	6	6	Pre-mRNA-processing factor 19	PRPF19	PRPF19	sp|Q9UMS4|PRP19_HUMAN Pre-mRNA-processing factor 19 OS=Homo sapiens OX=9606 GN=PRPF19 PE=1 SV=1	1	6	6	6	5	6	0	0	3	4	0	0	5	6	0	0	3	4	0	0	5	6	0	0	3	4	0	0	18.8	18.8	18.8	55.18	504	504	0	38.118	By MS/MS	By MS/MS			By MS/MS
CON__sw|P09211_CONT|CONT_GSTP1_HUMAN;P09211	CON__sw|P09211_CONT|CONT_GSTP1_HUMAN;P09211	8;8	8;8	8;8	Glutathione S-transferase P	GSTP1	GSTP1	;sp|P09211|GSTP1_HUMAN Glutathione S-transferase P OS=Homo sapiens OX=9606 GN=GSTP1 PE=1 SV=2	2	8	8	8	8	6	2	2	7	6	3	4	8	6	2	2	7	6	3	4	8	6	2	2	7	6	3	4	48.6	48.6	48.6	23.356	210	210;210	0	93.156	By MS/MS	By MS/MS	By matching	By matching	By MS/MS
P10606	P10606	2	2	2	Cytochrome c oxidase subunit 5B, mitochondrial	COX5B	COX5B	sp|P10606|COX5B_HUMAN Cytochrome c oxidase subunit 5B, mitochondrial OS=Homo sapiens OX=9606 GN=COX5B PE=1 SV=2	1	2	2	2	2	2	2	2	1	0	1	2	2	2	2	2	1	0	1	2	2	2	2	2	1	0	1	2	14.7	14.7	14.7	13.696	129	129	0	12.092	By MS/MS	By MS/MS	By matching	By matching	By matching
Q99471	Q99471	1	1	1	Prefoldin subunit 5	PFDN5	PFDN5	sp|Q99471|PFD5_HUMAN Prefoldin subunit 5 OS=Homo sapiens OX=9606 GN=PFDN5 PE=1 SV=2	1	1	1	1	1	1	0	0	1	0	0	0	1	1	0	0	1	0	0	0	1	1	0	0	1	0	0	0	9.7	9.7	9.7	17.328	154	154	0.0070175	6.0529	By MS/MS	By matching			By matching
CON__sp|P00974_CONT|CONT_P00974	CON__sp|P00974_CONT|CONT_P00974	2	2	2					1	2	2	2	2	2	1	2	1	1	1	2	2	2	1	2	1	1	1	2	2	2	1	2	1	1	1	2	43.1	43.1	43.1	7.3274	65	65	0	12.375	By MS/MS	By MS/MS	By MS/MS	By MS/MS	By matching
Q9Y5S9	Q9Y5S9	3	3	3	RNA-binding protein 8A	RBM8A	RBM8A	sp|Q9Y5S9|RBM8A_HUMAN RNA-binding protein 8A OS=Homo sapiens OX=9606 GN=RBM8A PE=1 SV=1	1	3	3	3	3	3	2	2	1	1	1	1	3	3	2	2	1	1	1	1	3	3	2	2	1	1	1	1	22.4	22.4	22.4	19.889	174	174	0	22.026	By MS/MS	By MS/MS	By MS/MS	By matching	By matching
P31948	P31948	10	10	10	Stress-induced-phosphoprotein 1	STIP1	STIP1	sp|P31948|STIP1_HUMAN Stress-induced-phosphoprotein 1 OS=Homo sapiens OX=9606 GN=STIP1 PE=1 SV=1	1	10	10	10	9	10	4	5	5	3	2	3	9	10	4	5	5	3	2	3	9	10	4	5	5	3	2	3	21	21	21	62.639	543	543	0	106.36	By MS/MS	By MS/MS	By matching	By matching	By MS/MS
P42166;P42167	P42166;P42167	6;5	6;5	6;5	Lamina-associated polypeptide 2, isoform alpha;Thymopoietin;Thymopentin;Lamina-associated polypeptide 2, isoforms beta/gamma;Thymopoietin;Thymopentin	TMPO	TMPO	sp|P42166|LAP2A_HUMAN Lamina-associated polypeptide 2, isoform alpha OS=Homo sapiens OX=9606 GN=TMPO PE=1 SV=2;sp|P42167|LAP2B_HUMAN Lamina-associated polypeptide 2, isoforms beta/gamma OS=Homo sapiens OX=9606 GN=TMPO PE=1 SV=2	2	6	6	6	6	6	3	4	3	2	4	3	6	6	3	4	3	2	4	3	6	6	3	4	3	2	4	3	14.3	14.3	14.3	75.491	694	694;454	0	46.665	By MS/MS	By MS/MS	By matching	By MS/MS	By matching
O00487	O00487	4	4	4	26S proteasome non-ATPase regulatory subunit 14	PSMD14	PSMD14	sp|O00487|PSDE_HUMAN 26S proteasome non-ATPase regulatory subunit 14 OS=Homo sapiens OX=9606 GN=PSMD14 PE=1 SV=1	1	4	4	4	4	4	1	1	2	3	1	1	4	4	1	1	2	3	1	1	4	4	1	1	2	3	1	1	28.1	28.1	28.1	34.577	310	310	0	25.692	By MS/MS	By MS/MS	By matching	By matching	By matching
P31947	P31947	9	7	7	14-3-3 protein sigma	SFN	SFN	sp|P31947|1433S_HUMAN 14-3-3 protein sigma OS=Homo sapiens OX=9606 GN=SFN PE=1 SV=1	1	9	7	7	9	8	7	8	6	9	8	8	7	6	5	6	4	7	6	6	7	6	5	6	4	7	6	6	36.3	29	29	27.774	248	248	0	60.866	By MS/MS	By MS/MS	By MS/MS	By MS/MS	By MS/MS
Q9UK76	Q9UK76	1	1	1	Hematological and neurological expressed 1 protein;Hematological and neurological expressed 1 protein, N-terminally processed	HN1	HN1	sp|Q9UK76|JUPI1_HUMAN Jupiter microtubule associated homolog 1 OS=Homo sapiens OX=9606 GN=JPT1 PE=1 SV=3	1	1	1	1	1	1	0	1	1	0	0	1	1	1	0	1	1	0	0	1	1	1	0	1	1	0	0	1	9.7	9.7	9.7	16.014	154	154	0	8.3085	By MS/MS	By matching		By matching	By matching
Q66PJ3	Q66PJ3	1	1	1	ADP-ribosylation factor-like protein 6-interacting protein 4	ARL6IP4	ARL6IP4	sp|Q66PJ3|AR6P4_HUMAN ADP-ribosylation factor-like protein 6-interacting protein 4 OS=Homo sapiens OX=9606 GN=ARL6IP4 PE=1 SV=2	1	1	1	1	1	1	1	1	0	0	0	0	1	1	1	1	0	0	0	0	1	1	1	1	0	0	0	0	4.5	4.5	4.5	44.915	421	421	0.0080645	5.9845	By MS/MS	By matching	By matching	By matching
P31949	P31949	4	4	4	Protein S100-A11;Protein S100-A11, N-terminally processed	S100A11	S100A11	sp|P31949|S10AB_HUMAN Protein S100-A11 OS=Homo sapiens OX=9606 GN=S100A11 PE=1 SV=2	1	4	4	4	2	3	2	2	3	3	2	3	2	3	2	2	3	3	2	3	2	3	2	2	3	3	2	3	39	39	39	11.74	105	105	0	73.466	By MS/MS	By MS/MS	By matching	By MS/MS	By MS/MS
Q9NRW1;P20340;Q14964	Q9NRW1;P20340;Q14964	1;1;1	1;1;1	1;1;1	Ras-related protein Rab-6B;Ras-related protein Rab-6A;Ras-related protein Rab-39A	RAB6B;RAB6A;RAB39A	RAB6B	sp|Q9NRW1|RAB6B_HUMAN Ras-related protein Rab-6B OS=Homo sapiens OX=9606 GN=RAB6B PE=1 SV=1;sp|P20340|RAB6A_HUMAN Ras-related protein Rab-6A OS=Homo sapiens OX=9606 GN=RAB6A PE=1 SV=3;sp|Q14964|RB39A_HUMAN Ras-related protein Rab-39A OS=Homo sapiens OX=960	3	1	1	1	1	1	0	1	1	1	1	1	1	1	0	1	1	1	1	1	1	1	0	1	1	1	1	1	5.3	5.3	5.3	23.461	208	208;208;217	0.0012438	6.3322	By MS/MS	By matching		By matching	By MS/MS
P62136	P62136	7	1	1	Serine/threonine-protein phosphatase PP1-alpha catalytic subunit	PPP1CA	PPP1CA	sp|P62136|PP1A_HUMAN Serine/threonine-protein phosphatase PP1-alpha catalytic subunit OS=Homo sapiens OX=9606 GN=PPP1CA PE=1 SV=1	1	7	1	1	7	7	4	2	4	2	2	1	1	1	1	0	1	1	1	0	1	1	1	0	1	1	1	0	27.6	3	3	37.512	330	330	0.0012422	6.3255	By MS/MS	By MS/MS	By matching	By matching	By matching
P30048	P30048	7	7	7	Thioredoxin-dependent peroxide reductase, mitochondrial	PRDX3	PRDX3	sp|P30048|PRDX3_HUMAN Thioredoxin-dependent peroxide reductase, mitochondrial OS=Homo sapiens OX=9606 GN=PRDX3 PE=1 SV=3	1	7	7	7	7	7	4	3	5	5	4	3	7	7	4	3	5	5	4	3	7	7	4	3	5	5	4	3	33.6	33.6	33.6	27.692	256	256	0	61.46	By MS/MS	By MS/MS	By matching	By matching	By MS/MS
P07355;A6NMY6	P07355;A6NMY6	10;7	10;7	10;7	Annexin A2;Putative annexin A2-like protein	ANXA2;ANXA2P2	ANXA2	sp|P07355|ANXA2_HUMAN Annexin A2 OS=Homo sapiens OX=9606 GN=ANXA2 PE=1 SV=2;sp|A6NMY6|AXA2L_HUMAN Putative annexin A2-like protein OS=Homo sapiens OX=9606 GN=ANXA2P2 PE=5 SV=2	2	10	10	10	6	6	6	6	3	3	8	8	6	6	6	6	3	3	8	8	6	6	6	6	3	3	8	8	28	28	28	38.604	339	339;339	0	66.597	By MS/MS	By MS/MS	By MS/MS	By MS/MS	By MS/MS
P04075;CON__sp|ALDOA_RABIT_CONT|CONT_CRAP;CON__sw|P00883_CONT|CONT_ALDOA_RABIT	P04075;CON__sp|ALDOA_RABIT_CONT|CONT_CRAP;CON__sw|P00883_CONT|CONT_ALDOA_RABIT	13;11;11	13;11;11	13;11;11	Fructose-bisphosphate aldolase A	ALDOA	ALDOA	sp|P04075|ALDOA_HUMAN Fructose-bisphosphate aldolase A OS=Homo sapiens OX=9606 GN=ALDOA PE=1 SV=2;;	3	13	13	13	13	10	4	3	8	8	4	4	13	10	4	3	8	8	4	4	13	10	4	3	8	8	4	4	41.5	41.5	41.5	39.42	364	364;360;364	0	85.236	By MS/MS	By MS/MS	By matching	By matching	By MS/MS
P68133;P68032;P63267;P62736	P68133;P68032;P63267;P62736	12;12;11;11	1;1;1;1	1;1;1;1	Actin, alpha skeletal muscle;Actin, alpha cardiac muscle 1;Actin, gamma-enteric smooth muscle;Actin, aortic smooth muscle	ACTA1;ACTC1;ACTG2;ACTA2	ACTA1	sp|P68133|ACTS_HUMAN Actin, alpha skeletal muscle OS=Homo sapiens OX=9606 GN=ACTA1 PE=1 SV=1;sp|P68032|ACTC_HUMAN Actin, alpha cardiac muscle 1 OS=Homo sapiens OX=9606 GN=ACTC1 PE=1 SV=1;sp|P63267|ACTH_HUMAN Actin, gamma-enteric smooth muscle OS=Homo sapie	4	12	1	1	12	11	11	11	12	11	11	11	1	1	1	1	1	1	1	1	1	1	1	1	1	1	1	1	30	4.2	4.2	42.051	377	377;377;376;377	0	7.7056	By MS/MS	By MS/MS	By MS/MS	By matching	By MS/MS
O60841	O60841	2	2	2	Eukaryotic translation initiation factor 5B	EIF5B	EIF5B	sp|O60841|IF2P_HUMAN Eukaryotic translation initiation factor 5B OS=Homo sapiens OX=9606 GN=EIF5B PE=1 SV=4	1	2	2	2	1	2	1	1	0	0	0	0	1	2	1	1	0	0	0	0	1	2	1	1	0	0	0	0	2	2	2	138.83	1220	1220	0	12.05	By MS/MS	By MS/MS	By matching	By matching
P04637	P04637	1	1	1	Cellular tumor antigen p53	TP53	TP53	sp|P04637|P53_HUMAN Cellular tumor antigen p53 OS=Homo sapiens OX=9606 GN=TP53 PE=1 SV=4	1	1	1	1	1	1	0	0	1	0	0	0	1	1	0	0	1	0	0	0	1	1	0	0	1	0	0	0	2.5	2.5	2.5	43.653	393	393	0.0070012	6.0454	By matching	By MS/MS			By matching
CON__sw|P01870.1_CONT|CONT_IgG	CON__sw|P01870.1_CONT|CONT_IgG	2	1	1					1	2	1	1	1	1	1	1	0	0	1	1	0	0	1	1	0	0	1	1	0	0	1	1	0	0	1	1	10.2	8	8	35.404	323	323	0.0012531	6.3657	By matching	By matching	By matching	By matching
P12004	P12004	3	3	3	Proliferating cell nuclear antigen	PCNA	PCNA	sp|P12004|PCNA_HUMAN Proliferating cell nuclear antigen OS=Homo sapiens OX=9606 GN=PCNA PE=1 SV=1	1	3	3	3	3	3	2	2	2	2	2	2	3	3	2	2	2	2	2	2	3	3	2	2	2	2	2	2	17.2	17.2	17.2	28.768	261	261	0	22.969	By MS/MS	By MS/MS	By matching	By matching	By MS/MS
P63104	P63104	14	14	11	14-3-3 protein zeta/delta	YWHAZ	YWHAZ	sp|P63104|1433Z_HUMAN 14-3-3 protein zeta/delta OS=Homo sapiens OX=9606 GN=YWHAZ PE=1 SV=1	1	14	14	11	14	14	12	11	11	11	10	11	14	14	12	11	11	11	10	11	11	11	9	8	8	9	7	8	62	62	51	27.745	245	245	0	247.57	By MS/MS	By MS/MS	By MS/MS	By MS/MS	By MS/MS
Q9Y2Z0	Q9Y2Z0	1	1	1	Suppressor of G2 allele of SKP1 homolog	SUGT1	SUGT1	sp|Q9Y2Z0|SGT1_HUMAN Protein SGT1 homolog OS=Homo sapiens OX=9606 GN=SUGT1 PE=1 SV=3	1	1	1	1	1	1	0	0	0	1	0	0	1	1	0	0	0	1	0	0	1	1	0	0	0	1	0	0	3.3	3.3	3.3	41.024	365	365	0.0024213	6.1759	By MS/MS	By MS/MS
O75937	O75937	1	1	1	DnaJ homolog subfamily C member 8	DNAJC8	DNAJC8	sp|O75937|DNJC8_HUMAN DnaJ homolog subfamily C member 8 OS=Homo sapiens OX=9606 GN=DNAJC8 PE=1 SV=2	1	1	1	1	1	1	1	1	1	0	1	1	1	1	1	1	1	0	1	1	1	1	1	1	1	0	1	1	3.2	3.2	3.2	29.841	253	253	0.0091533	5.9635	By MS/MS	By MS/MS	By matching	By matching	By matching
Q9NUU7;Q9UMR2	Q9NUU7;Q9UMR2	3;3	3;3	3;3	ATP-dependent RNA helicase DDX19A;ATP-dependent RNA helicase DDX19B	DDX19A;DDX19B	DDX19A	sp|Q9NUU7|DD19A_HUMAN ATP-dependent RNA helicase DDX19A OS=Homo sapiens OX=9606 GN=DDX19A PE=1 SV=1;sp|Q9UMR2|DD19B_HUMAN ATP-dependent RNA helicase DDX19B OS=Homo sapiens OX=9606 GN=DDX19B PE=1 SV=1	2	3	3	3	2	2	0	0	1	2	0	0	2	2	0	0	1	2	0	0	2	2	0	0	1	2	0	0	6.9	6.9	6.9	53.974	478	478;479	0	33.297	By MS/MS	By MS/MS			By matching
P67775;P62714	P67775;P62714	7;6	7;6	6;5	Serine/threonine-protein phosphatase 2A catalytic subunit alpha isoform;Serine/threonine-protein phosphatase 2A catalytic subunit beta isoform	PPP2CA;PPP2CB	PPP2CA	sp|P67775|PP2AA_HUMAN Serine/threonine-protein phosphatase 2A catalytic subunit alpha isoform OS=Homo sapiens OX=9606 GN=PPP2CA PE=1 SV=1;sp|P62714|PP2AB_HUMAN Serine/threonine-protein phosphatase 2A catalytic subunit beta isoform OS=Homo sapiens OX=9606 G	2	7	7	6	7	7	4	4	3	4	6	3	7	7	4	4	3	4	6	3	6	6	4	4	3	4	6	3	33.7	33.7	28.8	35.594	309	309;309	0	95.463	By MS/MS	By MS/MS	By MS/MS	By matching	By MS/MS
Q92499	Q92499	12	12	12	ATP-dependent RNA helicase DDX1	DDX1	DDX1	sp|Q92499|DDX1_HUMAN ATP-dependent RNA helicase DDX1 OS=Homo sapiens OX=9606 GN=DDX1 PE=1 SV=2	1	12	12	12	11	12	0	2	8	8	1	1	11	12	0	2	8	8	1	1	11	12	0	2	8	8	1	1	21.8	21.8	21.8	82.431	740	740	0	86.797	By MS/MS	By MS/MS		By matching	By MS/MS
O60711	O60711	2	2	2	Leupaxin	LPXN	LPXN	sp|O60711|LPXN_HUMAN Leupaxin OS=Homo sapiens OX=9606 GN=LPXN PE=1 SV=1	1	2	2	2	2	2	2	2	1	2	2	2	2	2	2	2	1	2	2	2	2	2	2	2	1	2	2	2	8.5	8.5	8.5	43.332	386	386	0	12.621	By MS/MS	By MS/MS	By matching	By matching	By matching
Q07955	Q07955	5	5	5	Serine/arginine-rich splicing factor 1	SRSF1	SRSF1	sp|Q07955|SRSF1_HUMAN Serine/arginine-rich splicing factor 1 OS=Homo sapiens OX=9606 GN=SRSF1 PE=1 SV=2	1	5	5	5	5	5	3	4	4	4	4	4	5	5	3	4	4	4	4	4	5	5	3	4	4	4	4	4	25.4	25.4	25.4	27.744	248	248	0	32.374	By MS/MS	By MS/MS	By MS/MS	By matching	By MS/MS
P09429;B2RPK0;P23497	P09429;B2RPK0	7;4;1	7;4;1	7;4;1	High mobility group protein B1;Putative high mobility group protein B1-like 1	HMGB1;HMGB1P1	HMGB1	sp|P09429|HMGB1_HUMAN High mobility group protein B1 OS=Homo sapiens OX=9606 GN=HMGB1 PE=1 SV=3;sp|B2RPK0|HGB1A_HUMAN Putative high mobility group protein B1-like 1 OS=Homo sapiens OX=9606 GN=HMGB1P1 PE=5 SV=1	3	7	7	7	7	6	5	5	4	3	3	4	7	6	5	5	4	3	3	4	7	6	5	5	4	3	3	4	38.1	38.1	38.1	24.893	215	215;211;879	0	60.833	By MS/MS	By MS/MS	By matching	By MS/MS	By MS/MS
Q96CT7	Q96CT7	3	3	3	Coiled-coil domain-containing protein 124	CCDC124	CCDC124	sp|Q96CT7|CC124_HUMAN Coiled-coil domain-containing protein 124 OS=Homo sapiens OX=9606 GN=CCDC124 PE=1 SV=1	1	3	3	3	3	3	2	2	1	1	1	2	3	3	2	2	1	1	1	2	3	3	2	2	1	1	1	2	16.1	16.1	16.1	25.835	223	223	0	19.998	By MS/MS	By MS/MS	By matching	By matching	By matching
A0A0U1RRL7	A0A0U1RRL7	1	1	1				sp|A0A0U1RRL7|MMPOS_HUMAN Protein MMP24OS OS=Homo sapiens OX=9606 GN=MMP24OS PE=1 SV=1	1	1	1	1	1	1	0	0	1	0	0	0	1	1	0	0	1	0	0	0	1	1	0	0	1	0	0	0	36.6	36.6	36.6	7.6794	71	71	0	9.4061	By MS/MS	By matching			By matching
P49368	P49368	8	8	8	T-complex protein 1 subunit gamma	CCT3	CCT3	sp|P49368|TCPG_HUMAN T-complex protein 1 subunit gamma OS=Homo sapiens OX=9606 GN=CCT3 PE=1 SV=4	1	8	8	8	8	7	2	2	4	5	2	3	8	7	2	2	4	5	2	3	8	7	2	2	4	5	2	3	19.4	19.4	19.4	60.533	545	545	0	49.297	By MS/MS	By MS/MS	By matching	By matching	By MS/MS
Q8IUE6;Q96QV6;P16104;Q71UI9;P0C0S5	Q8IUE6;Q96QV6;P16104;Q71UI9;P0C0S5	2;2;2;1;1	2;2;2;1;1	1;1;1;0;0	Histone H2A type 2-B;Histone H2A type 1-A;Histone H2AX;Histone H2A.V;Histone H2A.Z	HIST2H2AB;HIST1H2AA;H2AFX;H2AFV;H2AFZ	HIST2H2AB	sp|Q8IUE6|H2A2B_HUMAN Histone H2A type 2-B OS=Homo sapiens OX=9606 GN=HIST2H2AB PE=1 SV=3;sp|Q96QV6|H2A1A_HUMAN Histone H2A type 1-A OS=Homo sapiens OX=9606 GN=HIST1H2AA PE=1 SV=3;sp|P16104|H2AX_HUMAN Histone H2AX OS=Homo sapiens OX=9606 GN=H2AFX PE=1 SV=2	5	2	2	1	2	2	2	2	1	1	2	2	2	2	2	2	1	1	2	2	1	1	1	1	0	1	1	1	24.6	24.6	17.7	13.995	130	130;131;143;128;128	0	14.06	By MS/MS	By MS/MS	By matching	By matching	By MS/MS
P67936;P09493;Q2TAC2	P67936	16;4;1	16;4;1	7;0;1	Tropomyosin alpha-4 chain	TPM4	TPM4	sp|P67936|TPM4_HUMAN Tropomyosin alpha-4 chain OS=Homo sapiens OX=9606 GN=TPM4 PE=1 SV=3	3	16	16	7	15	15	12	12	13	13	14	14	15	15	12	12	13	13	14	14	7	6	7	6	6	7	7	7	48	48	25.8	28.521	248	248;284;916	0	289.72	By MS/MS	By MS/MS	By MS/MS	By MS/MS	By MS/MS
P40121	P40121	5	5	5	Macrophage-capping protein	CAPG	CAPG	sp|P40121|CAPG_HUMAN Macrophage-capping protein OS=Homo sapiens OX=9606 GN=CAPG PE=1 SV=2	1	5	5	5	5	5	2	2	2	2	1	1	5	5	2	2	2	2	1	1	5	5	2	2	2	2	1	1	21	21	21	38.498	348	348	0	34.745	By MS/MS	By MS/MS	By matching	By matching	By MS/MS
Q14257	Q14257	2	2	2	Reticulocalbin-2	RCN2	RCN2	sp|Q14257|RCN2_HUMAN Reticulocalbin-2 OS=Homo sapiens OX=9606 GN=RCN2 PE=1 SV=1	1	2	2	2	2	2	0	0	0	1	0	0	2	2	0	0	0	1	0	0	2	2	0	0	0	1	0	0	7.6	7.6	7.6	36.876	317	317	0	11.343	By MS/MS	By matching
CON__sw|P60712_CONT|CONT_P60712;P60709;Q6S8J3;A5A3E0;P0CG38;Q562R1;Q9BYX7;P0CG39	CON__sw|P60712_CONT|CONT_P60712;P60709	23;23;8;7;6;5;4;4	1;1;0;0;0;0;0;0	1;1;0;0;0;0;0;0	Actin, cytoplasmic 1;Actin, cytoplasmic 1, N-terminally processed	ACTB	ACTB	;sp|P60709|ACTB_HUMAN Actin, cytoplasmic 1 OS=Homo sapiens OX=9606 GN=ACTB PE=1 SV=1	8	23	1	1	22	21	16	16	19	20	17	16	1	1	1	1	1	1	1	1	1	1	1	1	1	1	1	1	71.2	4.5	4.5	41.736	375	375;375;1075;1075;1075;376;375;1038	0	75.271	By MS/MS	By MS/MS	By matching	By MS/MS	By MS/MS
P50990	P50990	11	11	11	T-complex protein 1 subunit theta	CCT8	CCT8	sp|P50990|TCPQ_HUMAN T-complex protein 1 subunit theta OS=Homo sapiens OX=9606 GN=CCT8 PE=1 SV=4	1	11	11	11	11	10	2	3	4	5	3	2	11	10	2	3	4	5	3	2	11	10	2	3	4	5	3	2	22.4	22.4	22.4	59.62	548	548	0	75.496	By MS/MS	By MS/MS	By matching	By matching	By matching
P25685	P25685	4	4	4	DnaJ homolog subfamily B member 1	DNAJB1	DNAJB1	sp|P25685|DNJB1_HUMAN DnaJ homolog subfamily B member 1 OS=Homo sapiens OX=9606 GN=DNAJB1 PE=1 SV=4	1	4	4	4	4	4	1	1	2	1	2	2	4	4	1	1	2	1	2	2	4	4	1	1	2	1	2	2	11.8	11.8	11.8	38.044	340	340	0	24.215	By MS/MS	By MS/MS	By matching	By matching	By matching
P31946	P31946	9	6	5	14-3-3 protein beta/alpha;14-3-3 protein beta/alpha, N-terminally processed	YWHAB	YWHAB	sp|P31946|1433B_HUMAN 14-3-3 protein beta/alpha OS=Homo sapiens OX=9606 GN=YWHAB PE=1 SV=3	1	9	6	5	9	9	6	6	7	5	6	7	6	6	3	3	4	3	3	4	5	5	2	2	3	2	3	3	40.7	29.7	26	28.082	246	246	0	84.173	By MS/MS	By MS/MS	By MS/MS	By matching	By MS/MS
P0DP25;P0DP24;P0DP23;P02585	P0DP25;P0DP24;P0DP23	10;10;10;1	10;10;10;1	8;8;8;0				sp|P0DP25|CALM3_HUMAN Calmodulin-3 OS=Homo sapiens OX=9606 GN=CALM3 PE=1 SV=1;sp|P0DP24|CALM2_HUMAN Calmodulin-2 OS=Homo sapiens OX=9606 GN=CALM2 PE=1 SV=1;sp|P0DP23|CALM1_HUMAN Calmodulin-1 OS=Homo sapiens OX=9606 GN=CALM1 PE=1 SV=1	4	10	10	8	9	10	7	9	8	6	8	9	9	10	7	9	8	6	8	9	8	8	6	7	6	5	6	7	45.6	45.6	40.9	16.837	149	149;149;149;160	0	184.58	By MS/MS	By MS/MS	By MS/MS	By MS/MS	By MS/MS
P22626	P22626	15	15	15	Heterogeneous nuclear ribonucleoproteins A2/B1	HNRNPA2B1	HNRNPA2B1	sp|P22626|ROA2_HUMAN Heterogeneous nuclear ribonucleoproteins A2/B1 OS=Homo sapiens OX=9606 GN=HNRNPA2B1 PE=1 SV=2	1	15	15	15	14	13	10	10	11	13	10	11	14	13	10	10	11	13	10	11	14	13	10	10	11	13	10	11	47.6	47.6	47.6	37.429	353	353	0	249.26	By MS/MS	By MS/MS	By MS/MS	By MS/MS	By MS/MS
Q9NQP4	Q9NQP4	2	2	2	Prefoldin subunit 4	PFDN4	PFDN4	sp|Q9NQP4|PFD4_HUMAN Prefoldin subunit 4 OS=Homo sapiens OX=9606 GN=PFDN4 PE=1 SV=1	1	2	2	2	2	2	2	2	1	0	1	1	2	2	2	2	1	0	1	1	2	2	2	2	1	0	1	1	20.1	20.1	20.1	15.314	134	134	0	13.193	By MS/MS	By matching	By matching	By MS/MS	By matching
Q04637	Q04637	1	1	1	Eukaryotic translation initiation factor 4 gamma 1	EIF4G1	EIF4G1	sp|Q04637|IF4G1_HUMAN Eukaryotic translation initiation factor 4 gamma 1 OS=Homo sapiens OX=9606 GN=EIF4G1 PE=1 SV=4	1	1	1	1	1	1	1	1	1	0	1	1	1	1	1	1	1	0	1	1	1	1	1	1	1	0	1	1	0.7	0.7	0.7	175.49	1599	1599	0.0048077	6.1249	By MS/MS	By MS/MS	By matching	By matching	By matching
P07951;CON__sw|Q3SX28_CONT|CONT_Q3SX28;Q5KR48	P07951;CON__sw|Q3SX28_CONT|CONT_Q3SX28;Q5KR48	10;9	2;2	2;2	Tropomyosin beta chain	TPM2	TPM2	sp|P07951|TPM2_HUMAN Tropomyosin beta chain OS=Homo sapiens OX=9606 GN=TPM2 PE=1 SV=1;	2	10	2	2	8	9	6	7	9	8	8	8	1	1	1	1	2	2	1	1	1	1	1	1	2	2	1	1	22.5	8.1	8.1	32.85	284	284;284	0	12.567	By MS/MS	By MS/MS	By matching	By matching	By MS/MS
P06748	P06748	13	13	13	Nucleophosmin	NPM1	NPM1	sp|P06748|NPM_HUMAN Nucleophosmin OS=Homo sapiens OX=9606 GN=NPM1 PE=1 SV=2	1	13	13	13	12	13	9	9	11	13	11	11	12	13	9	9	11	13	11	11	12	13	9	9	11	13	11	11	56.8	56.8	56.8	32.575	294	294	0	323.31	By MS/MS	By MS/MS	By MS/MS	By MS/MS	By MS/MS
Q8WWI1	Q8WWI1	2	2	2	LIM domain only protein 7	LMO7	LMO7	sp|Q8WWI1|LMO7_HUMAN LIM domain only protein 7 OS=Homo sapiens OX=9606 GN=LMO7 PE=1 SV=3	1	2	2	2	2	2	0	0	1	1	0	0	2	2	0	0	1	1	0	0	2	2	0	0	1	1	0	0	1.5	1.5	1.5	192.69	1683	1683	0	11.574	By MS/MS	By MS/MS			By matching
P46108	P46108	1	1	1	Adapter molecule crk	CRK	CRK	sp|P46108|CRK_HUMAN Adapter molecule crk OS=Homo sapiens OX=9606 GN=CRK PE=1 SV=2	1	1	1	1	0	1	0	0	1	0	0	0	0	1	0	0	1	0	0	0	0	1	0	0	1	0	0	0	5.6	5.6	5.6	33.83	304	304	0.0012136	6.1989		By MS/MS			By matching
Q8IUD2;O15083	Q8IUD2;O15083	2;1	2;1	2;1	ELKS/Rab6-interacting/CAST family member 1;ERC protein 2	ERC1;ERC2	ERC1	sp|Q8IUD2|RB6I2_HUMAN ELKS/Rab6-interacting/CAST family member 1 OS=Homo sapiens OX=9606 GN=ERC1 PE=1 SV=1;sp|O15083|ERC2_HUMAN ERC protein 2 OS=Homo sapiens OX=9606 GN=ERC2 PE=1 SV=3	2	2	2	2	2	2	0	0	1	1	0	0	2	2	0	0	1	1	0	0	2	2	0	0	1	1	0	0	2	2	2	128.08	1116	1116;957	0	10.813	By MS/MS	By MS/MS			By matching
P30041	P30041	9	9	9	Peroxiredoxin-6	PRDX6	PRDX6	sp|P30041|PRDX6_HUMAN Peroxiredoxin-6 OS=Homo sapiens OX=9606 GN=PRDX6 PE=1 SV=3	1	9	9	9	9	9	4	3	6	6	4	1	9	9	4	3	6	6	4	1	9	9	4	3	6	6	4	1	46	46	46	25.035	224	224	0	75.296	By MS/MS	By MS/MS	By MS/MS	By matching	By MS/MS
P55735	P55735	5	5	5	Protein SEC13 homolog	SEC13	SEC13	sp|P55735|SEC13_HUMAN Protein SEC13 homolog OS=Homo sapiens OX=9606 GN=SEC13 PE=1 SV=3	1	5	5	5	4	5	3	3	2	1	2	1	4	5	3	3	2	1	2	1	4	5	3	3	2	1	2	1	28.6	28.6	28.6	35.54	322	322	0	40.586	By MS/MS	By MS/MS	By matching	By matching	By MS/MS
Q08380	Q08380	15	15	15	Galectin-3-binding protein	LGALS3BP	LGALS3BP	sp|Q08380|LG3BP_HUMAN Galectin-3-binding protein OS=Homo sapiens OX=9606 GN=LGALS3BP PE=1 SV=1	1	15	15	15	11	11	3	5	12	13	6	7	11	11	3	5	12	13	6	7	11	11	3	5	12	13	6	7	34.9	34.9	34.9	65.33	585	585	0	112.19	By MS/MS	By MS/MS	By matching	By matching	By MS/MS
Q96RQ3	Q96RQ3	2	2	2	Methylcrotonoyl-CoA carboxylase subunit alpha, mitochondrial	MCCC1	MCCC1	sp|Q96RQ3|MCCA_HUMAN Methylcrotonoyl-CoA carboxylase subunit alpha, mitochondrial OS=Homo sapiens OX=9606 GN=MCCC1 PE=1 SV=3	1	2	2	2	2	2	0	0	0	2	0	0	2	2	0	0	0	2	0	0	2	2	0	0	0	2	0	0	3.6	3.6	3.6	80.472	725	725	0	11.675	By MS/MS	By MS/MS
Q9BVG4	Q9BVG4	2	2	2	Protein PBDC1	PBDC1	PBDC1	sp|Q9BVG4|PBDC1_HUMAN Protein PBDC1 OS=Homo sapiens OX=9606 GN=PBDC1 PE=1 SV=1	1	2	2	2	2	2	0	0	1	1	0	0	2	2	0	0	1	1	0	0	2	2	0	0	1	1	0	0	10.3	10.3	10.3	26.056	233	233	0	11.81	By MS/MS	By MS/MS			By matching
Q96FW1	Q96FW1	1	1	1	Ubiquitin thioesterase OTUB1	OTUB1	OTUB1	sp|Q96FW1|OTUB1_HUMAN Ubiquitin thioesterase OTUB1 OS=Homo sapiens OX=9606 GN=OTUB1 PE=1 SV=2	1	1	1	1	1	1	0	0	1	0	0	0	1	1	0	0	1	0	0	0	1	1	0	0	1	0	0	0	5.5	5.5	5.5	31.284	271	271	0	8.71	By matching	By MS/MS			By matching
Q14566	Q14566	2	2	2	DNA replication licensing factor MCM6	MCM6	MCM6	sp|Q14566|MCM6_HUMAN DNA replication licensing factor MCM6 OS=Homo sapiens OX=9606 GN=MCM6 PE=1 SV=1	1	2	2	2	1	2	0	0	1	0	0	0	1	2	0	0	1	0	0	0	1	2	0	0	1	0	0	0	3	3	3	92.888	821	821	0	10.873	By MS/MS	By MS/MS			By matching
Q01130;Q9BRL6	Q01130	5;2	5;2	5;2	Serine/arginine-rich splicing factor 2	SRSF2	SRSF2	sp|Q01130|SRSF2_HUMAN Serine/arginine-rich splicing factor 2 OS=Homo sapiens OX=9606 GN=SRSF2 PE=1 SV=4	2	5	5	5	5	5	5	4	4	4	3	3	5	5	5	4	4	4	3	3	5	5	5	4	4	4	3	3	25.3	25.3	25.3	25.476	221	221;282	0	85.423	By MS/MS	By MS/MS	By MS/MS	By MS/MS	By MS/MS
P34932	P34932	20	20	19	Heat shock 70 kDa protein 4	HSPA4	HSPA4	sp|P34932|HSP74_HUMAN Heat shock 70 kDa protein 4 OS=Homo sapiens OX=9606 GN=HSPA4 PE=1 SV=4	1	20	20	19	20	20	2	1	10	11	1	1	20	20	2	1	10	11	1	1	19	19	2	1	10	11	1	1	31.4	31.4	29.8	94.33	840	840	0	193.08	By MS/MS	By MS/MS	By matching	By matching	By MS/MS
Q00577	Q00577	3	3	3	Transcriptional activator protein Pur-alpha	PURA	PURA	sp|Q00577|PURA_HUMAN Transcriptional activator protein Pur-alpha OS=Homo sapiens OX=9606 GN=PURA PE=1 SV=2	1	3	3	3	3	3	0	1	2	2	1	1	3	3	0	1	2	2	1	1	3	3	0	1	2	2	1	1	13	13	13	34.91	322	322	0	17.749	By MS/MS	By MS/MS		By matching	By MS/MS
P30101	P30101	13	13	13	Protein disulfide-isomerase A3	PDIA3	PDIA3	sp|P30101|PDIA3_HUMAN Protein disulfide-isomerase A3 OS=Homo sapiens OX=9606 GN=PDIA3 PE=1 SV=4	1	13	13	13	13	12	3	4	7	9	3	6	13	12	3	4	7	9	3	6	13	12	3	4	7	9	3	6	32.7	32.7	32.7	56.782	505	505	0	135.84	By MS/MS	By MS/MS	By matching	By matching	By MS/MS
P35658	P35658	2	2	2	Nuclear pore complex protein Nup214	NUP214	NUP214	sp|P35658|NU214_HUMAN Nuclear pore complex protein Nup214 OS=Homo sapiens OX=9606 GN=NUP214 PE=1 SV=2	1	2	2	2	1	1	0	0	0	1	0	0	1	1	0	0	0	1	0	0	1	1	0	0	0	1	0	0	1.3	1.3	1.3	213.62	2090	2090	0	12.483	By MS/MS	By MS/MS
P63261	P63261	23	23	1	Actin, cytoplasmic 2;Actin, cytoplasmic 2, N-terminally processed	ACTG1	ACTG1	sp|P63261|ACTG_HUMAN Actin, cytoplasmic 2 OS=Homo sapiens OX=9606 GN=ACTG1 PE=1 SV=1	1	23	23	1	22	21	16	16	19	20	17	16	22	21	16	16	19	20	17	16	1	1	1	1	1	1	1	1	71.2	71.2	4.5	41.792	375	375	0	323.31	By MS/MS	By MS/MS	By MS/MS	By MS/MS	By MS/MS
CON__sw|P02672_CONT|CONT_P02672	CON__sw|P02672_CONT|CONT_P02672	2	2	2					1	2	2	2	0	0	1	2	0	0	1	2	0	0	1	2	0	0	1	2	0	0	1	2	0	0	1	2	4.6	4.6	4.6	67.011	615	615	0	14.814			By MS/MS	By MS/MS
CON__sw|Q7RTS7_CONT|CONT_Q7RTS7;CON__sw|Q32MB2_CONT|CONT_Q32MB2;Q86Y46;Q7RTS7;Q86Y46;CON__sw|Q3SY84_CONT|CONT_Q3SY84;CON__sw|Q3SY84_CONT|CONT_K2C71_HUMAN;Q3SY84	CON__sw|Q7RTS7_CONT|CONT_Q7RTS7;CON__sw|Q32MB2_CONT|CONT_Q32MB2;Q86Y46;Q7RTS7;Q86Y46;CON__sw|Q3SY84_CONT|CONT_Q3SY84;CON__sw|Q3SY84_CONT|CONT_K2C71_HUMAN;Q3SY84	6;6;6;6;4;4;4	1;1;1;1;1;1;1	0;0;0;0;0;0;0	Keratin, type II cytoskeletal 74;Keratin, type II cytoskeletal 73;Keratin, type II cytoskeletal 71	KRT74;KRT73;KRT71	KRT74	;;sp|Q7RTS7|K2C74_HUMAN Keratin, type II cytoskeletal 74 OS=Homo sapiens OX=9606 GN=KRT74 PE=1 SV=2;sp|Q86Y46|K2C73_HUMAN Keratin, type II cytoskeletal 73 OS=Homo sapiens OX=9606 GN=KRT73 PE=1 SV=1;;;sp|Q3SY84|K2C71_HUMAN Keratin, type II cytoskeletal 71 O	7	6	1	0	5	5	5	4	5	5	5	6	1	1	1	1	1	1	1	1	0	0	0	0	0	0	0	0	7.6	2.3	0	57.865	529	529;540;529;540;523;523;523	0	36.784	By MS/MS	By MS/MS	By matching	By matching	By MS/MS
Q9Y3F4	Q9Y3F4	8	8	8	Serine-threonine kinase receptor-associated protein	STRAP	STRAP	sp|Q9Y3F4|STRAP_HUMAN Serine-threonine kinase receptor-associated protein OS=Homo sapiens OX=9606 GN=STRAP PE=1 SV=1	1	8	8	8	8	8	3	4	2	2	1	2	8	8	3	4	2	2	1	2	8	8	3	4	2	2	1	2	29.7	29.7	29.7	38.438	350	350	0	73.268	By MS/MS	By MS/MS	By matching	By matching	By matching
Q9UQ35	Q9UQ35	9	9	9	Serine/arginine repetitive matrix protein 2	SRRM2	SRRM2	sp|Q9UQ35|SRRM2_HUMAN Serine/arginine repetitive matrix protein 2 OS=Homo sapiens OX=9606 GN=SRRM2 PE=1 SV=2	1	9	9	9	9	7	4	4	2	3	4	3	9	7	4	4	2	3	4	3	9	7	4	4	2	3	4	3	4.9	4.9	4.9	299.61	2752	2752	0	55.81	By MS/MS	By MS/MS	By MS/MS	By matching	By matching
P55209	P55209	11	11	9	Nucleosome assembly protein 1-like 1	NAP1L1	NAP1L1	sp|P55209|NP1L1_HUMAN Nucleosome assembly protein 1-like 1 OS=Homo sapiens OX=9606 GN=NAP1L1 PE=1 SV=1	1	11	11	9	11	11	3	3	8	8	3	4	11	11	3	3	8	8	3	4	9	9	2	2	6	6	2	3	36.6	36.6	34	45.374	391	391	0	135.12	By MS/MS	By MS/MS	By matching	By MS/MS	By MS/MS
Q99727	Q99727	1	1	1	Metalloproteinase inhibitor 4	TIMP4	TIMP4	sp|Q99727|TIMP4_HUMAN Metalloproteinase inhibitor 4 OS=Homo sapiens OX=9606 GN=TIMP4 PE=2 SV=1	1	1	1	1	1	1	1	1	0	1	1	1	1	1	1	1	0	1	1	1	1	1	1	1	0	1	1	1	5.8	5.8	5.8	25.502	224	224	0.0036145	6.1338	By matching	By matching	By MS/MS	By MS/MS
CON__sw|ENSBTAP0038253_CONT|CONT_(Bos	CON__sw|ENSBTAP0038253_CONT|CONT_(Bos	16	2	2					1	16	2	2	14	15	13	12	13	12	13	14	1	2	0	0	0	1	0	0	1	2	0	0	0	1	0	0	18.5	2.5	2.5	63.165	606	606	0	12.201	By MS/MS	By MS/MS	By matching	By matching	By matching
O15372	O15372	2	2	2	Eukaryotic translation initiation factor 3 subunit H	EIF3H	EIF3H	sp|O15372|EIF3H_HUMAN Eukaryotic translation initiation factor 3 subunit H OS=Homo sapiens OX=9606 GN=EIF3H PE=1 SV=1	1	2	2	2	2	2	1	1	2	1	1	1	2	2	1	1	2	1	1	1	2	2	1	1	2	1	1	1	4.8	4.8	4.8	39.93	352	352	0	11.592	By MS/MS	By MS/MS	By matching	By matching	By matching
P63241;Q6IS14;Q9GZV4	P63241;Q6IS14	9;5;3	9;5;3	9;5;3	Eukaryotic translation initiation factor 5A-1;Eukaryotic translation initiation factor 5A-1-like	EIF5A;EIF5AL1	EIF5A	sp|P63241|IF5A1_HUMAN Eukaryotic translation initiation factor 5A-1 OS=Homo sapiens OX=9606 GN=EIF5A PE=1 SV=2;sp|Q6IS14|IF5AL_HUMAN Eukaryotic translation initiation factor 5A-1-like OS=Homo sapiens OX=9606 GN=EIF5AL1 PE=2 SV=2	3	9	9	9	8	9	7	6	7	6	7	7	8	9	7	6	7	6	7	7	8	9	7	6	7	6	7	7	64.9	64.9	64.9	16.832	154	154;154;153	0	151.01	By MS/MS	By MS/MS	By MS/MS	By MS/MS	By MS/MS
Q9UHB6	Q9UHB6	4	4	4	LIM domain and actin-binding protein 1	LIMA1	LIMA1	sp|Q9UHB6|LIMA1_HUMAN LIM domain and actin-binding protein 1 OS=Homo sapiens OX=9606 GN=LIMA1 PE=1 SV=1	1	4	4	4	4	4	2	2	3	2	2	2	4	4	2	2	3	2	2	2	4	4	2	2	3	2	2	2	7.2	7.2	7.2	85.225	759	759	0	22.877	By MS/MS	By MS/MS	By matching	By matching	By matching
CON__sw|P35527_CONT|CONT_K1C9_HUMAN;CON__sw|P35527_CONT|CONT_P35527;P35527	CON__sw|P35527_CONT|CONT_K1C9_HUMAN;CON__sw|P35527_CONT|CONT_P35527;P35527	29;29;29	28;28;28	28;28;28	Keratin, type I cytoskeletal 9	KRT9	KRT9	;;sp|P35527|K1C9_HUMAN Keratin, type I cytoskeletal 9 OS=Homo sapiens OX=9606 GN=KRT9 PE=1 SV=3	3	29	28	28	28	29	23	24	26	26	24	23	27	28	22	23	25	25	23	22	27	28	22	23	25	25	23	22	62.9	61.8	61.8	62.064	623	623;623;623	0	323.31	By MS/MS	By MS/MS	By MS/MS	By MS/MS	By MS/MS
P35579;P35749;Q7Z406	P35579	18;3;2	18;3;2	16;1;1	Myosin-9	MYH9	MYH9	sp|P35579|MYH9_HUMAN Myosin-9 OS=Homo sapiens OX=9606 GN=MYH9 PE=1 SV=4	3	18	18	16	17	15	10	9	9	9	11	12	17	15	10	9	9	9	11	12	15	13	10	8	8	8	11	11	11.7	11.7	10.4	226.53	1960	1960;1972;1995	0	142.87	By MS/MS	By MS/MS	By MS/MS	By MS/MS	By MS/MS
P56545;Q13363	P56545;Q13363	2;1	2;1	2;1	C-terminal-binding protein 2;C-terminal-binding protein 1	CTBP2;CTBP1	CTBP2	sp|P56545|CTBP2_HUMAN C-terminal-binding protein 2 OS=Homo sapiens OX=9606 GN=CTBP2 PE=1 SV=1;sp|Q13363|CTBP1_HUMAN C-terminal-binding protein 1 OS=Homo sapiens OX=9606 GN=CTBP1 PE=1 SV=2	2	2	2	2	2	2	0	0	1	2	0	0	2	2	0	0	1	2	0	0	2	2	0	0	1	2	0	0	4	4	4	48.944	445	445;440	0	11.455	By MS/MS	By matching			By matching
Q14247	Q14247	3	3	3	Src substrate cortactin	CTTN	CTTN	sp|Q14247|SRC8_HUMAN Src substrate cortactin OS=Homo sapiens OX=9606 GN=CTTN PE=1 SV=2	1	3	3	3	2	2	1	2	1	3	2	1	2	2	1	2	1	3	2	1	2	2	1	2	1	3	2	1	7.8	7.8	7.8	61.585	550	550	0	17.323	By MS/MS	By MS/MS	By matching	By matching	By matching
P11310	P11310	1	1	1	Medium-chain specific acyl-CoA dehydrogenase, mitochondrial	ACADM	ACADM	sp|P11310|ACADM_HUMAN Medium-chain specific acyl-CoA dehydrogenase, mitochondrial OS=Homo sapiens OX=9606 GN=ACADM PE=1 SV=1	1	1	1	1	1	1	0	0	1	0	0	0	1	1	0	0	1	0	0	0	1	1	0	0	1	0	0	0	3.6	3.6	3.6	46.588	421	421	0	6.5182	By MS/MS	By MS/MS			By matching
Q15427	Q15427	2	2	2	Splicing factor 3B subunit 4	SF3B4	SF3B4	sp|Q15427|SF3B4_HUMAN Splicing factor 3B subunit 4 OS=Homo sapiens OX=9606 GN=SF3B4 PE=1 SV=1	1	2	2	2	2	2	1	1	1	2	1	1	2	2	1	1	1	2	1	1	2	2	1	1	1	2	1	1	7.3	7.3	7.3	44.385	424	424	0	16.518	By MS/MS	By MS/MS	By matching	By matching	By matching
Q96IZ0	Q96IZ0	3	3	3	PRKC apoptosis WT1 regulator protein	PAWR	PAWR	sp|Q96IZ0|PAWR_HUMAN PRKC apoptosis WT1 regulator protein OS=Homo sapiens OX=9606 GN=PAWR PE=1 SV=1	1	3	3	3	2	2	3	2	1	2	2	2	2	2	3	2	1	2	2	2	2	2	3	2	1	2	2	2	13.5	13.5	13.5	36.567	340	340	0	18.148	By MS/MS	By MS/MS	By MS/MS	By matching	By matching
Q14157	Q14157	5	5	5	Ubiquitin-associated protein 2-like	UBAP2L	UBAP2L	sp|Q14157|UBP2L_HUMAN Ubiquitin-associated protein 2-like OS=Homo sapiens OX=9606 GN=UBAP2L PE=1 SV=2	1	5	5	5	5	4	2	3	3	2	2	2	5	4	2	3	3	2	2	2	5	4	2	3	3	2	2	2	7.3	7.3	7.3	114.53	1087	1087	0	31.646	By MS/MS	By MS/MS	By matching	By matching	By MS/MS
Q92526	Q92526	6	1	1	T-complex protein 1 subunit zeta-2	CCT6B	CCT6B	sp|Q92526|TCPW_HUMAN T-complex protein 1 subunit zeta-2 OS=Homo sapiens OX=9606 GN=CCT6B PE=1 SV=5	1	6	1	1	6	6	3	2	6	3	2	1	1	1	1	1	1	0	1	1	1	1	1	1	1	0	1	1	11.3	2.3	2.3	57.821	530	530	0.0012392	6.3178	By matching	By matching	By matching	By matching	By MS/MS
P07858	P07858	4	4	4	Cathepsin B;Cathepsin B light chain;Cathepsin B heavy chain	CTSB	CTSB	sp|P07858|CATB_HUMAN Cathepsin B OS=Homo sapiens OX=9606 GN=CTSB PE=1 SV=3	1	4	4	4	4	4	1	1	4	4	2	2	4	4	1	1	4	4	2	2	4	4	1	1	4	4	2	2	17.7	17.7	17.7	37.821	339	339	0	35.835	By MS/MS	By MS/MS	By matching	By matching	By MS/MS
P39687;O43423;O95626;Q92688	P39687	5;2;1;1	5;2;1;1	5;2;1;1	Acidic leucine-rich nuclear phosphoprotein 32 family member A	ANP32A	ANP32A	sp|P39687|AN32A_HUMAN Acidic leucine-rich nuclear phosphoprotein 32 family member A OS=Homo sapiens OX=9606 GN=ANP32A PE=1 SV=1	4	5	5	5	4	4	3	3	2	2	2	1	4	4	3	3	2	2	2	1	4	4	3	3	2	2	2	1	22.9	22.9	22.9	28.585	249	249;234;131;251	0	47.547	By MS/MS	By MS/MS	By MS/MS	By MS/MS	By matching
P46976	P46976	2	2	2	Glycogenin-1	GYG1	GYG1	sp|P46976|GLYG_HUMAN Glycogenin-1 OS=Homo sapiens OX=9606 GN=GYG1 PE=1 SV=4	1	2	2	2	2	2	2	2	1	1	2	2	2	2	2	2	1	1	2	2	2	2	2	2	1	1	2	2	6.9	6.9	6.9	39.383	350	350	0	12.365	By MS/MS	By MS/MS	By matching	By matching	By matching
P12270	P12270	28	28	28	Nucleoprotein TPR	TPR	TPR	sp|P12270|TPR_HUMAN Nucleoprotein TPR OS=Homo sapiens OX=9606 GN=TPR PE=1 SV=3	1	28	28	28	27	27	12	14	16	13	11	9	27	27	12	14	16	13	11	9	27	27	12	14	16	13	11	9	15.2	15.2	15.2	267.29	2363	2363	0	181.65	By MS/MS	By MS/MS	By matching	By matching	By MS/MS
P62273	P62273	1	1	1	40S ribosomal protein S29	RPS29	RPS29	sp|P62273|RS29_HUMAN 40S ribosomal protein S29 OS=Homo sapiens OX=9606 GN=RPS29 PE=1 SV=2	1	1	1	1	1	1	0	0	1	1	0	0	1	1	0	0	1	1	0	0	1	1	0	0	1	1	0	0	19.6	19.6	19.6	6.6767	56	56	0.001261	6.3962	By MS/MS	By MS/MS			By matching
Q9BWN1	Q9BWN1	1	1	1	Proline-rich protein 14	PRR14	PRR14	sp|Q9BWN1|PRR14_HUMAN Proline-rich protein 14 OS=Homo sapiens OX=9606 GN=PRR14 PE=1 SV=1	1	1	1	1	1	1	0	0	1	1	0	0	1	1	0	0	1	1	0	0	1	1	0	0	1	1	0	0	1.4	1.4	1.4	64.328	585	585	0.0058685	6.0616	By MS/MS	By matching			By matching
P50991	P50991	2	2	2	T-complex protein 1 subunit delta	CCT4	CCT4	sp|P50991|TCPD_HUMAN T-complex protein 1 subunit delta OS=Homo sapiens OX=9606 GN=CCT4 PE=1 SV=4	1	2	2	2	2	2	0	0	2	2	0	0	2	2	0	0	2	2	0	0	2	2	0	0	2	2	0	0	5.4	5.4	5.4	57.924	539	539	0	12.392	By MS/MS	By MS/MS			By matching
Q4L180	Q4L180	1	1	1	Filamin A-interacting protein 1-like	FILIP1L	FILIP1L	sp|Q4L180|FIL1L_HUMAN Filamin A-interacting protein 1-like OS=Homo sapiens OX=9606 GN=FILIP1L PE=1 SV=2	1	1	1	1	1	1	1	1	1	0	1	1	1	1	1	1	1	0	1	1	1	1	1	1	1	0	1	1	0.9	0.9	0.9	130.38	1135	1135	0.0012484	6.3426	By MS/MS	By MS/MS	By matching	By matching	By MS/MS
Q14011	Q14011	2	2	2	Cold-inducible RNA-binding protein	CIRBP	CIRBP	sp|Q14011|CIRBP_HUMAN Cold-inducible RNA-binding protein OS=Homo sapiens OX=9606 GN=CIRBP PE=1 SV=1	1	2	2	2	2	2	2	2	2	2	2	2	2	2	2	2	2	2	2	2	2	2	2	2	2	2	2	2	14.5	14.5	14.5	18.648	172	172	0	14.22	By MS/MS	By MS/MS	By matching	By matching	By matching
P09651;Q32P51	P09651;Q32P51	12;7	12;7	12;7	Heterogeneous nuclear ribonucleoprotein A1;Heterogeneous nuclear ribonucleoprotein A1, N-terminally processed;Heterogeneous nuclear ribonucleoprotein A1-like 2	HNRNPA1;HNRNPA1L2	HNRNPA1	sp|P09651|ROA1_HUMAN Heterogeneous nuclear ribonucleoprotein A1 OS=Homo sapiens OX=9606 GN=HNRNPA1 PE=1 SV=5;sp|Q32P51|RA1L2_HUMAN Heterogeneous nuclear ribonucleoprotein A1-like 2 OS=Homo sapiens OX=9606 GN=HNRNPA1L2 PE=2 SV=2	2	12	12	12	12	11	8	8	11	10	8	8	12	11	8	8	11	10	8	8	12	11	8	8	11	10	8	8	40.3	40.3	40.3	38.746	372	372;320	0	156.34	By MS/MS	By MS/MS	By MS/MS	By MS/MS	By MS/MS
Q15369	Q15369	6	6	6	Transcription elongation factor B polypeptide 1	TCEB1	TCEB1	sp|Q15369|ELOC_HUMAN Elongin-C OS=Homo sapiens OX=9606 GN=ELOC PE=1 SV=1	1	6	6	6	6	6	4	4	3	2	3	3	6	6	4	4	3	2	3	3	6	6	4	4	3	2	3	3	58.9	58.9	58.9	12.473	112	112	0	56.468	By MS/MS	By MS/MS	By MS/MS	By MS/MS	By matching
Q13643	Q13643	6	6	6	Four and a half LIM domains protein 3	FHL3	FHL3	sp|Q13643|FHL3_HUMAN Four and a half LIM domains protein 3 OS=Homo sapiens OX=9606 GN=FHL3 PE=1 SV=4	1	6	6	6	6	6	3	3	6	6	3	4	6	6	3	3	6	6	3	4	6	6	3	3	6	6	3	4	22.9	22.9	22.9	31.192	280	280	0	51.471	By MS/MS	By MS/MS	By MS/MS	By MS/MS	By MS/MS
Q15056	Q15056	4	4	4	Eukaryotic translation initiation factor 4H	EIF4H	EIF4H	sp|Q15056|IF4H_HUMAN Eukaryotic translation initiation factor 4H OS=Homo sapiens OX=9606 GN=EIF4H PE=1 SV=5	1	4	4	4	4	4	3	3	1	2	2	2	4	4	3	3	1	2	2	2	4	4	3	3	1	2	2	2	20.2	20.2	20.2	27.385	248	248	0	31.223	By MS/MS	By MS/MS	By MS/MS	By matching	By MS/MS
P06703	P06703	3	3	3	Protein S100-A6	S100A6	S100A6	sp|P06703|S10A6_HUMAN Protein S100-A6 OS=Homo sapiens OX=9606 GN=S100A6 PE=1 SV=1	1	3	3	3	3	3	3	2	2	2	3	2	3	3	3	2	2	2	3	2	3	3	3	2	2	2	3	2	24.4	24.4	24.4	10.18	90	90	0	34.132	By MS/MS	By MS/MS	By MS/MS	By MS/MS	By MS/MS
P30085	P30085	7	7	7	UMP-CMP kinase	CMPK1	CMPK1	sp|P30085|KCY_HUMAN UMP-CMP kinase OS=Homo sapiens OX=9606 GN=CMPK1 PE=1 SV=3	1	7	7	7	7	7	2	1	4	4	2	2	7	7	2	1	4	4	2	2	7	7	2	1	4	4	2	2	38.3	38.3	38.3	22.222	196	196	0	43.463	By MS/MS	By MS/MS	By matching	By matching	By MS/MS
P04792	P04792	12	12	12	Heat shock protein beta-1	HSPB1	HSPB1	sp|P04792|HSPB1_HUMAN Heat shock protein beta-1 OS=Homo sapiens OX=9606 GN=HSPB1 PE=1 SV=2	1	12	12	12	11	10	6	4	11	10	7	6	11	10	6	4	11	10	7	6	11	10	6	4	11	10	7	6	85.9	85.9	85.9	22.782	205	205	0	149.56	By MS/MS	By MS/MS	By MS/MS	By MS/MS	By MS/MS
P41250	P41250	5	5	5	Glycine--tRNA ligase	GARS	GARS	sp|P41250|GARS_HUMAN Glycine--tRNA ligase OS=Homo sapiens OX=9606 GN=GARS PE=1 SV=3	1	5	5	5	5	4	0	0	3	2	0	0	5	4	0	0	3	2	0	0	5	4	0	0	3	2	0	0	7.7	7.7	7.7	83.165	739	739	0	27.751	By MS/MS	By MS/MS			By matching
P61088;Q5JXB2	P61088;Q5JXB2	2;2	2;2	2;2	Ubiquitin-conjugating enzyme E2 N;Putative ubiquitin-conjugating enzyme E2 N-like	UBE2N;UBE2NL	UBE2N	sp|P61088|UBE2N_HUMAN Ubiquitin-conjugating enzyme E2 N OS=Homo sapiens OX=9606 GN=UBE2N PE=1 SV=1;sp|Q5JXB2|UE2NL_HUMAN Putative ubiquitin-conjugating enzyme E2 N-like OS=Homo sapiens OX=9606 GN=UBE2NL PE=1 SV=1	2	2	2	2	2	2	1	2	0	1	1	1	2	2	1	2	0	1	1	1	2	2	1	2	0	1	1	1	13.8	13.8	13.8	17.138	152	152;153	0	11.661	By MS/MS	By MS/MS	By matching	By matching
Q9Y266	Q9Y266	12	12	12	Nuclear migration protein nudC	NUDC	NUDC	sp|Q9Y266|NUDC_HUMAN Nuclear migration protein nudC OS=Homo sapiens OX=9606 GN=NUDC PE=1 SV=1	1	12	12	12	12	11	7	7	8	6	6	6	12	11	7	7	8	6	6	6	12	11	7	7	8	6	6	6	40.8	40.8	40.8	38.242	331	331	0	74.197	By MS/MS	By MS/MS	By MS/MS	By matching	By MS/MS
Q13561	Q13561	5	5	5	Dynactin subunit 2	DCTN2	DCTN2	sp|Q13561|DCTN2_HUMAN Dynactin subunit 2 OS=Homo sapiens OX=9606 GN=DCTN2 PE=1 SV=4	1	5	5	5	4	4	4	5	2	2	3	3	4	4	4	5	2	2	3	3	4	4	4	5	2	2	3	3	16.7	16.7	16.7	44.23	401	401	0	33.504	By MS/MS	By MS/MS	By matching	By matching	By MS/MS
P07737;CON__sw|P02584_CONT|CONT_P02584	P07737	10;4	10;4	10;4	Profilin-1	PFN1	PFN1	sp|P07737|PROF1_HUMAN Profilin-1 OS=Homo sapiens OX=9606 GN=PFN1 PE=1 SV=2	2	10	10	10	10	10	7	6	5	6	6	7	10	10	7	6	5	6	6	7	10	10	7	6	5	6	6	7	87.9	87.9	87.9	15.054	140	140;140	0	195.23	By MS/MS	By MS/MS	By MS/MS	By MS/MS	By MS/MS
E9PAV3;Q13765;Q9BZK3	E9PAV3;Q13765	3;3;1	3;3;1	3;3;1	Nascent polypeptide-associated complex subunit alpha, muscle-specific form;Nascent polypeptide-associated complex subunit alpha	NACA	NACA	sp|E9PAV3|NACAM_HUMAN Nascent polypeptide-associated complex subunit alpha, muscle-specific form OS=Homo sapiens OX=9606 GN=NACA PE=1 SV=1;sp|Q13765|NACA_HUMAN Nascent polypeptide-associated complex subunit alpha OS=Homo sapiens OX=9606 GN=NACA PE=1 SV=1	3	3	3	3	3	3	3	2	2	3	3	2	3	3	3	2	2	3	3	2	3	3	3	2	2	3	3	2	2	2	2	205.42	2078	2078;215;213	0	68.482	By MS/MS	By MS/MS	By MS/MS	By MS/MS	By MS/MS
P06753	P06753	12	6	6	Tropomyosin alpha-3 chain	TPM3	TPM3	sp|P06753|TPM3_HUMAN Tropomyosin alpha-3 chain OS=Homo sapiens OX=9606 GN=TPM3 PE=1 SV=2	1	12	6	6	10	12	7	8	8	7	10	10	5	6	4	4	4	4	5	5	5	6	4	4	4	4	5	5	29.1	13.3	13.3	32.95	285	285	0	37.913	By MS/MS	By MS/MS	By MS/MS	By MS/MS	By MS/MS
P32119	P32119	10	9	9	Peroxiredoxin-2	PRDX2	PRDX2	sp|P32119|PRDX2_HUMAN Peroxiredoxin-2 OS=Homo sapiens OX=9606 GN=PRDX2 PE=1 SV=5	1	10	9	9	10	10	7	8	9	10	7	8	9	9	6	7	8	9	6	7	9	9	6	7	8	9	6	7	53.5	48	48	21.892	198	198	0	95.939	By MS/MS	By MS/MS	By MS/MS	By MS/MS	By MS/MS
P62258	P62258	14	12	12	14-3-3 protein epsilon	YWHAE	YWHAE	sp|P62258|1433E_HUMAN 14-3-3 protein epsilon OS=Homo sapiens OX=9606 GN=YWHAE PE=1 SV=1	1	14	12	12	14	13	11	10	10	11	9	10	12	11	9	8	8	9	7	8	12	11	9	8	8	9	7	8	63.9	56.9	56.9	29.174	255	255	0	198.17	By MS/MS	By MS/MS	By MS/MS	By matching	By MS/MS
Q14151	Q14151	5	5	2	Scaffold attachment factor B2	SAFB2	SAFB2	sp|Q14151|SAFB2_HUMAN Scaffold attachment factor B2 OS=Homo sapiens OX=9606 GN=SAFB2 PE=1 SV=1	1	5	5	2	5	4	3	2	1	2	2	2	5	4	3	2	1	2	2	2	2	1	1	0	1	1	0	0	6.5	6.5	1.8	107.47	953	953	0	32.26	By MS/MS	By MS/MS	By matching	By matching	By matching
Q9NWV8	Q9NWV8	2	2	2	BRISC and BRCA1-A complex member 1	BABAM1	BABAM1	sp|Q9NWV8|BABA1_HUMAN BRISC and BRCA1-A complex member 1 OS=Homo sapiens OX=9606 GN=BABAM1 PE=1 SV=1	1	2	2	2	1	2	1	1	1	2	1	0	1	2	1	1	1	2	1	0	1	2	1	1	1	2	1	0	6.1	6.1	6.1	36.56	329	329	0	12.234	By MS/MS	By MS/MS	By matching	By matching	By matching
Q16543	Q16543	4	4	4	Hsp90 co-chaperone Cdc37;Hsp90 co-chaperone Cdc37, N-terminally processed	CDC37	CDC37	sp|Q16543|CDC37_HUMAN Hsp90 co-chaperone Cdc37 OS=Homo sapiens OX=9606 GN=CDC37 PE=1 SV=1	1	4	4	4	3	4	3	3	2	2	2	3	3	4	3	3	2	2	2	3	3	4	3	3	2	2	2	3	13.5	13.5	13.5	44.468	378	378	0	101.14	By MS/MS	By MS/MS	By matching	By MS/MS	By MS/MS
Q93045	Q93045	2	1	1	Stathmin-2	STMN2	STMN2	sp|Q93045|STMN2_HUMAN Stathmin-2 OS=Homo sapiens OX=9606 GN=STMN2 PE=1 SV=3	1	2	1	1	2	2	2	2	2	2	2	2	1	1	1	1	1	1	1	1	1	1	1	1	1	1	1	1	10.6	5.6	5.6	20.828	179	179	0	7.0361	By MS/MS	By MS/MS	By matching	By MS/MS	By matching
Q8WXF1	Q8WXF1	4	4	4	Paraspeckle component 1	PSPC1	PSPC1	sp|Q8WXF1|PSPC1_HUMAN Paraspeckle component 1 OS=Homo sapiens OX=9606 GN=PSPC1 PE=1 SV=1	1	4	4	4	4	4	3	3	3	3	2	2	4	4	3	3	3	3	2	2	4	4	3	3	3	3	2	2	11.7	11.7	11.7	58.743	523	523	0	34.417	By MS/MS	By MS/MS	By matching	By matching	By matching
O60506;O43390	O60506;O43390	2;1	2;1	2;1	Heterogeneous nuclear ribonucleoprotein Q;Heterogeneous nuclear ribonucleoprotein R	SYNCRIP;HNRNPR	SYNCRIP	sp|O60506|HNRPQ_HUMAN Heterogeneous nuclear ribonucleoprotein Q OS=Homo sapiens OX=9606 GN=SYNCRIP PE=1 SV=2;sp|O43390|HNRPR_HUMAN Heterogeneous nuclear ribonucleoprotein R OS=Homo sapiens OX=9606 GN=HNRNPR PE=1 SV=1	2	2	2	2	2	2	2	2	1	1	2	2	2	2	2	2	1	1	2	2	2	2	2	2	1	1	2	2	3.9	3.9	3.9	69.602	623	623;633	0	12.708	By MS/MS	By matching	By matching	By matching	By MS/MS
Q9UKX7	Q9UKX7	1	1	1	Nuclear pore complex protein Nup50	NUP50	NUP50	sp|Q9UKX7|NUP50_HUMAN Nuclear pore complex protein Nup50 OS=Homo sapiens OX=9606 GN=NUP50 PE=1 SV=2	1	1	1	1	1	1	0	0	1	1	0	0	1	1	0	0	1	1	0	0	1	1	0	0	1	1	0	0	2.1	2.1	2.1	50.144	468	468	0.0069686	6.0177	By MS/MS	By matching			By matching
Q96EP5	Q96EP5	2	2	2	DAZ-associated protein 1	DAZAP1	DAZAP1	sp|Q96EP5|DAZP1_HUMAN DAZ-associated protein 1 OS=Homo sapiens OX=9606 GN=DAZAP1 PE=1 SV=1	1	2	2	2	2	2	0	0	1	1	0	0	2	2	0	0	1	1	0	0	2	2	0	0	1	1	0	0	7.9	7.9	7.9	43.383	407	407	0	16.456	By MS/MS	By MS/MS			By MS/MS
Q05519	Q05519	2	2	2	Serine/arginine-rich splicing factor 11	SRSF11	SRSF11	sp|Q05519|SRS11_HUMAN Serine/arginine-rich splicing factor 11 OS=Homo sapiens OX=9606 GN=SRSF11 PE=1 SV=1	1	2	2	2	1	2	2	2	1	1	2	2	1	2	2	2	1	1	2	2	1	2	2	2	1	1	2	2	6.4	6.4	6.4	53.542	484	484	0	14.646	By matching	By MS/MS	By matching	By matching	By MS/MS
Q15084	Q15084	5	5	5	Protein disulfide-isomerase A6	PDIA6	PDIA6	sp|Q15084|PDIA6_HUMAN Protein disulfide-isomerase A6 OS=Homo sapiens OX=9606 GN=PDIA6 PE=1 SV=1	1	5	5	5	5	3	1	3	2	3	1	1	5	3	1	3	2	3	1	1	5	3	1	3	2	3	1	1	18	18	18	48.121	440	440	0	32.581	By MS/MS	By MS/MS	By matching	By matching	By matching
O76003	O76003	5	5	5	Glutaredoxin-3	GLRX3	GLRX3	sp|O76003|GLRX3_HUMAN Glutaredoxin-3 OS=Homo sapiens OX=9606 GN=GLRX3 PE=1 SV=2	1	5	5	5	5	5	0	2	1	1	1	0	5	5	0	2	1	1	1	0	5	5	0	2	1	1	1	0	17.6	17.6	17.6	37.432	335	335	0	31.255	By MS/MS	By MS/MS		By matching	By matching
P52907	P52907	5	5	4	F-actin-capping protein subunit alpha-1	CAPZA1	CAPZA1	sp|P52907|CAZA1_HUMAN F-actin-capping protein subunit alpha-1 OS=Homo sapiens OX=9606 GN=CAPZA1 PE=1 SV=3	1	5	5	4	5	5	1	3	4	3	2	2	5	5	1	3	4	3	2	2	4	4	1	2	3	2	1	2	27.3	27.3	23.8	32.922	286	286	0	53.112	By MS/MS	By MS/MS	By matching	By matching	By MS/MS
P63220	P63220	3	3	3	40S ribosomal protein S21	RPS21	RPS21	sp|P63220|RS21_HUMAN 40S ribosomal protein S21 OS=Homo sapiens OX=9606 GN=RPS21 PE=1 SV=1	1	3	3	3	3	3	3	2	3	3	3	3	3	3	3	2	3	3	3	3	3	3	3	2	3	3	3	3	45.8	45.8	45.8	9.1113	83	83	0	66.518	By MS/MS	By MS/MS	By matching	By matching	By MS/MS
Q99426	Q99426	2	2	2	Tubulin-folding cofactor B	TBCB	TBCB	sp|Q99426|TBCB_HUMAN Tubulin-folding cofactor B OS=Homo sapiens OX=9606 GN=TBCB PE=1 SV=2	1	2	2	2	2	2	1	1	2	2	1	1	2	2	1	1	2	2	1	1	2	2	1	1	2	2	1	1	8.2	8.2	8.2	27.325	244	244	0	11.416	By MS/MS	By MS/MS	By matching	By matching	By MS/MS
P36957	P36957	3	3	3	Dihydrolipoyllysine-residue succinyltransferase component of 2-oxoglutarate dehydrogenase complex, mitochondrial	DLST	DLST	sp|P36957|ODO2_HUMAN Dihydrolipoyllysine-residue succinyltransferase component of 2-oxoglutarate dehydrogenase complex, mitochondrial OS=Homo sapiens OX=9606 GN=DLST PE=1 SV=4	1	3	3	3	3	3	3	3	1	2	3	3	3	3	3	3	1	2	3	3	3	3	3	3	1	2	3	3	7.5	7.5	7.5	48.755	453	453	0	24.276	By MS/MS	By MS/MS	By matching	By matching	By matching
P31040	P31040	4	4	4	Succinate dehydrogenase [ubiquinone] flavoprotein subunit, mitochondrial	SDHA	SDHA	sp|P31040|SDHA_HUMAN Succinate dehydrogenase [ubiquinone] flavoprotein subunit, mitochondrial OS=Homo sapiens OX=9606 GN=SDHA PE=1 SV=2	1	4	4	4	4	4	0	1	1	1	1	1	4	4	0	1	1	1	1	1	4	4	0	1	1	1	1	1	7.5	7.5	7.5	72.691	664	664	0	37.01	By MS/MS	By MS/MS		By matching	By MS/MS
P07305	P07305	4	4	4	Histone H1.0;Histone H1.0, N-terminally processed	H1F0	H1F0	sp|P07305|H10_HUMAN Histone H1.0 OS=Homo sapiens OX=9606 GN=H1F0 PE=1 SV=3	1	4	4	4	4	4	3	3	4	4	3	3	4	4	3	3	4	4	3	3	4	4	3	3	4	4	3	3	23.2	23.2	23.2	20.863	194	194	0	44.668	By MS/MS	By MS/MS	By MS/MS	By MS/MS	By MS/MS
Q9P287	Q9P287	3	3	3	BRCA2 and CDKN1A-interacting protein	BCCIP	BCCIP	sp|Q9P287|BCCIP_HUMAN BRCA2 and CDKN1A-interacting protein OS=Homo sapiens OX=9606 GN=BCCIP PE=1 SV=1	1	3	3	3	2	3	0	0	3	2	0	0	2	3	0	0	3	2	0	0	2	3	0	0	3	2	0	0	17.2	17.2	17.2	35.979	314	314	0	19.799	By MS/MS	By MS/MS			By matching
Q14847	Q14847	8	8	8	LIM and SH3 domain protein 1	LASP1	LASP1	sp|Q14847|LASP1_HUMAN LIM and SH3 domain protein 1 OS=Homo sapiens OX=9606 GN=LASP1 PE=1 SV=2	1	8	8	8	7	8	6	5	5	6	6	6	7	8	6	5	5	6	6	6	7	8	6	5	5	6	6	6	34.1	34.1	34.1	29.717	261	261	0	57.189	By MS/MS	By MS/MS	By MS/MS	By MS/MS	By MS/MS
Q01518	Q01518	9	9	9	Adenylyl cyclase-associated protein 1	CAP1	CAP1	sp|Q01518|CAP1_HUMAN Adenylyl cyclase-associated protein 1 OS=Homo sapiens OX=9606 GN=CAP1 PE=1 SV=5	1	9	9	9	9	8	4	4	6	4	2	3	9	8	4	4	6	4	2	3	9	8	4	4	6	4	2	3	23.2	23.2	23.2	51.901	475	475	0	77.121	By MS/MS	By MS/MS	By matching	By MS/MS	By matching
Q8WV24	Q8WV24	4	4	4	Pleckstrin homology-like domain family A member 1	PHLDA1	PHLDA1	sp|Q8WV24|PHLA1_HUMAN Pleckstrin homology-like domain family A member 1 OS=Homo sapiens OX=9606 GN=PHLDA1 PE=1 SV=4	1	4	4	4	3	3	0	0	4	3	0	0	3	3	0	0	4	3	0	0	3	3	0	0	4	3	0	0	9.2	9.2	9.2	45.016	401	401	0	25.501	By MS/MS	By MS/MS			By MS/MS
P21333	P21333	38	38	35	Filamin-A	FLNA	FLNA	sp|P21333|FLNA_HUMAN Filamin-A OS=Homo sapiens OX=9606 GN=FLNA PE=1 SV=4	1	38	38	35	35	33	17	16	26	24	13	12	35	33	17	16	26	24	13	12	33	32	17	15	25	22	13	12	21.8	21.8	20.3	280.74	2647	2647	0	323.31	By MS/MS	By MS/MS	By MS/MS	By MS/MS	By MS/MS
Q9HB71	Q9HB71	6	6	6	Calcyclin-binding protein	CACYBP	CACYBP	sp|Q9HB71|CYBP_HUMAN Calcyclin-binding protein OS=Homo sapiens OX=9606 GN=CACYBP PE=1 SV=2	1	6	6	6	6	6	4	3	4	4	4	3	6	6	4	3	4	4	4	3	6	6	4	3	4	4	4	3	31.1	31.1	31.1	26.21	228	228	0	41.944	By MS/MS	By MS/MS	By matching	By matching	By MS/MS
Q9Y2W1	Q9Y2W1	6	6	6	Thyroid hormone receptor-associated protein 3	THRAP3	THRAP3	sp|Q9Y2W1|TR150_HUMAN Thyroid hormone receptor-associated protein 3 OS=Homo sapiens OX=9606 GN=THRAP3 PE=1 SV=2	1	6	6	6	5	6	3	4	5	3	3	2	5	6	3	4	5	3	3	2	5	6	3	4	5	3	3	2	8.1	8.1	8.1	108.66	955	955	0	37.008	By MS/MS	By MS/MS	By matching	By matching	By matching
P81605	P81605	2	2	2	Dermcidin;Survival-promoting peptide;DCD-1	DCD	DCD	sp|P81605|DCD_HUMAN Dermcidin OS=Homo sapiens OX=9606 GN=DCD PE=1 SV=2	1	2	2	2	2	2	2	2	2	2	2	2	2	2	2	2	2	2	2	2	2	2	2	2	2	2	2	2	20	20	20	11.284	110	110	0	12.376	By MS/MS	By MS/MS	By matching	By matching	By MS/MS
P07900;Q14568;Q58FF6;Q58FG0;Q58FG1	P07900	27;6;5;3;1	16;2;0;1;0	16;2;0;1;0	Heat shock protein HSP 90-alpha	HSP90AA1	HSP90AA1	sp|P07900|HS90A_HUMAN Heat shock protein HSP 90-alpha OS=Homo sapiens OX=9606 GN=HSP90AA1 PE=1 SV=5	5	27	16	16	27	27	14	16	19	22	12	11	16	16	6	9	9	13	6	6	16	16	6	9	9	13	6	6	40.8	25.4	25.4	84.659	732	732;343;505;334;418	0	232.98	By MS/MS	By MS/MS	By MS/MS	By MS/MS	By MS/MS
Q9Y3I0	Q9Y3I0	6	6	6	tRNA-splicing ligase RtcB homolog	RTCB	RTCB	sp|Q9Y3I0|RTCB_HUMAN tRNA-splicing ligase RtcB homolog OS=Homo sapiens OX=9606 GN=RTCB PE=1 SV=1	1	6	6	6	5	6	0	0	4	5	0	0	5	6	0	0	4	5	0	0	5	6	0	0	4	5	0	0	14.5	14.5	14.5	55.21	505	505	0	36.303	By MS/MS	By MS/MS			By MS/MS
P35637;Q92804	P35637	5;2	5;2	5;2	RNA-binding protein FUS	FUS	FUS	sp|P35637|FUS_HUMAN RNA-binding protein FUS OS=Homo sapiens OX=9606 GN=FUS PE=1 SV=1	2	5	5	5	5	5	5	5	5	5	5	5	5	5	5	5	5	5	5	5	5	5	5	5	5	5	5	5	11.6	11.6	11.6	53.425	526	526;592	0	35.281	By MS/MS	By MS/MS	By MS/MS	By MS/MS	By MS/MS
O75607	O75607	2	2	2	Nucleoplasmin-3	NPM3	NPM3	sp|O75607|NPM3_HUMAN Nucleoplasmin-3 OS=Homo sapiens OX=9606 GN=NPM3 PE=1 SV=3	1	2	2	2	2	2	1	1	2	2	2	1	2	2	1	1	2	2	2	1	2	2	1	1	2	2	2	1	17.4	17.4	17.4	19.343	178	178	0	17.601	By MS/MS	By MS/MS	By MS/MS	By matching	By MS/MS
Q13247;Q08170	Q13247;Q08170	6;3	6;3	5;2	Serine/arginine-rich splicing factor 6;Serine/arginine-rich splicing factor 4	SRSF6;SRSF4	SRSF6	sp|Q13247|SRSF6_HUMAN Serine/arginine-rich splicing factor 6 OS=Homo sapiens OX=9606 GN=SRSF6 PE=1 SV=2;sp|Q08170|SRSF4_HUMAN Serine/arginine-rich splicing factor 4 OS=Homo sapiens OX=9606 GN=SRSF4 PE=1 SV=2	2	6	6	5	6	5	4	4	4	3	3	2	6	5	4	4	4	3	3	2	5	4	3	3	3	2	2	1	14	14	11.3	39.586	344	344;494	0	37.069	By MS/MS	By MS/MS	By MS/MS	By matching	By MS/MS
P13674	P13674	8	8	8	Prolyl 4-hydroxylase subunit alpha-1	P4HA1	P4HA1	sp|P13674|P4HA1_HUMAN Prolyl 4-hydroxylase subunit alpha-1 OS=Homo sapiens OX=9606 GN=P4HA1 PE=1 SV=2	1	8	8	8	8	8	0	0	7	6	0	0	8	8	0	0	7	6	0	0	8	8	0	0	7	6	0	0	20.6	20.6	20.6	61.049	534	534	0	58.854	By MS/MS	By MS/MS			By MS/MS
P63244	P63244	17	17	17	Guanine nucleotide-binding protein subunit beta-2-like 1;Guanine nucleotide-binding protein subunit beta-2-like 1, N-terminally processed	GNB2L1	GNB2L1	sp|P63244|RACK1_HUMAN Receptor of activated protein C kinase 1 OS=Homo sapiens OX=9606 GN=RACK1 PE=1 SV=3	1	17	17	17	16	15	8	9	14	14	10	10	16	15	8	9	14	14	10	10	16	15	8	9	14	14	10	10	74.1	74.1	74.1	35.076	317	317	0	195.74	By MS/MS	By MS/MS	By matching	By matching	By MS/MS
P10809	P10809	23	23	23	60 kDa heat shock protein, mitochondrial	HSPD1	HSPD1	sp|P10809|CH60_HUMAN 60 kDa heat shock protein, mitochondrial OS=Homo sapiens OX=9606 GN=HSPD1 PE=1 SV=2	1	23	23	23	22	23	9	10	17	16	9	11	22	23	9	10	17	16	9	11	22	23	9	10	17	16	9	11	49.7	49.7	49.7	61.054	573	573	0	256.46	By MS/MS	By MS/MS	By MS/MS	By MS/MS	By MS/MS
Q15075	Q15075	6	6	6	Early endosome antigen 1	EEA1	EEA1	sp|Q15075|EEA1_HUMAN Early endosome antigen 1 OS=Homo sapiens OX=9606 GN=EEA1 PE=1 SV=2	1	6	6	6	6	6	1	2	3	2	1	1	6	6	1	2	3	2	1	1	6	6	1	2	3	2	1	1	4.5	4.5	4.5	162.46	1411	1411	0	36.721	By MS/MS	By MS/MS	By matching	By matching	By matching
P14324	P14324	1	1	1	Farnesyl pyrophosphate synthase	FDPS	FDPS	sp|P14324|FPPS_HUMAN Farnesyl pyrophosphate synthase OS=Homo sapiens OX=9606 GN=FDPS PE=1 SV=4	1	1	1	1	0	1	0	0	1	1	0	0	0	1	0	0	1	1	0	0	0	1	0	0	1	1	0	0	2.1	2.1	2.1	48.275	419	419	0.0058962	6.0715		By MS/MS			By matching
P06493;P24941;Q00526	P06493	5;1;1	5;1;1	5;1;1	Cyclin-dependent kinase 1	CDK1	CDK1	sp|P06493|CDK1_HUMAN Cyclin-dependent kinase 1 OS=Homo sapiens OX=9606 GN=CDK1 PE=1 SV=3	3	5	5	5	4	4	2	1	3	1	0	1	4	4	2	1	3	1	0	1	4	4	2	1	3	1	0	1	16.5	16.5	16.5	34.095	297	297;298;305	0	31.311	By MS/MS	By MS/MS	By matching	By MS/MS	By MS/MS
P01857;P01861;P01860	P01857	6;2;2	6;2;2	4;0;0	Ig gamma-1 chain C region	IGHG1	IGHG1	sp|P01857|IGHG1_HUMAN Immunoglobulin heavy constant gamma 1 OS=Homo sapiens OX=9606 GN=IGHG1 PE=1 SV=1	3	6	6	4	6	6	2	2	5	5	3	3	6	6	2	2	5	5	3	3	4	4	1	1	4	4	2	2	23.9	23.9	18.8	36.105	330	330;327;377	0	41.308	By MS/MS	By MS/MS	By MS/MS	By MS/MS	By MS/MS
P24534	P24534	7	5	5	Elongation factor 1-beta	EEF1B2	EEF1B2	sp|P24534|EF1B_HUMAN Elongation factor 1-beta OS=Homo sapiens OX=9606 GN=EEF1B2 PE=1 SV=3	1	7	5	5	7	6	6	6	6	6	6	6	5	4	4	4	4	4	4	4	5	4	4	4	4	4	4	4	44	38.7	38.7	24.763	225	225	0	61.179	By MS/MS	By MS/MS	By MS/MS	By MS/MS	By MS/MS
P14678;P63162	P14678;P63162	4;3	4;3	4;3	Small nuclear ribonucleoprotein-associated proteins B and B;Small nuclear ribonucleoprotein-associated protein N	SNRPB;SNRPN	SNRPB	sp|P14678|RSMB_HUMAN Small nuclear ribonucleoprotein-associated proteins B and B OS=Homo sapiens OX=9606 GN=SNRPB PE=1 SV=2;sp|P63162|RSMN_HUMAN Small nuclear ribonucleoprotein-associated protein N OS=Homo sapiens OX=9606 GN=SNRPN PE=1 SV=1	2	4	4	4	4	4	2	2	2	2	2	1	4	4	2	2	2	2	2	1	4	4	2	2	2	2	2	1	17.9	17.9	17.9	24.61	240	240;240	0	24.425	By MS/MS	By MS/MS	By matching	By matching	By MS/MS
P09622	P09622	11	11	11	Dihydrolipoyl dehydrogenase, mitochondrial	DLD	DLD	sp|P09622|DLDH_HUMAN Dihydrolipoyl dehydrogenase, mitochondrial OS=Homo sapiens OX=9606 GN=DLD PE=1 SV=2	1	11	11	11	9	10	2	1	10	8	2	2	9	10	2	1	10	8	2	2	9	10	2	1	10	8	2	2	29.1	29.1	29.1	54.177	509	509	0	97.35	By MS/MS	By MS/MS	By matching	By matching	By MS/MS
O95881	O95881	4	4	4	Thioredoxin domain-containing protein 12	TXNDC12	TXNDC12	sp|O95881|TXD12_HUMAN Thioredoxin domain-containing protein 12 OS=Homo sapiens OX=9606 GN=TXNDC12 PE=1 SV=1	1	4	4	4	3	3	2	2	1	2	1	1	3	3	2	2	1	2	1	1	3	3	2	2	1	2	1	1	30.8	30.8	30.8	19.206	172	172	0	29.761	By MS/MS	By MS/MS	By matching	By matching	By matching
P50454	P50454	4	4	4	Serpin H1	SERPINH1	SERPINH1	sp|P50454|SERPH_HUMAN Serpin H1 OS=Homo sapiens OX=9606 GN=SERPINH1 PE=1 SV=2	1	4	4	4	4	4	1	1	2	2	1	1	4	4	1	1	2	2	1	1	4	4	1	1	2	2	1	1	12.7	12.7	12.7	46.44	418	418	0	27.494	By MS/MS	By MS/MS	By matching	By matching	By MS/MS
P60660;P14649	P60660	7;2	7;2	7;2	Myosin light polypeptide 6	MYL6	MYL6	sp|P60660|MYL6_HUMAN Myosin light polypeptide 6 OS=Homo sapiens OX=9606 GN=MYL6 PE=1 SV=2	2	7	7	7	7	6	6	6	5	6	6	6	7	6	6	6	5	6	6	6	7	6	6	6	5	6	6	6	54.3	54.3	54.3	16.93	151	151;208	0	65.694	By MS/MS	By MS/MS	By matching	By MS/MS	By MS/MS
O00154	O00154	8	8	8	Cytosolic acyl coenzyme A thioester hydrolase	ACOT7	ACOT7	sp|O00154|BACH_HUMAN Cytosolic acyl coenzyme A thioester hydrolase OS=Homo sapiens OX=9606 GN=ACOT7 PE=1 SV=3	1	8	8	8	8	8	0	0	6	6	0	0	8	8	0	0	6	6	0	0	8	8	0	0	6	6	0	0	29.2	29.2	29.2	41.796	380	380	0	54.66	By MS/MS	By MS/MS			By MS/MS
O00303	O00303	7	7	7	Eukaryotic translation initiation factor 3 subunit F	EIF3F	EIF3F	sp|O00303|EIF3F_HUMAN Eukaryotic translation initiation factor 3 subunit F OS=Homo sapiens OX=9606 GN=EIF3F PE=1 SV=1	1	7	7	7	7	7	3	3	5	6	3	2	7	7	3	3	5	6	3	2	7	7	3	3	5	6	3	2	21	21	21	37.563	357	357	0	71.423	By MS/MS	By MS/MS	By matching	By matching	By MS/MS
P27816	P27816	22	22	22	Microtubule-associated protein 4	MAP4	MAP4	sp|P27816|MAP4_HUMAN Microtubule-associated protein 4 OS=Homo sapiens OX=9606 GN=MAP4 PE=1 SV=3	1	22	22	22	19	17	13	12	16	17	12	11	19	17	13	12	16	17	12	11	19	17	13	12	16	17	12	11	28.1	28.1	28.1	121	1152	1152	0	164.16	By MS/MS	By MS/MS	By MS/MS	By MS/MS	By MS/MS
P20810	P20810	4	4	4	Calpastatin	CAST	CAST	sp|P20810|ICAL_HUMAN Calpastatin OS=Homo sapiens OX=9606 GN=CAST PE=1 SV=4	1	4	4	4	4	4	3	3	1	1	1	3	4	4	3	3	1	1	1	3	4	4	3	3	1	1	1	3	7.3	7.3	7.3	76.572	708	708	0	22.478	By MS/MS	By MS/MS	By matching	By matching	By matching
Q15185	Q15185	7	7	7	Prostaglandin E synthase 3	PTGES3	PTGES3	sp|Q15185|TEBP_HUMAN Prostaglandin E synthase 3 OS=Homo sapiens OX=9606 GN=PTGES3 PE=1 SV=1	1	7	7	7	7	6	4	4	6	7	4	5	7	6	4	4	6	7	4	5	7	6	4	4	6	7	4	5	38.8	38.8	38.8	18.697	160	160	0	47.056	By MS/MS	By MS/MS	By MS/MS	By MS/MS	By MS/MS
Q9Y5E5	Q9Y5E5	1	1	1	Protocadherin beta-4	PCDHB4	PCDHB4	sp|Q9Y5E5|PCDB4_HUMAN Protocadherin beta-4 OS=Homo sapiens OX=9606 GN=PCDHB4 PE=2 SV=1	1	1	1	1	1	1	0	0	0	1	0	0	1	1	0	0	0	1	0	0	1	1	0	0	0	1	0	0	2.6	2.6	2.6	87.269	795	795	0.0091324	5.963	By matching	By MS/MS
P62316	P62316	4	4	4	Small nuclear ribonucleoprotein Sm D2	SNRPD2	SNRPD2	sp|P62316|SMD2_HUMAN Small nuclear ribonucleoprotein Sm D2 OS=Homo sapiens OX=9606 GN=SNRPD2 PE=1 SV=1	1	4	4	4	4	3	2	2	2	1	1	1	4	3	2	2	2	1	1	1	4	3	2	2	2	1	1	1	30.5	30.5	30.5	13.527	118	118	0	27.099	By MS/MS	By MS/MS	By matching	By matching	By matching
P29692	P29692	13	13	11	Elongation factor 1-delta	EEF1D	EEF1D	sp|P29692|EF1D_HUMAN Elongation factor 1-delta OS=Homo sapiens OX=9606 GN=EEF1D PE=1 SV=5	1	13	13	11	12	11	10	11	12	11	7	10	12	11	10	11	12	11	7	10	10	9	8	9	10	9	5	8	57.3	57.3	53	31.121	281	281	0	166.06	By MS/MS	By MS/MS	By MS/MS	By MS/MS	By MS/MS
P84090	P84090	2	2	2	Enhancer of rudimentary homolog	ERH	ERH	sp|P84090|ERH_HUMAN Enhancer of rudimentary homolog OS=Homo sapiens OX=9606 GN=ERH PE=1 SV=1	1	2	2	2	2	2	2	2	1	1	1	1	2	2	2	2	1	1	1	1	2	2	2	2	1	1	1	1	26.9	26.9	26.9	12.259	104	104	0	52.746	By MS/MS	By MS/MS	By MS/MS	By matching	By MS/MS
P19105;O14950;P24844	P19105;O14950;P24844	8;8;4	8;8;4	8;8;4	Myosin regulatory light chain 12A;Myosin regulatory light chain 12B;Myosin regulatory light polypeptide 9	MYL12A;MYL12B;MYL9	MYL12A	sp|P19105|ML12A_HUMAN Myosin regulatory light chain 12A OS=Homo sapiens OX=9606 GN=MYL12A PE=1 SV=2;sp|O14950|ML12B_HUMAN Myosin regulatory light chain 12B OS=Homo sapiens OX=9606 GN=MYL12B PE=1 SV=2;sp|P24844|MYL9_HUMAN Myosin regulatory light polypeptide	3	8	8	8	8	8	6	6	8	8	5	6	8	8	6	6	8	8	5	6	8	8	6	6	8	8	5	6	52.6	52.6	52.6	19.794	171	171;172;172	0	133.33	By MS/MS	By MS/MS	By MS/MS	By MS/MS	By MS/MS
Q6UN15	Q6UN15	5	5	5	Pre-mRNA 3-end-processing factor FIP1	FIP1L1	FIP1L1	sp|Q6UN15|FIP1_HUMAN Pre-mRNA 3-end-processing factor FIP1 OS=Homo sapiens OX=9606 GN=FIP1L1 PE=1 SV=1	1	5	5	5	5	5	4	4	3	2	4	3	5	5	4	4	3	2	4	3	5	5	4	4	3	2	4	3	12.5	12.5	12.5	66.526	594	594	0	33.253	By MS/MS	By MS/MS	By matching	By matching	By matching
P14868	P14868	7	7	7	Aspartate--tRNA ligase, cytoplasmic	DARS	DARS	sp|P14868|SYDC_HUMAN Aspartate--tRNA ligase, cytoplasmic OS=Homo sapiens OX=9606 GN=DARS PE=1 SV=2	1	7	7	7	7	7	2	1	0	2	1	0	7	7	2	1	0	2	1	0	7	7	2	1	0	2	1	0	15.6	15.6	15.6	57.136	501	501	0	40.907	By MS/MS	By MS/MS	By matching	By matching
P14174	P14174	1	1	1	Macrophage migration inhibitory factor	MIF	MIF	sp|P14174|MIF_HUMAN Macrophage migration inhibitory factor OS=Homo sapiens OX=9606 GN=MIF PE=1 SV=4	1	1	1	1	1	1	1	1	1	0	1	1	1	1	1	1	1	0	1	1	1	1	1	1	1	0	1	1	7.8	7.8	7.8	12.476	115	115	0.0059102	6.0756	By MS/MS	By MS/MS	By matching	By matching	By MS/MS
P05141;P12236;P12235;Q9H0C2	P05141	7;3;2;1	7;3;2;1	7;3;2;1	ADP/ATP translocase 2;ADP/ATP translocase 2, N-terminally processed	SLC25A5	SLC25A5	sp|P05141|ADT2_HUMAN ADP/ATP translocase 2 OS=Homo sapiens OX=9606 GN=SLC25A5 PE=1 SV=7	4	7	7	7	6	7	3	2	6	5	3	2	6	7	3	2	6	5	3	2	6	7	3	2	6	5	3	2	24.5	24.5	24.5	32.852	298	298;298;298;315	0	42.27	By MS/MS	By MS/MS	By matching	By matching	By MS/MS
O75534	O75534	4	4	4	Cold shock domain-containing protein E1	CSDE1	CSDE1	sp|O75534|CSDE1_HUMAN Cold shock domain-containing protein E1 OS=Homo sapiens OX=9606 GN=CSDE1 PE=1 SV=2	1	4	4	4	4	4	0	1	4	3	1	0	4	4	0	1	4	3	1	0	4	4	0	1	4	3	1	0	5.6	5.6	5.6	88.884	798	798	0	25.029	By MS/MS	By MS/MS		By matching	By MS/MS
Q9Y4Y9	Q9Y4Y9	1	1	1	U6 snRNA-associated Sm-like protein LSm5	LSM5	LSM5	sp|Q9Y4Y9|LSM5_HUMAN U6 snRNA-associated Sm-like protein LSm5 OS=Homo sapiens OX=9606 GN=LSM5 PE=1 SV=3	1	1	1	1	1	1	1	1	1	1	1	1	1	1	1	1	1	1	1	1	1	1	1	1	1	1	1	1	20.9	20.9	20.9	9.9374	91	91	0	13.356	By MS/MS	By MS/MS	By matching	By matching	By matching
O43447	O43447	3	3	3	Peptidyl-prolyl cis-trans isomerase H	PPIH	PPIH	sp|O43447|PPIH_HUMAN Peptidyl-prolyl cis-trans isomerase H OS=Homo sapiens OX=9606 GN=PPIH PE=1 SV=1	1	3	3	3	3	3	0	0	3	2	0	0	3	3	0	0	3	2	0	0	3	3	0	0	3	2	0	0	18.1	18.1	18.1	19.208	177	177	0	18.256	By MS/MS	By MS/MS			By MS/MS
O95810	O95810	7	7	7	Serum deprivation-response protein	SDPR	SDPR	sp|O95810|CAVN2_HUMAN Caveolae-associated protein 2 OS=Homo sapiens OX=9606 GN=CAVIN2 PE=1 SV=3	1	7	7	7	7	7	5	3	6	6	3	4	7	7	5	3	6	6	3	4	7	7	5	3	6	6	3	4	22.4	22.4	22.4	47.173	425	425	0	82.65	By MS/MS	By MS/MS	By matching	By matching	By MS/MS
Q8NFQ8	Q8NFQ8	1	1	1	Torsin-1A-interacting protein 2	TOR1AIP2	TOR1AIP2	sp|Q8NFQ8|TOIP2_HUMAN Torsin-1A-interacting protein 2 OS=Homo sapiens OX=9606 GN=TOR1AIP2 PE=1 SV=1	1	1	1	1	1	1	0	0	1	1	0	0	1	1	0	0	1	1	0	0	1	1	0	0	1	1	0	0	2.3	2.3	2.3	51.263	470	470	0.0081019	5.9929	By MS/MS	By matching			By matching
Q9BRX2	Q9BRX2	4	4	4	Protein pelota homolog	PELO	PELO	sp|Q9BRX2|PELO_HUMAN Protein pelota homolog OS=Homo sapiens OX=9606 GN=PELO PE=1 SV=2	1	4	4	4	4	4	0	0	3	3	0	0	4	4	0	0	3	3	0	0	4	4	0	0	3	3	0	0	14	14	14	43.359	385	385	0	54.621	By MS/MS	By MS/MS			By MS/MS
Q3ZCM7	Q3ZCM7	11	2	2	Tubulin beta-8 chain	TUBB8	TUBB8	sp|Q3ZCM7|TBB8_HUMAN Tubulin beta-8 chain OS=Homo sapiens OX=9606 GN=TUBB8 PE=1 SV=2	1	11	2	2	11	10	6	6	10	10	7	5	2	1	0	0	1	1	0	0	2	1	0	0	1	1	0	0	24.5	7.4	7.4	49.775	444	444	0	30.771	By MS/MS	By MS/MS	By matching	By matching	By MS/MS
Q16186	Q16186	2	2	2	Proteasomal ubiquitin receptor ADRM1	ADRM1	ADRM1	sp|Q16186|ADRM1_HUMAN Proteasomal ubiquitin receptor ADRM1 OS=Homo sapiens OX=9606 GN=ADRM1 PE=1 SV=2	1	2	2	2	2	2	0	1	1	2	1	0	2	2	0	1	1	2	1	0	2	2	0	1	1	2	1	0	9.1	9.1	9.1	42.153	407	407	0	70.582	By MS/MS	By MS/MS		By matching	By matching
P08559	P08559	2	2	2	Pyruvate dehydrogenase E1 component subunit alpha, somatic form, mitochondrial	PDHA1	PDHA1	sp|P08559|ODPA_HUMAN Pyruvate dehydrogenase E1 component subunit alpha, somatic form, mitochondrial OS=Homo sapiens OX=9606 GN=PDHA1 PE=1 SV=3	1	2	2	2	2	1	0	0	0	1	0	0	2	1	0	0	0	1	0	0	2	1	0	0	0	1	0	0	4.6	4.6	4.6	43.295	390	390	0	10.985	By MS/MS	By MS/MS
P49773	P49773	6	6	6	Histidine triad nucleotide-binding protein 1	HINT1	HINT1	sp|P49773|HINT1_HUMAN Histidine triad nucleotide-binding protein 1 OS=Homo sapiens OX=9606 GN=HINT1 PE=1 SV=2	1	6	6	6	4	6	3	3	4	5	3	3	4	6	3	3	4	5	3	3	4	6	3	3	4	5	3	3	78.6	78.6	78.6	13.802	126	126	0	34.64	By MS/MS	By MS/MS	By matching	By matching	By MS/MS
P26368	P26368	10	10	10	Splicing factor U2AF 65 kDa subunit	U2AF2	U2AF2	sp|P26368|U2AF2_HUMAN Splicing factor U2AF 65 kDa subunit OS=Homo sapiens OX=9606 GN=U2AF2 PE=1 SV=4	1	10	10	10	9	10	5	6	5	5	6	4	9	10	5	6	5	5	6	4	9	10	5	6	5	5	6	4	39.6	39.6	39.6	53.5	475	475	0	74.876	By MS/MS	By MS/MS	By MS/MS	By MS/MS	By MS/MS
P12273	P12273	4	4	4	Prolactin-inducible protein	PIP	PIP	sp|P12273|PIP_HUMAN Prolactin-inducible protein OS=Homo sapiens OX=9606 GN=PIP PE=1 SV=1	1	4	4	4	4	4	1	1	3	4	1	2	4	4	1	1	3	4	1	2	4	4	1	1	3	4	1	2	42.5	42.5	42.5	16.572	146	146	0	27.771	By MS/MS	By MS/MS	By matching	By matching	By MS/MS
Q9P258	Q9P258	1	1	1	Protein RCC2	RCC2	RCC2	sp|Q9P258|RCC2_HUMAN Protein RCC2 OS=Homo sapiens OX=9606 GN=RCC2 PE=1 SV=2	1	1	1	1	1	1	0	0	1	1	0	0	1	1	0	0	1	1	0	0	1	1	0	0	1	1	0	0	2.9	2.9	2.9	56.084	522	522	0.0058824	6.0683	By MS/MS	By MS/MS			By matching
Q92945;Q96AE4	Q92945	13;1	13;1	13;1	Far upstream element-binding protein 2	KHSRP	KHSRP	sp|Q92945|FUBP2_HUMAN Far upstream element-binding protein 2 OS=Homo sapiens OX=9606 GN=KHSRP PE=1 SV=4	2	13	13	13	13	13	7	7	8	8	6	7	13	13	7	7	8	8	6	7	13	13	7	7	8	8	6	7	21.8	21.8	21.8	73.114	711	711;644	0	93.738	By MS/MS	By MS/MS	By MS/MS	By matching	By MS/MS
P38159;Q96E39;O75526;Q8N7X1	P38159;Q96E39	10;6;3;1	10;6;3;1	10;6;3;1	RNA-binding motif protein, X chromosome;RNA-binding motif protein, X chromosome, N-terminally processed;RNA binding motif protein, X-linked-like-1	RBMX;RBMXL1	RBMX	sp|P38159|RBMX_HUMAN RNA-binding motif protein, X chromosome OS=Homo sapiens OX=9606 GN=RBMX PE=1 SV=3;sp|Q96E39|RMXL1_HUMAN RNA binding motif protein, X-linked-like-1 OS=Homo sapiens OX=9606 GN=RBMXL1 PE=1 SV=1	4	10	10	10	10	10	7	8	9	7	9	10	10	10	7	8	9	7	9	10	10	10	7	8	9	7	9	10	25.8	25.8	25.8	42.331	391	391;390;392;1067	0	64.008	By MS/MS	By MS/MS	By MS/MS	By MS/MS	By MS/MS
Q32MZ4	Q32MZ4	4	4	4	Leucine-rich repeat flightless-interacting protein 1	LRRFIP1	LRRFIP1	sp|Q32MZ4|LRRF1_HUMAN Leucine-rich repeat flightless-interacting protein 1 OS=Homo sapiens OX=9606 GN=LRRFIP1 PE=1 SV=2	1	4	4	4	3	2	1	1	2	3	2	1	3	2	1	1	2	3	2	1	3	2	1	1	2	3	2	1	6.6	6.6	6.6	89.252	808	808	0	50.821	By matching	By MS/MS	By matching	By matching	By MS/MS
O95433	O95433	11	11	11	Activator of 90 kDa heat shock protein ATPase homolog 1	AHSA1	AHSA1	sp|O95433|AHSA1_HUMAN Activator of 90 kDa heat shock protein ATPase homolog 1 OS=Homo sapiens OX=9606 GN=AHSA1 PE=1 SV=1	1	11	11	11	11	10	0	2	6	8	1	0	11	10	0	2	6	8	1	0	11	10	0	2	6	8	1	0	42	42	42	38.274	338	338	0	70.388	By MS/MS	By MS/MS		By matching	By MS/MS
O15231	O15231	11	11	11	Zinc finger protein 185	ZNF185	ZNF185	sp|O15231|ZN185_HUMAN Zinc finger protein 185 OS=Homo sapiens OX=9606 GN=ZNF185 PE=1 SV=3	1	11	11	11	11	10	7	4	10	6	4	3	11	10	7	4	10	6	4	3	11	10	7	4	10	6	4	3	23.8	23.8	23.8	73.525	689	689	0	71.195	By MS/MS	By MS/MS	By matching	By matching	By MS/MS
O94886	O94886	1	1	1	CSC1-like protein 1	TMEM63A	TMEM63A	sp|O94886|CSCL1_HUMAN CSC1-like protein 1 OS=Homo sapiens OX=9606 GN=TMEM63A PE=1 SV=3	1	1	1	1	1	1	0	0	1	1	0	0	1	1	0	0	1	1	0	0	1	1	0	0	1	1	0	0	1.5	1.5	1.5	92.125	807	807	0.0012547	6.3709	By matching	By MS/MS			By MS/MS
Q13347	Q13347	13	13	13	Eukaryotic translation initiation factor 3 subunit I	EIF3I	EIF3I	sp|Q13347|EIF3I_HUMAN Eukaryotic translation initiation factor 3 subunit I OS=Homo sapiens OX=9606 GN=EIF3I PE=1 SV=1	1	13	13	13	10	11	5	4	11	11	5	5	10	11	5	4	11	11	5	5	10	11	5	4	11	11	5	5	56.6	56.6	56.6	36.501	325	325	0	172.15	By MS/MS	By MS/MS	By matching	By MS/MS	By MS/MS
Q96I24	Q96I24	4	4	4	Far upstream element-binding protein 3	FUBP3	FUBP3	sp|Q96I24|FUBP3_HUMAN Far upstream element-binding protein 3 OS=Homo sapiens OX=9606 GN=FUBP3 PE=1 SV=2	1	4	4	4	4	3	0	0	2	3	0	0	4	3	0	0	2	3	0	0	4	3	0	0	2	3	0	0	8.9	8.9	8.9	61.64	572	572	0	26.028	By MS/MS	By MS/MS			By matching
P60981	P60981	9	8	8	Destrin	DSTN	DSTN	sp|P60981|DEST_HUMAN Destrin OS=Homo sapiens OX=9606 GN=DSTN PE=1 SV=3	1	9	8	8	9	8	4	5	9	9	4	5	8	7	3	4	8	8	3	4	8	7	3	4	8	8	3	4	60.6	56.4	56.4	18.506	165	165	0	124.38	By MS/MS	By MS/MS	By MS/MS	By matching	By MS/MS
Q07666	Q07666	3	3	3	KH domain-containing, RNA-binding, signal transduction-associated protein 1	KHDRBS1	KHDRBS1	sp|Q07666|KHDR1_HUMAN KH domain-containing, RNA-binding, signal transduction-associated protein 1 OS=Homo sapiens OX=9606 GN=KHDRBS1 PE=1 SV=1	1	3	3	3	3	3	2	2	2	2	2	2	3	3	2	2	2	2	2	2	3	3	2	2	2	2	2	2	9.9	9.9	9.9	48.227	443	443	0	40.498	By MS/MS	By MS/MS	By MS/MS	By matching	By MS/MS
P56537	P56537	6	6	6	Eukaryotic translation initiation factor 6	EIF6	EIF6	sp|P56537|IF6_HUMAN Eukaryotic translation initiation factor 6 OS=Homo sapiens OX=9606 GN=EIF6 PE=1 SV=1	1	6	6	6	6	5	4	4	6	6	3	4	6	5	4	4	6	6	3	4	6	5	4	4	6	6	3	4	42.9	42.9	42.9	26.599	245	245	0	136.09	By MS/MS	By MS/MS	By matching	By MS/MS	By MS/MS
P28072	P28072	3	3	3	Proteasome subunit beta type-6	PSMB6	PSMB6	sp|P28072|PSB6_HUMAN Proteasome subunit beta type-6 OS=Homo sapiens OX=9606 GN=PSMB6 PE=1 SV=4	1	3	3	3	3	3	3	3	3	3	3	3	3	3	3	3	3	3	3	3	3	3	3	3	3	3	3	3	13	13	13	25.357	239	239	0	18.286	By MS/MS	By MS/MS	By MS/MS	By MS/MS	By MS/MS
P28066	P28066	7	7	7	Proteasome subunit alpha type-5	PSMA5	PSMA5	sp|P28066|PSA5_HUMAN Proteasome subunit alpha type-5 OS=Homo sapiens OX=9606 GN=PSMA5 PE=1 SV=3	1	7	7	7	7	6	4	4	5	6	2	3	7	6	4	4	5	6	2	3	7	6	4	4	5	6	2	3	39	39	39	26.411	241	241	0	55.953	By MS/MS	By MS/MS	By MS/MS	By MS/MS	By MS/MS
P27348	P27348	11	8	8	14-3-3 protein theta	YWHAQ	YWHAQ	sp|P27348|1433T_HUMAN 14-3-3 protein theta OS=Homo sapiens OX=9606 GN=YWHAQ PE=1 SV=1	1	11	8	8	11	11	5	7	7	8	5	7	8	8	2	4	4	6	2	4	8	8	2	4	4	6	2	4	45.7	34.7	34.7	27.764	245	245	0	96.901	By MS/MS	By MS/MS	By matching	By matching	By MS/MS
P09497	P09497	7	7	7	Clathrin light chain B	CLTB	CLTB	sp|P09497|CLCB_HUMAN Clathrin light chain B OS=Homo sapiens OX=9606 GN=CLTB PE=1 SV=1	1	7	7	7	7	7	6	6	5	6	4	4	7	7	6	6	5	6	4	4	7	7	6	6	5	6	4	4	24	24	24	25.19	229	229	0	48.603	By MS/MS	By MS/MS	By MS/MS	By MS/MS	By MS/MS
Q9NP97;Q8TF09	Q9NP97	7;3	7;3	7;3	Dynein light chain roadblock-type 1	DYNLRB1	DYNLRB1	sp|Q9NP97|DLRB1_HUMAN Dynein light chain roadblock-type 1 OS=Homo sapiens OX=9606 GN=DYNLRB1 PE=1 SV=3	2	7	7	7	7	7	2	3	7	7	3	4	7	7	2	3	7	7	3	4	7	7	2	3	7	7	3	4	83.3	83.3	83.3	10.921	96	96;96	0	48.418	By MS/MS	By MS/MS	By matching	By MS/MS	By MS/MS
Q15365;P57723	Q15365	14;1	14;1	10;0	Poly(rC)-binding protein 1	PCBP1	PCBP1	sp|Q15365|PCBP1_HUMAN Poly(rC)-binding protein 1 OS=Homo sapiens OX=9606 GN=PCBP1 PE=1 SV=2	2	14	14	10	13	14	9	6	10	11	6	6	13	14	9	6	10	11	6	6	10	10	6	4	6	7	4	4	66	66	52.8	37.497	356	356;403	0	157.6	By MS/MS	By MS/MS	By MS/MS	By MS/MS	By MS/MS
P22102	P22102	4	4	4	Trifunctional purine biosynthetic protein adenosine-3;Phosphoribosylamine--glycine ligase;Phosphoribosylformylglycinamidine cyclo-ligase;Phosphoribosylglycinamide formyltransferase	GART	GART	sp|P22102|PUR2_HUMAN Trifunctional purine biosynthetic protein adenosine-3 OS=Homo sapiens OX=9606 GN=GART PE=1 SV=1	1	4	4	4	4	4	0	0	3	4	0	0	4	4	0	0	3	4	0	0	4	4	0	0	3	4	0	0	5.1	5.1	5.1	107.77	1010	1010	0	26.875	By MS/MS	By MS/MS			By MS/MS
P60842;Q14240	P60842;Q14240	20;10	20;10	17;7	Eukaryotic initiation factor 4A-I;Eukaryotic initiation factor 4A-II;Eukaryotic initiation factor 4A-II, N-terminally processed	EIF4A1;EIF4A2	EIF4A1	sp|P60842|IF4A1_HUMAN Eukaryotic initiation factor 4A-I OS=Homo sapiens OX=9606 GN=EIF4A1 PE=1 SV=1;sp|Q14240|IF4A2_HUMAN Eukaryotic initiation factor 4A-II OS=Homo sapiens OX=9606 GN=EIF4A2 PE=1 SV=2	2	20	20	17	19	19	8	11	18	19	11	8	19	19	8	11	18	19	11	8	16	16	7	9	15	16	11	7	54.7	54.7	49	46.153	406	406;407	0	139.53	By MS/MS	By MS/MS	By matching	By MS/MS	By MS/MS
Q09028	Q09028	8	8	4	Histone-binding protein RBBP4	RBBP4	RBBP4	sp|Q09028|RBBP4_HUMAN Histone-binding protein RBBP4 OS=Homo sapiens OX=9606 GN=RBBP4 PE=1 SV=3	1	8	8	4	8	8	8	7	6	6	4	4	8	8	8	7	6	6	4	4	4	4	4	4	2	2	1	2	22.6	22.6	15.5	47.655	425	425	0	70.727	By MS/MS	By MS/MS	By MS/MS	By matching	By MS/MS
O43399	O43399	5	5	5	Tumor protein D54	TPD52L2	TPD52L2	sp|O43399|TPD54_HUMAN Tumor protein D54 OS=Homo sapiens OX=9606 GN=TPD52L2 PE=1 SV=2	1	5	5	5	5	4	2	2	1	1	1	0	5	4	2	2	1	1	1	0	5	4	2	2	1	1	1	0	30.1	30.1	30.1	22.237	206	206	0	55.381	By MS/MS	By MS/MS	By matching	By matching	By matching
Q9NX63	Q9NX63	4	4	4	MICOS complex subunit MIC19	CHCHD3	CHCHD3	sp|Q9NX63|MIC19_HUMAN MICOS complex subunit MIC19 OS=Homo sapiens OX=9606 GN=CHCHD3 PE=1 SV=1	1	4	4	4	3	4	3	2	2	1	2	3	3	4	3	2	2	1	2	3	3	4	3	2	2	1	2	3	21.6	21.6	21.6	26.152	227	227	0	31	By MS/MS	By MS/MS	By matching	By matching	By MS/MS
P62826	P62826	7	7	7	GTP-binding nuclear protein Ran	RAN	RAN	sp|P62826|RAN_HUMAN GTP-binding nuclear protein Ran OS=Homo sapiens OX=9606 GN=RAN PE=1 SV=3	1	7	7	7	7	7	6	4	7	6	5	6	7	7	6	4	7	6	5	6	7	7	6	4	7	6	5	6	28.2	28.2	28.2	24.423	216	216	0	54.528	By MS/MS	By MS/MS	By matching	By matching	By MS/MS
P26447	P26447	1	1	1	Protein S100-A4	S100A4	S100A4	sp|P26447|S10A4_HUMAN Protein S100-A4 OS=Homo sapiens OX=9606 GN=S100A4 PE=1 SV=1	1	1	1	1	1	1	1	0	1	1	1	0	1	1	1	0	1	1	1	0	1	1	1	0	1	1	1	0	10.9	10.9	10.9	11.728	101	101	0.0012579	6.3801	By MS/MS	By MS/MS	By matching		By MS/MS
Q86V81	Q86V81	4	4	4	THO complex subunit 4	ALYREF	ALYREF	sp|Q86V81|THOC4_HUMAN THO complex subunit 4 OS=Homo sapiens OX=9606 GN=ALYREF PE=1 SV=3	1	4	4	4	3	4	2	2	2	3	2	2	3	4	2	2	2	3	2	2	3	4	2	2	2	3	2	2	29.2	29.2	29.2	26.888	257	257	0	50.1	By MS/MS	By MS/MS	By matching	By MS/MS	By MS/MS
O75821	O75821	5	5	5	Eukaryotic translation initiation factor 3 subunit G	EIF3G	EIF3G	sp|O75821|EIF3G_HUMAN Eukaryotic translation initiation factor 3 subunit G OS=Homo sapiens OX=9606 GN=EIF3G PE=1 SV=2	1	5	5	5	4	5	0	0	4	2	0	0	4	5	0	0	4	2	0	0	4	5	0	0	4	2	0	0	21.6	21.6	21.6	35.611	320	320	0	40.254	By MS/MS	By MS/MS			By MS/MS
P02545	P02545	45	45	44	Prelamin-A/C;Lamin-A/C	LMNA	LMNA	sp|P02545|LMNA_HUMAN Prelamin-A/C OS=Homo sapiens OX=9606 GN=LMNA PE=1 SV=1	1	45	45	44	42	44	39	38	41	41	37	38	42	44	39	38	41	41	37	38	41	43	38	37	40	40	36	37	60.8	60.8	59.6	74.139	664	664	0	323.31	By MS/MS	By MS/MS	By MS/MS	By MS/MS	By MS/MS
P30837	P30837	2	2	2	Aldehyde dehydrogenase X, mitochondrial	ALDH1B1	ALDH1B1	sp|P30837|AL1B1_HUMAN Aldehyde dehydrogenase X, mitochondrial OS=Homo sapiens OX=9606 GN=ALDH1B1 PE=1 SV=3	1	2	2	2	2	2	0	0	2	1	0	0	2	2	0	0	2	1	0	0	2	2	0	0	2	1	0	0	5.2	5.2	5.2	57.206	517	517	0	19.696	By MS/MS	By MS/MS			By matching
Q9Y2D5	Q9Y2D5	3	3	3	A-kinase anchor protein 2	AKAP2	AKAP2	sp|Q9Y2D5|AKAP2_HUMAN A-kinase anchor protein 2 OS=Homo sapiens OX=9606 GN=AKAP2 PE=1 SV=3	1	3	3	3	3	3	3	3	1	1	1	1	3	3	3	3	1	1	1	1	3	3	3	3	1	1	1	1	3.5	3.5	3.5	94.659	859	859	0	18.37	By MS/MS	By MS/MS	By MS/MS	By matching	By matching
O60610	O60610	1	1	1	Protein diaphanous homolog 1	DIAPH1	DIAPH1	sp|O60610|DIAP1_HUMAN Protein diaphanous homolog 1 OS=Homo sapiens OX=9606 GN=DIAPH1 PE=1 SV=2	1	1	1	1	1	1	0	0	1	1	0	0	1	1	0	0	1	1	0	0	1	1	0	0	1	1	0	0	1.1	1.1	1.1	141.35	1272	1272	0.0059242	6.0825	By MS/MS	By MS/MS			By matching
P07602	P07602	5	5	5	Prosaposin;Saposin-A;Saposin-B-Val;Saposin-B;Saposin-C;Saposin-D	PSAP	PSAP	sp|P07602|SAP_HUMAN Prosaposin OS=Homo sapiens OX=9606 GN=PSAP PE=1 SV=2	1	5	5	5	5	5	3	3	4	4	2	3	5	5	3	3	4	4	2	3	5	5	3	3	4	4	2	3	10.5	10.5	10.5	58.112	524	524	0	31.092	By MS/MS	By MS/MS	By matching	By MS/MS	By matching
CON__sw|P01840_CONT|CONT_KAC4_RABIT	CON__sw|P01840_CONT|CONT_KAC4_RABIT	2	2	2					1	2	2	2	1	2	2	2	2	2	2	2	1	2	2	2	2	2	2	2	1	2	2	2	2	2	2	2	39.8	39.8	39.8	11.043	103	103	0	51.408	By MS/MS	By MS/MS	By matching	By matching	By MS/MS
Q15287	Q15287	2	2	2	RNA-binding protein with serine-rich domain 1	RNPS1	RNPS1	sp|Q15287|RNPS1_HUMAN RNA-binding protein with serine-rich domain 1 OS=Homo sapiens OX=9606 GN=RNPS1 PE=1 SV=1	1	2	2	2	2	2	2	2	2	2	2	1	2	2	2	2	2	2	2	1	2	2	2	2	2	2	2	1	8.9	8.9	8.9	34.208	305	305	0	33.511	By MS/MS	By MS/MS	By MS/MS	By MS/MS	By MS/MS
Q9Y281	Q9Y281	8	3	3	Cofilin-2	CFL2	CFL2	sp|Q9Y281|COF2_HUMAN Cofilin-2 OS=Homo sapiens OX=9606 GN=CFL2 PE=1 SV=1	1	8	3	3	7	8	4	3	8	8	4	4	2	3	2	1	3	3	2	2	2	3	2	1	3	3	2	2	48.8	25.9	25.9	18.736	166	166	0	18.63	By MS/MS	By MS/MS	By matching	By matching	By MS/MS
Q9NZJ9	Q9NZJ9	5	5	1	Diphosphoinositol polyphosphate phosphohydrolase 2	NUDT4	NUDT4	sp|Q9NZJ9|NUDT4_HUMAN Diphosphoinositol polyphosphate phosphohydrolase 2 OS=Homo sapiens OX=9606 GN=NUDT4 PE=1 SV=2	1	5	5	1	5	4	0	0	2	3	0	0	5	4	0	0	2	3	0	0	1	0	0	0	0	0	0	0	39.4	39.4	6.1	20.306	180	180	0	41.599	By MS/MS	By MS/MS			By MS/MS
Q9BYJ9;Q7Z739	Q9BYJ9;Q7Z739	4;2	4;2	3;1	YTH domain-containing family protein 1;YTH domain-containing family protein 3	YTHDF1;YTHDF3	YTHDF1	sp|Q9BYJ9|YTHD1_HUMAN YTH domain-containing family protein 1 OS=Homo sapiens OX=9606 GN=YTHDF1 PE=1 SV=1;sp|Q7Z739|YTHD3_HUMAN YTH domain-containing family protein 3 OS=Homo sapiens OX=9606 GN=YTHDF3 PE=1 SV=1	2	4	4	3	4	4	0	0	4	2	0	0	4	4	0	0	4	2	0	0	3	3	0	0	3	1	0	0	8.8	8.8	7.2	60.873	559	559;585	0	25.971	By MS/MS	By MS/MS			By MS/MS
P17066;P48741	P17066;P48741	10;6	1;1	1;1	Heat shock 70 kDa protein 6;Putative heat shock 70 kDa protein 7	HSPA6;HSPA7	HSPA6	sp|P17066|HSP76_HUMAN Heat shock 70 kDa protein 6 OS=Homo sapiens OX=9606 GN=HSPA6 PE=1 SV=2;sp|P48741|HSP77_HUMAN Putative heat shock 70 kDa protein 7 OS=Homo sapiens OX=9606 GN=HSPA7 PE=5 SV=2	2	10	1	1	10	10	10	10	10	10	10	10	1	1	1	1	1	1	1	1	1	1	1	1	1	1	1	1	15.4	1.7	1.7	71.027	643	643;367	0	28.505	By MS/MS	By MS/MS	By MS/MS	By MS/MS	By MS/MS
Q15836	Q15836	1	1	1	Vesicle-associated membrane protein 3	VAMP3	VAMP3	sp|Q15836|VAMP3_HUMAN Vesicle-associated membrane protein 3 OS=Homo sapiens OX=9606 GN=VAMP3 PE=1 SV=3	1	1	1	1	1	1	0	0	1	0	0	0	1	1	0	0	1	0	0	0	1	1	0	0	1	0	0	0	13	13	13	11.309	100	100	0.0091638	5.9652	By matching	By matching			By MS/MS
P11586	P11586	2	2	2	C-1-tetrahydrofolate synthase, cytoplasmic;Methylenetetrahydrofolate dehydrogenase;Methenyltetrahydrofolate cyclohydrolase;Formyltetrahydrofolate synthetase;C-1-tetrahydrofolate synthase, cytoplasmic, N-terminally processed	MTHFD1	MTHFD1	sp|P11586|C1TC_HUMAN C-1-tetrahydrofolate synthase, cytoplasmic OS=Homo sapiens OX=9606 GN=MTHFD1 PE=1 SV=3	1	2	2	2	1	1	0	1	1	1	1	0	1	1	0	1	1	1	1	0	1	1	0	1	1	1	1	0	2.4	2.4	2.4	101.56	935	935	0	11.806	By MS/MS	By MS/MS		By MS/MS	By matching
O75400	O75400	2	2	2	Pre-mRNA-processing factor 40 homolog A	PRPF40A	PRPF40A	sp|O75400|PR40A_HUMAN Pre-mRNA-processing factor 40 homolog A OS=Homo sapiens OX=9606 GN=PRPF40A PE=1 SV=2	1	2	2	2	2	2	0	1	2	2	1	0	2	2	0	1	2	2	1	0	2	2	0	1	2	2	1	0	1.9	1.9	1.9	108.8	957	957	0	11.854	By MS/MS	By MS/MS		By matching	By matching
O43172	O43172	4	4	4	U4/U6 small nuclear ribonucleoprotein Prp4	PRPF4	PRPF4	sp|O43172|PRP4_HUMAN U4/U6 small nuclear ribonucleoprotein Prp4 OS=Homo sapiens OX=9606 GN=PRPF4 PE=1 SV=2	1	4	4	4	4	4	0	0	4	4	0	0	4	4	0	0	4	4	0	0	4	4	0	0	4	4	0	0	9.6	9.6	9.6	58.449	522	522	0	24.6	By MS/MS	By MS/MS			By MS/MS
Q53T59	Q53T59	1	1	1	HCLS1-binding protein 3	HS1BP3	HS1BP3	sp|Q53T59|H1BP3_HUMAN HCLS1-binding protein 3 OS=Homo sapiens OX=9606 GN=HS1BP3 PE=1 SV=1	1	1	1	1	1	1	0	0	1	0	0	0	1	1	0	0	1	0	0	0	1	1	0	0	1	0	0	0	4.3	4.3	4.3	42.78	392	392	0	6.6016	By matching	By MS/MS			By matching
P40227	P40227	17	17	12	T-complex protein 1 subunit zeta	CCT6A	CCT6A	sp|P40227|TCPZ_HUMAN T-complex protein 1 subunit zeta OS=Homo sapiens OX=9606 GN=CCT6A PE=1 SV=3	1	17	17	12	17	17	3	3	16	12	4	3	17	17	3	3	16	12	4	3	12	12	1	2	11	9	3	3	43.7	43.7	34.7	58.024	531	531	0	119.08	By MS/MS	By MS/MS	By matching	By matching	By MS/MS
Q9BZL1	Q9BZL1	2	2	2	Ubiquitin-like protein 5	UBL5	UBL5	sp|Q9BZL1|UBL5_HUMAN Ubiquitin-like protein 5 OS=Homo sapiens OX=9606 GN=UBL5 PE=1 SV=1	1	2	2	2	1	2	0	0	1	1	0	0	1	2	0	0	1	1	0	0	1	2	0	0	1	1	0	0	24.7	24.7	24.7	8.5468	73	73	0	11.542	By MS/MS	By MS/MS			By matching
Q9UKV3	Q9UKV3	4	4	4	Apoptotic chromatin condensation inducer in the nucleus	ACIN1	ACIN1	sp|Q9UKV3|ACINU_HUMAN Apoptotic chromatin condensation inducer in the nucleus OS=Homo sapiens OX=9606 GN=ACIN1 PE=1 SV=2	1	4	4	4	4	4	3	2	2	2	2	1	4	4	3	2	2	2	2	1	4	4	3	2	2	2	2	1	3.1	3.1	3.1	151.86	1341	1341	0	23.778	By MS/MS	By MS/MS	By matching	By matching	By matching
P14625;Q58FF3	P14625	16;1	15;1	15;1	Endoplasmin	HSP90B1	HSP90B1	sp|P14625|ENPL_HUMAN Endoplasmin OS=Homo sapiens OX=9606 GN=HSP90B1 PE=1 SV=1	2	16	15	15	16	15	5	3	12	10	4	4	15	14	4	2	12	9	3	3	15	14	4	2	12	9	3	3	26.3	24.8	24.8	92.468	803	803;399	0	95.388	By MS/MS	By MS/MS	By matching	By matching	By MS/MS
P0DOY3;P0DOY2;P0CG04;P0CF74;A0M8Q6	P0DOY3;P0DOY2;P0CG04;P0CF74	3;3;2;2;1	3;3;2;2;1	1;1;0;0;0	Ig lambda-1 chain C regions;Ig lambda-6 chain C region	IGLC1;IGLC6	IGLC1	sp|P0DOY3|IGLC3_HUMAN Immunoglobulin lambda constant 3 OS=Homo sapiens OX=9606 GN=IGLC3 PE=1 SV=1;sp|P0DOY2|IGLC2_HUMAN Immunoglobulin lambda constant 2 OS=Homo sapiens OX=9606 GN=IGLC2 PE=1 SV=1;sp|P0CG04|IGLC1_HUMAN Immunoglobulin lambda constant 1 OS=Ho	5	3	3	1	3	3	3	3	3	2	3	3	3	3	3	3	3	2	3	3	1	1	1	1	1	0	1	1	37.7	37.7	9.4	11.265	106	106;106;106;106;106	0	74.076	By MS/MS	By MS/MS	By MS/MS	By MS/MS	By MS/MS
O60925	O60925	1	1	1	Prefoldin subunit 1	PFDN1	PFDN1	sp|O60925|PFD1_HUMAN Prefoldin subunit 1 OS=Homo sapiens OX=9606 GN=PFDN1 PE=1 SV=2	1	1	1	1	1	1	1	1	1	1	1	1	1	1	1	1	1	1	1	1	1	1	1	1	1	1	1	1	9	9	9	14.21	122	122	0.00123	6.3018	By matching	By MS/MS	By matching	By matching	By MS/MS
Q13242	Q13242	4	4	4	Serine/arginine-rich splicing factor 9	SRSF9	SRSF9	sp|Q13242|SRSF9_HUMAN Serine/arginine-rich splicing factor 9 OS=Homo sapiens OX=9606 GN=SRSF9 PE=1 SV=1	1	4	4	4	3	3	3	3	4	2	3	2	3	3	3	3	4	2	3	2	3	3	3	3	4	2	3	2	18.6	18.6	18.6	25.542	221	221	0	24.045	By MS/MS	By MS/MS	By MS/MS	By matching	By MS/MS
P47755	P47755	4	3	3	F-actin-capping protein subunit alpha-2	CAPZA2	CAPZA2	sp|P47755|CAZA2_HUMAN F-actin-capping protein subunit alpha-2 OS=Homo sapiens OX=9606 GN=CAPZA2 PE=1 SV=3	1	4	3	3	4	4	0	1	2	4	1	0	3	3	0	0	1	3	0	0	3	3	0	0	1	3	0	0	17.1	13.6	13.6	32.949	286	286	0	17.667	By matching	By MS/MS		By matching	By MS/MS
Q9NVZ3	Q9NVZ3	3	3	3	Adaptin ear-binding coat-associated protein 2	NECAP2	NECAP2	sp|Q9NVZ3|NECP2_HUMAN Adaptin ear-binding coat-associated protein 2 OS=Homo sapiens OX=9606 GN=NECAP2 PE=1 SV=1	1	3	3	3	2	3	0	0	3	2	0	0	2	3	0	0	3	2	0	0	2	3	0	0	3	2	0	0	20.2	20.2	20.2	28.338	263	263	0	18.592	By MS/MS	By MS/MS			By MS/MS
P01834	P01834	5	5	5	Ig kappa chain C region	IGKC	IGKC	sp|P01834|IGKC_HUMAN Immunoglobulin kappa constant OS=Homo sapiens OX=9606 GN=IGKC PE=1 SV=2	1	5	5	5	5	4	2	2	4	4	3	3	5	4	2	2	4	4	3	3	5	4	2	2	4	4	3	3	65.4	65.4	65.4	11.765	107	107	0	38.417	By MS/MS	By MS/MS	By MS/MS	By MS/MS	By MS/MS
Q16629	Q16629	7	7	6	Serine/arginine-rich splicing factor 7	SRSF7	SRSF7	sp|Q16629|SRSF7_HUMAN Serine/arginine-rich splicing factor 7 OS=Homo sapiens OX=9606 GN=SRSF7 PE=1 SV=1	1	7	7	6	6	6	5	5	6	5	6	5	6	6	5	5	6	5	6	5	5	5	4	4	5	4	5	4	27.3	27.3	27.3	27.366	238	238	0	52.654	By MS/MS	By MS/MS	By MS/MS	By MS/MS	By MS/MS
P36551	P36551	2	2	2	Oxygen-dependent coproporphyrinogen-III oxidase, mitochondrial	CPOX	CPOX	sp|P36551|HEM6_HUMAN Oxygen-dependent coproporphyrinogen-III oxidase, mitochondrial OS=Homo sapiens OX=9606 GN=CPOX PE=1 SV=3	1	2	2	2	2	2	1	2	1	0	0	1	2	2	1	2	1	0	0	1	2	2	1	2	1	0	0	1	5.7	5.7	5.7	50.151	454	454	0	11.315	By matching	By MS/MS	By matching	By matching	By matching
P00374;Q86XF0	P00374;Q86XF0	3;2	3;2	3;2	Dihydrofolate reductase;Dihydrofolate reductase, mitochondrial	DHFR;DHFRL1	DHFR	sp|P00374|DYR_HUMAN Dihydrofolate reductase OS=Homo sapiens OX=9606 GN=DHFR PE=1 SV=2;sp|Q86XF0|DYR2_HUMAN Dihydrofolate reductase 2, mitochondrial OS=Homo sapiens OX=9606 GN=DHFR2 PE=1 SV=1	2	3	3	3	3	2	0	0	2	2	0	0	3	2	0	0	2	2	0	0	3	2	0	0	2	2	0	0	17.6	17.6	17.6	21.452	187	187;187	0	19.709	By MS/MS	By MS/MS			By matching
P16403	P16403	7	1	1	Histone H1.2	HIST1H1C	HIST1H1C	sp|P16403|H12_HUMAN Histone H1.2 OS=Homo sapiens OX=9606 GN=HIST1H1C PE=1 SV=2	1	7	1	1	7	7	6	6	6	6	7	6	1	1	1	1	1	1	1	1	1	1	1	1	1	1	1	1	26.8	7.5	7.5	21.364	213	213	0	9.7456	By MS/MS	By MS/MS	By MS/MS	By MS/MS	By MS/MS
CON__sw|P01837_CONT|CONT_IGKC_MOUSE	CON__sw|P01837_CONT|CONT_IGKC_MOUSE	14	14	14					1	14	14	14	14	14	9	9	14	13	8	7	14	14	9	9	14	13	8	7	14	14	9	9	14	13	8	7	92.5	92.5	92.5	11.778	106	106	0	323.31	By MS/MS	By MS/MS	By MS/MS	By MS/MS	By MS/MS
P51116	P51116	5	3	3	Fragile X mental retardation syndrome-related protein 2	FXR2	FXR2	sp|P51116|FXR2_HUMAN Fragile X mental retardation syndrome-related protein 2 OS=Homo sapiens OX=9606 GN=FXR2 PE=1 SV=2	1	5	3	3	5	5	3	2	4	4	3	2	3	3	2	2	2	2	2	1	3	3	2	2	2	2	2	1	8.5	6.1	6.1	74.222	673	673	0	30.264	By MS/MS	By MS/MS	By matching	By matching	By MS/MS
Q9UJZ1	Q9UJZ1	3	3	3	Stomatin-like protein 2, mitochondrial	STOML2	STOML2	sp|Q9UJZ1|STML2_HUMAN Stomatin-like protein 2, mitochondrial OS=Homo sapiens OX=9606 GN=STOML2 PE=1 SV=1	1	3	3	3	3	3	2	2	3	3	2	2	3	3	2	2	3	3	2	2	3	3	2	2	3	3	2	2	13.5	13.5	13.5	38.534	356	356	0	23.606	By MS/MS	By MS/MS	By matching	By matching	By MS/MS
Q13509	Q13509	17	4	2	Tubulin beta-3 chain	TUBB3	TUBB3	sp|Q13509|TBB3_HUMAN Tubulin beta-3 chain OS=Homo sapiens OX=9606 GN=TUBB3 PE=1 SV=2	1	17	4	2	16	17	10	9	16	14	9	7	3	4	2	2	3	2	1	1	2	2	1	1	2	1	0	0	38.4	12.7	8.7	50.432	450	450	0	24.515	By MS/MS	By MS/MS	By matching	By matching	By matching
P14406	P14406	2	2	2	Cytochrome c oxidase subunit 7A2, mitochondrial	COX7A2	COX7A2	sp|P14406|CX7A2_HUMAN Cytochrome c oxidase subunit 7A2, mitochondrial OS=Homo sapiens OX=9606 GN=COX7A2 PE=1 SV=1	1	2	2	2	2	2	1	1	2	2	1	1	2	2	1	1	2	2	1	1	2	2	1	1	2	2	1	1	27.7	27.7	27.7	9.3959	83	83	0	13.082	By MS/MS	By MS/MS	By matching	By matching	By MS/MS
Q9BPZ7	Q9BPZ7	1	1	1	Target of rapamycin complex 2 subunit MAPKAP1	MAPKAP1	MAPKAP1	sp|Q9BPZ7|SIN1_HUMAN Target of rapamycin complex 2 subunit MAPKAP1 OS=Homo sapiens OX=9606 GN=MAPKAP1 PE=1 SV=2	1	1	1	1	1	1	0	0	0	1	0	0	1	1	0	0	0	1	0	0	1	1	0	0	0	1	0	0	2.7	2.7	2.7	59.122	522	522	0	6.456	By matching	By matching
Q9UHD1	Q9UHD1	3	3	3	Cysteine and histidine-rich domain-containing protein 1	CHORDC1	CHORDC1	sp|Q9UHD1|CHRD1_HUMAN Cysteine and histidine-rich domain-containing protein 1 OS=Homo sapiens OX=9606 GN=CHORDC1 PE=1 SV=2	1	3	3	3	3	3	0	0	3	3	0	0	3	3	0	0	3	3	0	0	3	3	0	0	3	3	0	0	11.1	11.1	11.1	37.489	332	332	0	17.148	By MS/MS	By MS/MS			By MS/MS
Q16352	Q16352	3	1	1	Alpha-internexin	INA	INA	sp|Q16352|AINX_HUMAN Alpha-internexin OS=Homo sapiens OX=9606 GN=INA PE=1 SV=2	1	3	1	1	3	3	1	1	3	3	1	1	1	1	0	0	1	1	0	0	1	1	0	0	1	1	0	0	8.2	5.8	5.8	55.39	499	499	0	6.8076	By MS/MS	By MS/MS	By matching	By matching	By MS/MS
P41227;Q9BSU3	P41227	9;2	9;2	9;2	N-alpha-acetyltransferase 10	NAA10	NAA10	sp|P41227|NAA10_HUMAN N-alpha-acetyltransferase 10 OS=Homo sapiens OX=9606 GN=NAA10 PE=1 SV=1	2	9	9	9	8	9	0	0	8	7	0	0	8	9	0	0	8	7	0	0	8	9	0	0	8	7	0	0	49.4	49.4	49.4	26.458	235	235;229	0	68.605	By MS/MS	By MS/MS			By MS/MS
O00571;O15523;Q9NQI0	O00571;O15523	17;11;1	17;11;1	16;10;1	ATP-dependent RNA helicase DDX3X;ATP-dependent RNA helicase DDX3Y	DDX3X;DDX3Y	DDX3X	sp|O00571|DDX3X_HUMAN ATP-dependent RNA helicase DDX3X OS=Homo sapiens OX=9606 GN=DDX3X PE=1 SV=3;sp|O15523|DDX3Y_HUMAN ATP-dependent RNA helicase DDX3Y OS=Homo sapiens OX=9606 GN=DDX3Y PE=1 SV=2	3	17	17	16	17	14	6	4	16	15	6	5	17	14	6	4	16	15	6	5	16	13	6	4	15	14	6	5	32.8	32.8	31.1	73.243	662	662;660;724	0	131.33	By MS/MS	By MS/MS	By matching	By matching	By MS/MS
Q9Y383	Q9Y383	10	10	7	Putative RNA-binding protein Luc7-like 2	LUC7L2	LUC7L2	sp|Q9Y383|LC7L2_HUMAN Putative RNA-binding protein Luc7-like 2 OS=Homo sapiens OX=9606 GN=LUC7L2 PE=1 SV=2	1	10	10	7	8	8	9	7	7	6	8	8	8	8	9	7	7	6	8	8	6	5	6	5	4	4	6	6	27.3	27.3	18.4	46.513	392	392	0	61.116	By MS/MS	By MS/MS	By MS/MS	By MS/MS	By MS/MS
O75369	O75369	15	13	11	Filamin-B	FLNB	FLNB	sp|O75369|FLNB_HUMAN Filamin-B OS=Homo sapiens OX=9606 GN=FLNB PE=1 SV=2	1	15	13	11	13	12	5	7	13	13	6	5	12	12	5	6	12	11	6	5	10	10	3	4	10	9	5	5	7.6	7	5.7	278.16	2602	2602	0	80.914	By MS/MS	By MS/MS	By matching	By matching	By MS/MS
CON__sw|P15636_CONT|CONT_P15636	CON__sw|P15636_CONT|CONT_P15636	5	5	5					1	5	5	5	5	5	5	4	5	4	5	4	5	5	5	4	5	4	5	4	5	5	5	4	5	4	5	4	9	9	9	68.124	653	653	0	48.756	By MS/MS	By MS/MS	By MS/MS	By MS/MS	By MS/MS
P19338	P19338	28	28	28	Nucleolin	NCL	NCL	sp|P19338|NUCL_HUMAN Nucleolin OS=Homo sapiens OX=9606 GN=NCL PE=1 SV=3	1	28	28	28	24	27	25	25	25	25	23	24	24	27	25	25	25	25	23	24	24	27	25	25	25	25	23	24	33.7	33.7	33.7	76.613	710	710	0	323.31	By MS/MS	By MS/MS	By MS/MS	By MS/MS	By MS/MS
P62913	P62913	2	2	2	60S ribosomal protein L11	RPL11	RPL11	sp|P62913|RL11_HUMAN 60S ribosomal protein L11 OS=Homo sapiens OX=9606 GN=RPL11 PE=1 SV=2	1	2	2	2	2	2	1	1	2	1	0	1	2	2	1	1	2	1	0	1	2	2	1	1	2	1	0	1	12.9	12.9	12.9	20.252	178	178	0	14.063	By MS/MS	By MS/MS	By matching	By matching	By MS/MS
P46821;P78559	P46821	21;1	21;1	21;1	Microtubule-associated protein 1B;MAP1B heavy chain;MAP1 light chain LC1	MAP1B	MAP1B	sp|P46821|MAP1B_HUMAN Microtubule-associated protein 1B OS=Homo sapiens OX=9606 GN=MAP1B PE=1 SV=2	2	21	21	21	20	20	12	14	16	14	9	9	20	20	12	14	16	14	9	9	20	20	12	14	16	14	9	9	13	13	13	270.63	2468	2468;2803	0	255.34	By MS/MS	By MS/MS	By MS/MS	By MS/MS	By MS/MS
Q09666	Q09666	37	37	37	Neuroblast differentiation-associated protein AHNAK	AHNAK	AHNAK	sp|Q09666|AHNK_HUMAN Neuroblast differentiation-associated protein AHNAK OS=Homo sapiens OX=9606 GN=AHNAK PE=1 SV=2	1	37	37	37	30	32	14	17	32	28	17	15	30	32	14	17	32	28	17	15	30	32	14	17	32	28	17	15	18.4	18.4	18.4	629.09	5890	5890	0	268.28	By MS/MS	By MS/MS	By matching	By matching	By MS/MS
O75832	O75832	2	2	2	26S proteasome non-ATPase regulatory subunit 10	PSMD10	PSMD10	sp|O75832|PSD10_HUMAN 26S proteasome non-ATPase regulatory subunit 10 OS=Homo sapiens OX=9606 GN=PSMD10 PE=1 SV=1	1	2	2	2	1	1	1	1	1	1	0	1	1	1	1	1	1	1	0	1	1	1	1	1	1	1	0	1	7.5	7.5	7.5	24.428	226	226	0	11.505	By MS/MS	By MS/MS	By matching	By matching	By matching
P09382	P09382	7	7	7	Galectin-1	LGALS1	LGALS1	sp|P09382|LEG1_HUMAN Galectin-1 OS=Homo sapiens OX=9606 GN=LGALS1 PE=1 SV=2	1	7	7	7	7	6	5	6	7	6	5	6	7	6	5	6	7	6	5	6	7	6	5	6	7	6	5	6	60	60	60	14.716	135	135	0	250.25	By MS/MS	By MS/MS	By MS/MS	By MS/MS	By MS/MS
Q9NQ29	Q9NQ29	4	1	1	Putative RNA-binding protein Luc7-like 1	LUC7L	LUC7L	sp|Q9NQ29|LUC7L_HUMAN Putative RNA-binding protein Luc7-like 1 OS=Homo sapiens OX=9606 GN=LUC7L PE=1 SV=1	1	4	1	1	3	4	4	3	4	3	3	3	1	1	1	1	1	1	1	1	1	1	1	1	1	1	1	1	13.5	4	4	43.727	371	371	0	21.416	By MS/MS	By matching	By matching	By matching	By MS/MS
CON__sw|P08729_CONT|CONT_P08729;CON__tr|Q3KNV1_CONT|CONT_Q3KNV1_HUMAN	CON__sw|P08729_CONT|CONT_P08729	34;8	1;0	1;0					2	34	1	1	30	28	9	9	30	31	16	13	1	1	0	0	1	1	0	0	1	1	0	0	1	1	0	0	67.2	2.1	2.1	51.417	469	469;132	0	7.314	By MS/MS	By MS/MS	By matching	By matching	By MS/MS
Q58FF8	Q58FF8	8	1	1	Putative heat shock protein HSP 90-beta 2	HSP90AB2P	HSP90AB2P	sp|Q58FF8|H90B2_HUMAN Putative heat shock protein HSP 90-beta 2 OS=Homo sapiens OX=9606 GN=HSP90AB2P PE=1 SV=2	1	8	1	1	8	7	4	5	8	7	3	3	1	1	0	0	1	1	0	0	1	1	0	0	1	1	0	0	18.9	3.9	3.9	44.348	381	381	0	14.271	By MS/MS	By MS/MS	By matching	By matching	By MS/MS
P09496	P09496	6	6	6	Clathrin light chain A	CLTA	CLTA	sp|P09496|CLCA_HUMAN Clathrin light chain A OS=Homo sapiens OX=9606 GN=CLTA PE=1 SV=1	1	6	6	6	5	5	6	6	6	6	6	6	5	5	6	6	6	6	6	6	5	5	6	6	6	6	6	6	16.9	16.9	16.9	27.076	248	248	0	41.505	By MS/MS	By MS/MS	By MS/MS	By MS/MS	By MS/MS
P62263	P62263	5	5	5	40S ribosomal protein S14	RPS14	RPS14	sp|P62263|RS14_HUMAN 40S ribosomal protein S14 OS=Homo sapiens OX=9606 GN=RPS14 PE=1 SV=3	1	5	5	5	5	5	3	3	4	4	3	3	5	5	3	3	4	4	3	3	5	5	3	3	4	4	3	3	31.8	31.8	31.8	16.273	151	151	0	61.988	By MS/MS	By MS/MS	By MS/MS	By MS/MS	By MS/MS
CON__sw|ABE68619_CONT|CONT_immunoglobulin	CON__sw|ABE68619_CONT|CONT_immunoglobulin	10	10	2					1	10	10	2	9	10	7	7	7	9	5	5	9	10	7	7	7	9	5	5	1	2	1	1	0	1	0	0	45.6	45.6	5.5	35.9	329	329	0	320.65	By MS/MS	By MS/MS	By MS/MS	By MS/MS	By MS/MS
Q16527	Q16527	2	2	2	Cysteine and glycine-rich protein 2	CSRP2	CSRP2	sp|Q16527|CSRP2_HUMAN Cysteine and glycine-rich protein 2 OS=Homo sapiens OX=9606 GN=CSRP2 PE=1 SV=3	1	2	2	2	1	1	1	0	2	2	1	1	1	1	1	0	2	2	1	1	1	1	1	0	2	2	1	1	13	13	13	20.954	193	193	0	11.595	By matching	By matching	By matching		By MS/MS
Q07021	Q07021	6	6	6	Complement component 1 Q subcomponent-binding protein, mitochondrial	C1QBP	C1QBP	sp|Q07021|C1QBP_HUMAN Complement component 1 Q subcomponent-binding protein, mitochondrial OS=Homo sapiens OX=9606 GN=C1QBP PE=1 SV=1	1	6	6	6	6	6	4	3	5	5	4	5	6	6	4	3	5	5	4	5	6	6	4	3	5	5	4	5	31.6	31.6	31.6	31.362	282	282	0	127.97	By MS/MS	By MS/MS	By MS/MS	By matching	By MS/MS
P13489	P13489	12	12	12	Ribonuclease inhibitor	RNH1	RNH1	sp|P13489|RINI_HUMAN Ribonuclease inhibitor OS=Homo sapiens OX=9606 GN=RNH1 PE=1 SV=2	1	12	12	12	11	10	6	6	7	9	5	6	11	10	6	6	7	9	5	6	11	10	6	6	7	9	5	6	39.9	39.9	39.9	49.973	461	461	0	96.221	By MS/MS	By MS/MS	By MS/MS	By MS/MS	By MS/MS
Q9H1P6	Q9H1P6	1	1	1	Uncharacterized protein C20orf85	C20orf85	C20orf85	sp|Q9H1P6|CT085_HUMAN Uncharacterized protein C20orf85 OS=Homo sapiens OX=9606 GN=C20orf85 PE=2 SV=1	1	1	1	1	1	1	0	0	1	1	0	0	1	1	0	0	1	1	0	0	1	1	0	0	1	1	0	0	13.9	13.9	13.9	15.719	137	137	0.0091116	5.9618	By MS/MS	By MS/MS			By MS/MS
Q14192	Q14192	13	13	13	Four and a half LIM domains protein 2	FHL2	FHL2	sp|Q14192|FHL2_HUMAN Four and a half LIM domains protein 2 OS=Homo sapiens OX=9606 GN=FHL2 PE=1 SV=3	1	13	13	13	13	12	9	10	13	12	11	9	13	12	9	10	13	12	11	9	13	12	9	10	13	12	11	9	54.5	54.5	54.5	32.193	279	279	0	85.227	By MS/MS	By MS/MS	By MS/MS	By MS/MS	By MS/MS
P43487	P43487	3	3	3	Ran-specific GTPase-activating protein	RANBP1	RANBP1	sp|P43487|RANG_HUMAN Ran-specific GTPase-activating protein OS=Homo sapiens OX=9606 GN=RANBP1 PE=1 SV=1	1	3	3	3	1	2	3	3	2	2	2	2	1	2	3	3	2	2	2	2	1	2	3	3	2	2	2	2	15.4	15.4	15.4	23.31	201	201	0	17.839	By MS/MS	By MS/MS	By MS/MS	By MS/MS	By MS/MS
P12268;P20839	P12268	12;1	12;1	12;1	Inosine-5-monophosphate dehydrogenase 2	IMPDH2	IMPDH2	sp|P12268|IMDH2_HUMAN Inosine-5-monophosphate dehydrogenase 2 OS=Homo sapiens OX=9606 GN=IMPDH2 PE=1 SV=2	2	12	12	12	12	11	7	7	9	9	5	4	12	11	7	7	9	9	5	4	12	11	7	7	9	9	5	4	29.8	29.8	29.8	55.804	514	514;514	0	100.9	By MS/MS	By MS/MS	By MS/MS	By MS/MS	By MS/MS
P62888	P62888	2	2	2	60S ribosomal protein L30	RPL30	RPL30	sp|P62888|RL30_HUMAN 60S ribosomal protein L30 OS=Homo sapiens OX=9606 GN=RPL30 PE=1 SV=2	1	2	2	2	2	2	2	2	2	1	2	2	2	2	2	2	2	1	2	2	2	2	2	2	2	1	2	2	20.9	20.9	20.9	12.784	115	115	0	14.479	By MS/MS	By MS/MS	By matching	By matching	By MS/MS
Q15019	Q15019	3	3	3	Septin-2	2002-09-01	2002-09-01	sp|Q15019|SEPT2_HUMAN Septin-2 OS=Homo sapiens OX=9606 GN=SEPT2 PE=1 SV=1	1	3	3	3	3	3	1	1	3	3	1	1	3	3	1	1	3	3	1	1	3	3	1	1	3	3	1	1	10	10	10	41.487	361	361	0	24.856	By MS/MS	By MS/MS	By matching	By matching	By MS/MS
Q99459	Q99459	1	1	1	Cell division cycle 5-like protein	CDC5L	CDC5L	sp|Q99459|CDC5L_HUMAN Cell division cycle 5-like protein OS=Homo sapiens OX=9606 GN=CDC5L PE=1 SV=2	1	1	1	1	0	0	1	1	0	0	1	1	0	0	1	1	0	0	1	1	0	0	1	1	0	0	1	1	1.1	1.1	1.1	92.25	802	802	0.0047619	6.0923			By MS/MS	By MS/MS
P27658	P27658	5	5	5	Collagen alpha-1(VIII) chain;Vastatin	COL8A1	COL8A1	sp|P27658|CO8A1_HUMAN Collagen alpha-1(VIII) chain OS=Homo sapiens OX=9606 GN=COL8A1 PE=1 SV=2	1	5	5	5	5	5	5	4	4	4	2	4	5	5	5	4	4	4	2	4	5	5	5	4	4	4	2	4	7.9	7.9	7.9	73.363	744	744	0	29.545	By MS/MS	By MS/MS	By matching	By matching	By MS/MS
Q5SW79	Q5SW79	3	3	3	Centrosomal protein of 170 kDa	CEP170	CEP170	sp|Q5SW79|CE170_HUMAN Centrosomal protein of 170 kDa OS=Homo sapiens OX=9606 GN=CEP170 PE=1 SV=1	1	3	3	3	3	3	1	1	2	2	0	1	3	3	1	1	2	2	0	1	3	3	1	1	2	2	0	1	2	2	2	175.29	1584	1584	0	18.444	By MS/MS	By MS/MS	By matching	By matching	By matching
P60983	P60983	3	3	3	Glia maturation factor beta	GMFB	GMFB	sp|P60983|GMFB_HUMAN Glia maturation factor beta OS=Homo sapiens OX=9606 GN=GMFB PE=1 SV=2	1	3	3	3	2	3	2	2	1	1	2	2	2	3	2	2	1	1	2	2	2	3	2	2	1	1	2	2	26.1	26.1	26.1	16.713	142	142	0	111.33	By MS/MS	By MS/MS	By matching	By matching	By MS/MS
Q14103	Q14103	7	7	7	Heterogeneous nuclear ribonucleoprotein D0	HNRNPD	HNRNPD	sp|Q14103|HNRPD_HUMAN Heterogeneous nuclear ribonucleoprotein D0 OS=Homo sapiens OX=9606 GN=HNRNPD PE=1 SV=1	1	7	7	7	6	6	4	4	6	6	2	2	6	6	4	4	6	6	2	2	6	6	4	4	6	6	2	2	20.3	20.3	20.3	38.434	355	355	0	44.766	By MS/MS	By MS/MS	By MS/MS	By MS/MS	By MS/MS
P68371;P04350	P68371;P04350	26;20	26;20	4;3	Tubulin beta-4B chain;Tubulin beta-4A chain	TUBB4B;TUBB4A	TUBB4B	sp|P68371|TBB4B_HUMAN Tubulin beta-4B chain OS=Homo sapiens OX=9606 GN=TUBB4B PE=1 SV=1;sp|P04350|TBB4A_HUMAN Tubulin beta-4A chain OS=Homo sapiens OX=9606 GN=TUBB4A PE=1 SV=2	2	26	26	4	25	25	13	13	25	24	13	13	25	25	13	13	25	24	13	13	4	4	1	1	3	3	2	2	74.8	74.8	13	49.83	445	445;444	0	323.31	By MS/MS	By MS/MS	By MS/MS	By MS/MS	By MS/MS
P14866	P14866	7	7	7	Heterogeneous nuclear ribonucleoprotein L	HNRNPL	HNRNPL	sp|P14866|HNRPL_HUMAN Heterogeneous nuclear ribonucleoprotein L OS=Homo sapiens OX=9606 GN=HNRNPL PE=1 SV=2	1	7	7	7	6	6	1	1	5	4	1	1	6	6	1	1	5	4	1	1	6	6	1	1	5	4	1	1	18.3	18.3	18.3	64.132	589	589	0	51.145	By MS/MS	By MS/MS	By matching	By matching	By matching
P20962	P20962	1	1	1	Parathymosin	PTMS	PTMS	sp|P20962|PTMS_HUMAN Parathymosin OS=Homo sapiens OX=9606 GN=PTMS PE=1 SV=2	1	1	1	1	0	0	1	1	0	0	1	1	0	0	1	1	0	0	1	1	0	0	1	1	0	0	1	1	10.8	10.8	10.8	11.53	102	102	0	6.545			By MS/MS	By MS/MS
Q3MHD2	Q3MHD2	3	3	3	Protein LSM12 homolog	LSM12	LSM12	sp|Q3MHD2|LSM12_HUMAN Protein LSM12 homolog OS=Homo sapiens OX=9606 GN=LSM12 PE=1 SV=2	1	3	3	3	3	3	1	1	1	2	1	0	3	3	1	1	1	2	1	0	3	3	1	1	1	2	1	0	20	20	20	21.701	195	195	0	36.697	By matching	By MS/MS	By matching	By matching	By MS/MS
P0DMV9;P0DMV8	P0DMV9;P0DMV8	28;28	26;26	14;14	Heat shock 70 kDa protein 1B;Heat shock 70 kDa protein 1A	HSPA1B;HSPA1A	HSPA1B	sp|P0DMV9|HS71B_HUMAN Heat shock 70 kDa protein 1B OS=Homo sapiens OX=9606 GN=HSPA1B PE=1 SV=1;sp|P0DMV8|HS71A_HUMAN Heat shock 70 kDa protein 1A OS=Homo sapiens OX=9606 GN=HSPA1A PE=1 SV=1	2	28	26	14	26	27	19	18	27	27	19	18	24	25	17	16	25	25	17	16	14	14	9	8	14	14	9	6	56	52.9	29.2	70.051	641	641;641	0	323.31	By MS/MS	By MS/MS	By MS/MS	By MS/MS	By MS/MS
P10412;P16402;Q02539;P22492;P16401	P10412;P16402	7;6;2;1;1	7;6;2;1;1	1;0;0;0;0	Histone H1.4;Histone H1.3	HIST1H1E;HIST1H1D	HIST1H1E	sp|P10412|H14_HUMAN Histone H1.4 OS=Homo sapiens OX=9606 GN=HIST1H1E PE=1 SV=2;sp|P16402|H13_HUMAN Histone H1.3 OS=Homo sapiens OX=9606 GN=HIST1H1D PE=1 SV=2	5	7	7	1	7	7	6	6	6	6	7	6	7	7	6	6	6	6	7	6	1	1	1	1	1	1	1	1	26	26	7.3	21.865	219	219;221;215;207;226	0	60.965	By MS/MS	By MS/MS	By MS/MS	By MS/MS	By MS/MS
Q9Y6Q9	Q9Y6Q9	1	1	1	Nuclear receptor coactivator 3	NCOA3	NCOA3	sp|Q9Y6Q9|NCOA3_HUMAN Nuclear receptor coactivator 3 OS=Homo sapiens OX=9606 GN=NCOA3 PE=1 SV=1	1	1	1	1	0	0	1	1	0	0	1	1	0	0	1	1	0	0	1	1	0	0	1	1	0	0	1	1	0.6	0.6	0.6	155.29	1424	1424	0	7.8341			By MS/MS	By MS/MS
A0A0C4DH55;P01624	A0A0C4DH55;P01624	1;1	1;1	1;1	Ig kappa chain V-III region POM	IGKV3D-7	IGKV3D-7	sp|A0A0C4DH55|KVD07_HUMAN Immunoglobulin kappa variable 3D-7 OS=Homo sapiens OX=9606 GN=IGKV3D-7 PE=3 SV=5;sp|P01624|KV315_HUMAN Immunoglobulin kappa variable 3-15 OS=Homo sapiens OX=9606 GN=IGKV3-15 PE=1 SV=2	2	1	1	1	0	0	1	1	0	0	1	1	0	0	1	1	0	0	1	1	0	0	1	1	0	0	1	1	7.6	7.6	7.6	13.148	119	119;115	0	7.1606			By MS/MS	By MS/MS
Q8NBH2	Q8NBH2	1	1	1	Kyphoscoliosis peptidase	KY	KY	sp|Q8NBH2|KY_HUMAN Kyphoscoliosis peptidase OS=Homo sapiens OX=9606 GN=KY PE=1 SV=2	1	1	1	1	1	1	0	0	1	1	0	0	1	1	0	0	1	1	0	0	1	1	0	0	1	1	0	0	3.4	3.4	3.4	63.854	561	561	0.0058617	6.0607	By MS/MS	By matching			By matching
P67809;Q9Y2T7	P67809	17;4	17;4	11;0	Nuclease-sensitive element-binding protein 1	YBX1	YBX1	sp|P67809|YBOX1_HUMAN Nuclease-sensitive element-binding protein 1 OS=Homo sapiens OX=9606 GN=YBX1 PE=1 SV=3	2	17	17	11	17	17	14	15	16	15	14	13	17	17	14	15	16	15	14	13	11	11	10	10	10	9	10	9	66	66	53.4	35.924	324	324;364	0	323.31	By MS/MS	By MS/MS	By MS/MS	By MS/MS	By MS/MS
Q99538	Q99538	1	1	1	Legumain	LGMN	LGMN	sp|Q99538|LGMN_HUMAN Legumain OS=Homo sapiens OX=9606 GN=LGMN PE=1 SV=1	1	1	1	1	1	1	0	0	1	1	0	0	1	1	0	0	1	1	0	0	1	1	0	0	1	1	0	0	3.9	3.9	3.9	49.411	433	433	0	6.441	By MS/MS	By matching			By matching
P21796	P21796	3	3	3	Voltage-dependent anion-selective channel protein 1	VDAC1	VDAC1	sp|P21796|VDAC1_HUMAN Voltage-dependent anion-selective channel protein 1 OS=Homo sapiens OX=9606 GN=VDAC1 PE=1 SV=2	1	3	3	3	3	3	1	2	1	1	1	0	3	3	1	2	1	1	1	0	3	3	1	2	1	1	1	0	12.4	12.4	12.4	30.772	283	283	0	19.286	By MS/MS	By MS/MS	By matching	By matching	By MS/MS
O43684	O43684	3	3	3	Mitotic checkpoint protein BUB3	BUB3	BUB3	sp|O43684|BUB3_HUMAN Mitotic checkpoint protein BUB3 OS=Homo sapiens OX=9606 GN=BUB3 PE=1 SV=1	1	3	3	3	3	3	1	1	3	2	1	1	3	3	1	1	3	2	1	1	3	3	1	1	3	2	1	1	10.7	10.7	10.7	37.154	328	328	0	21.138	By MS/MS	By MS/MS	By matching	By matching	By MS/MS
Q13185;P83916;P45973	Q13185	4;1;1	4;1;1	4;1;1	Chromobox protein homolog 3	CBX3	CBX3	sp|Q13185|CBX3_HUMAN Chromobox protein homolog 3 OS=Homo sapiens OX=9606 GN=CBX3 PE=1 SV=4	3	4	4	4	3	4	2	2	3	4	2	2	3	4	2	2	3	4	2	2	3	4	2	2	3	4	2	2	29.5	29.5	29.5	20.811	183	183;185;191	0	27.58	By MS/MS	By MS/MS	By matching	By matching	By MS/MS
CON__sw|P08727_CONT|CONT_P08727;CON__sw|P08727_CONT|CONT_K1C19_HUMAN;P08727;CON__sw|Q99456_CONT|CONT_Q99456;Q99456	CON__sw|P08727_CONT|CONT_P08727;CON__sw|P08727_CONT|CONT_K1C19_HUMAN;P08727	38;37;37;4;4	35;34;34;2;2	22;21;21;2;2	Keratin, type I cytoskeletal 19	KRT19	KRT19	;;sp|P08727|K1C19_HUMAN Keratin, type I cytoskeletal 19 OS=Homo sapiens OX=9606 GN=KRT19 PE=1 SV=4	5	38	35	22	37	36	25	26	37	37	28	29	35	34	23	24	35	35	25	26	22	21	14	14	22	22	14	14	79.8	75.8	54.5	44.091	400	400;400;400;494;494	0	323.31	By MS/MS	By MS/MS	By MS/MS	By MS/MS	By MS/MS
P52597	P52597	10	8	8	Heterogeneous nuclear ribonucleoprotein F;Heterogeneous nuclear ribonucleoprotein F, N-terminally processed	HNRNPF	HNRNPF	sp|P52597|HNRPF_HUMAN Heterogeneous nuclear ribonucleoprotein F OS=Homo sapiens OX=9606 GN=HNRNPF PE=1 SV=3	1	10	8	8	10	10	6	6	10	8	6	4	8	8	4	4	8	6	4	2	8	8	4	4	8	6	4	2	41.4	34.9	34.9	45.671	415	415	0	128.8	By MS/MS	By MS/MS	By MS/MS	By MS/MS	By MS/MS
P14618;P30613	P14618	23;1	23;1	23;1	Pyruvate kinase PKM	PKM	PKM	sp|P14618|KPYM_HUMAN Pyruvate kinase PKM OS=Homo sapiens OX=9606 GN=PKM PE=1 SV=4	2	23	23	23	21	20	11	12	17	17	12	12	21	20	11	12	17	17	12	12	21	20	11	12	17	17	12	12	54	54	54	57.936	531	531;574	0	311.39	By MS/MS	By MS/MS	By MS/MS	By MS/MS	By MS/MS
P00568;Q9Y6K8	P00568	4;1	4;1	4;1	Adenylate kinase isoenzyme 1	AK1	AK1	sp|P00568|KAD1_HUMAN Adenylate kinase isoenzyme 1 OS=Homo sapiens OX=9606 GN=AK1 PE=1 SV=3	2	4	4	4	4	4	2	1	3	2	1	1	4	4	2	1	3	2	1	1	4	4	2	1	3	2	1	1	23.2	23.2	23.2	21.635	194	194;562	0	24.163	By MS/MS	By MS/MS	By matching	By matching	By MS/MS
Q15149;P58107	Q15149	26;3	26;3	26;3	Plectin	PLEC	PLEC	sp|Q15149|PLEC_HUMAN Plectin OS=Homo sapiens OX=9606 GN=PLEC PE=1 SV=3	2	26	26	26	21	20	11	11	18	22	11	9	21	20	11	11	18	22	11	9	21	20	11	11	18	22	11	9	6.4	6.4	6.4	531.78	4684	4684;5088	0	158	By MS/MS	By MS/MS	By matching	By matching	By MS/MS
CON__sw|Q92764_CONT|CONT_Q92764;CON__sw|Q92764_CONT|CONT_KRT35_HUMAN;CON__sw|Q497I4_CONT|CONT_Q497I4;Q92764	CON__sw|Q92764_CONT|CONT_Q92764;CON__sw|Q92764_CONT|CONT_KRT35_HUMAN;CON__sw|Q497I4_CONT|CONT_Q497I4;Q92764	3;3;3;3	1;1;1;1	1;1;1;1	Keratin, type I cuticular Ha5	KRT35	KRT35	;;;sp|Q92764|KRT35_HUMAN Keratin, type I cuticular Ha5 OS=Homo sapiens OX=9606 GN=KRT35 PE=2 SV=5	4	3	1	1	2	2	2	2	3	2	2	1	0	0	0	0	1	0	0	0	0	0	0	0	1	0	0	0	6.4	2.6	2.6	47.596	425	425;455;455;455	0	6.619	By matching	By matching	By matching	By matching	By MS/MS
O14497	O14497	1	1	1	AT-rich interactive domain-containing protein 1A	ARID1A	ARID1A	sp|O14497|ARI1A_HUMAN AT-rich interactive domain-containing protein 1A OS=Homo sapiens OX=9606 GN=ARID1A PE=1 SV=3	1	1	1	1	1	0	0	0	0	0	0	0	1	0	0	0	0	0	0	0	1	0	0	0	0	0	0	0	0.6	0.6	0.6	242.04	2285	2285	0	7.0637	By MS/MS
P33176;O60282;Q12840	P33176;O60282;Q12840	2;1;1	2;1;1	2;1;1	Kinesin-1 heavy chain;Kinesin heavy chain isoform 5C;Kinesin heavy chain isoform 5A	KIF5B;KIF5C;KIF5A	KIF5B	sp|P33176|KINH_HUMAN Kinesin-1 heavy chain OS=Homo sapiens OX=9606 GN=KIF5B PE=1 SV=1;sp|O60282|KIF5C_HUMAN Kinesin heavy chain isoform 5C OS=Homo sapiens OX=9606 GN=KIF5C PE=1 SV=1;sp|Q12840|KIF5A_HUMAN Kinesin heavy chain isoform 5A OS=Homo sapiens OX=96	3	2	2	2	1	1	0	0	0	0	0	0	1	1	0	0	0	0	0	0	1	1	0	0	0	0	0	0	2.2	2.2	2.2	109.68	963	963;957;1032	0	10.81	By MS/MS	By MS/MS
Q15424	Q15424	4	1	1	Scaffold attachment factor B1	SAFB	SAFB	sp|Q15424|SAFB1_HUMAN Scaffold attachment factor B1 OS=Homo sapiens OX=9606 GN=SAFB PE=1 SV=4	1	4	1	1	4	3	2	2	0	1	2	2	1	0	0	0	0	0	0	0	1	0	0	0	0	0	0	0	6.6	1.6	1.6	102.64	915	915	0	7.5705	By MS/MS	By matching	By matching	By matching
Q96MM6	Q96MM6	1	1	1	Heat shock 70 kDa protein 12B	HSPA12B	HSPA12B	sp|Q96MM6|HS12B_HUMAN Heat shock 70 kDa protein 12B OS=Homo sapiens OX=9606 GN=HSPA12B PE=1 SV=2	1	1	1	1	0	0	0	0	0	1	0	0	0	0	0	0	0	1	0	0	0	0	0	0	0	1	0	0	4.1	4.1	4.1	75.687	686	686	0	7.4528
Q96DC8	Q96DC8	1	1	1	Enoyl-CoA hydratase domain-containing protein 3, mitochondrial	ECHDC3	ECHDC3	sp|Q96DC8|ECHD3_HUMAN Enoyl-CoA hydratase domain-containing protein 3, mitochondrial OS=Homo sapiens OX=9606 GN=ECHDC3 PE=1 SV=2	1	1	1	1	1	0	0	0	0	0	0	0	1	0	0	0	0	0	0	0	1	0	0	0	0	0	0	0	3	3	3	32.633	303	303	0.0091429	5.9631	By MS/MS
CON__sw|P50446_CONT|CONT_P50446	CON__sw|P50446_CONT|CONT_P50446	26	1	0					1	26	1	0	19	20	16	16	14	11	25	24	1	1	0	0	0	0	0	0	0	0	0	0	0	0	0	0	29.3	1.8	0	59.334	553	553	0	6.4914	By MS/MS	By MS/MS	By matching	By matching	By matching
Q9Y561	Q9Y561	1	1	1	Low-density lipoprotein receptor-related protein 12	LRP12	LRP12	sp|Q9Y561|LRP12_HUMAN Low-density lipoprotein receptor-related protein 12 OS=Homo sapiens OX=9606 GN=LRP12 PE=1 SV=1	1	1	1	1	0	0	0	0	1	0	0	0	0	0	0	0	1	0	0	0	0	0	0	0	1	0	0	0	1	1	1	94.983	859	859	0.006993	6.0379					By MS/MS
Q9Y5A9	Q9Y5A9	2	1	1	YTH domain-containing family protein 2	YTHDF2	YTHDF2	sp|Q9Y5A9|YTHD2_HUMAN YTH domain-containing family protein 2 OS=Homo sapiens OX=9606 GN=YTHDF2 PE=1 SV=2	1	2	1	1	2	1	0	0	1	1	0	0	1	0	0	0	0	0	0	0	1	0	0	0	0	0	0	0	3.5	1.9	1.9	62.333	579	579	0	6.6898	By MS/MS	By matching			By matching
Q96PK6	Q96PK6	12	12	12	RNA-binding protein 14	RBM14	RBM14	sp|Q96PK6|RBM14_HUMAN RNA-binding protein 14 OS=Homo sapiens OX=9606 GN=RBM14 PE=1 SV=2	1	12	12	12	12	12	2	2	12	10	2	1	12	12	2	2	12	10	2	1	12	12	2	2	12	10	2	1	19.6	19.6	19.6	69.491	669	669	0	123	By MS/MS	By MS/MS	By matching	By matching	By MS/MS
P61978	P61978	15	15	15	Heterogeneous nuclear ribonucleoprotein K	HNRNPK	HNRNPK	sp|P61978|HNRPK_HUMAN Heterogeneous nuclear ribonucleoprotein K OS=Homo sapiens OX=9606 GN=HNRNPK PE=1 SV=1	1	15	15	15	15	15	10	10	14	13	8	10	15	15	10	10	14	13	8	10	15	15	10	10	14	13	8	10	36.9	36.9	36.9	50.976	463	463	0	144.3	By MS/MS	By MS/MS	By MS/MS	By MS/MS	By MS/MS
P62306	P62306	2	2	2	Small nuclear ribonucleoprotein F	SNRPF	SNRPF	sp|P62306|RUXF_HUMAN Small nuclear ribonucleoprotein F OS=Homo sapiens OX=9606 GN=SNRPF PE=1 SV=1	1	2	2	2	2	2	1	2	2	2	1	2	2	2	1	2	2	2	1	2	2	2	1	2	2	2	1	2	24.4	24.4	24.4	9.7251	86	86	0	17.258	By MS/MS	By MS/MS	By matching	By matching	By MS/MS
P06576	P06576	19	19	19	ATP synthase subunit beta, mitochondrial	ATP5B	ATP5B	sp|P06576|ATPB_HUMAN ATP synthase subunit beta, mitochondrial OS=Homo sapiens OX=9606 GN=ATP5F1B PE=1 SV=3	1	19	19	19	19	19	10	9	17	18	7	7	19	19	10	9	17	18	7	7	19	19	10	9	17	18	7	7	52.7	52.7	52.7	56.559	529	529	0	193.32	By MS/MS	By MS/MS	By MS/MS	By MS/MS	By MS/MS
Q8WW12	Q8WW12	2	2	2	PEST proteolytic signal-containing nuclear protein	PCNP	PCNP	sp|Q8WW12|PCNP_HUMAN PEST proteolytic signal-containing nuclear protein OS=Homo sapiens OX=9606 GN=PCNP PE=1 SV=2	1	2	2	2	2	2	1	2	2	2	1	1	2	2	1	2	2	2	1	1	2	2	1	2	2	2	1	1	14	14	14	18.925	178	178	0	15.918	By matching	By matching	By matching	By matching	By MS/MS
P11142;P54652	P11142	34;11	32;9	29;6	Heat shock cognate 71 kDa protein	HSPA8	HSPA8	sp|P11142|HSP7C_HUMAN Heat shock cognate 71 kDa protein OS=Homo sapiens OX=9606 GN=HSPA8 PE=1 SV=1	2	34	32	29	33	33	30	30	34	33	30	30	31	31	28	28	32	31	28	28	28	28	25	25	29	28	25	25	63.8	62.7	58.2	70.897	646	646;639	0	323.31	By MS/MS	By MS/MS	By MS/MS	By MS/MS	By MS/MS
CON__sw|Q3KNV1_CONT|CONT_Q3KNV1;Q96GE1;P08729	CON__sw|Q3KNV1_CONT|CONT_Q3KNV1;Q96GE1;P08729	35;35	28;28	2;2	Keratin, type II cytoskeletal 7	KRT7	KRT7	;sp|P08729|K2C7_HUMAN Keratin, type II cytoskeletal 7 OS=Homo sapiens OX=9606 GN=KRT7 PE=1 SV=5	2	35	28	2	31	29	9	10	31	32	17	14	26	25	6	7	26	27	12	9	2	2	0	1	2	2	1	1	68.4	59.7	6	51.385	469	469;469	0	272.63	By MS/MS	By MS/MS	By matching	By matching	By MS/MS
P20700	P20700	19	18	18	Lamin-B1	LMNB1	LMNB1	sp|P20700|LMNB1_HUMAN Lamin-B1 OS=Homo sapiens OX=9606 GN=LMNB1 PE=1 SV=2	1	19	18	18	17	16	9	10	18	13	7	7	16	15	8	9	17	12	6	6	16	15	8	9	17	12	6	6	34.3	32.9	32.9	66.408	586	586	0	137	By MS/MS	By MS/MS	By matching	By matching	By MS/MS
P46781	P46781	4	4	4	40S ribosomal protein S9	RPS9	RPS9	sp|P46781|RS9_HUMAN 40S ribosomal protein S9 OS=Homo sapiens OX=9606 GN=RPS9 PE=1 SV=3	1	4	4	4	4	4	2	2	3	3	1	1	4	4	2	2	3	3	1	1	4	4	2	2	3	3	1	1	16.5	16.5	16.5	22.591	194	194	0	22.748	By MS/MS	By MS/MS	By matching	By matching	By MS/MS
P62979;P62987;P0CG47;P0CG48	P62979;P62987;P0CG47;P0CG48	7;5;5;5	7;5;5;5	7;5;5;5	Ubiquitin-40S ribosomal protein S27a;Ubiquitin;40S ribosomal protein S27a;Ubiquitin-60S ribosomal protein L40;Ubiquitin;60S ribosomal protein L40;Polyubiquitin-B;Ubiquitin;Polyubiquitin-C;Ubiquitin	RPS27A;UBA52;UBB;UBC	RPS27A	sp|P62979|RS27A_HUMAN Ubiquitin-40S ribosomal protein S27a OS=Homo sapiens OX=9606 GN=RPS27A PE=1 SV=2;sp|P62987|RL40_HUMAN Ubiquitin-60S ribosomal protein L40 OS=Homo sapiens OX=9606 GN=UBA52 PE=1 SV=2;sp|P0CG47|UBB_HUMAN Polyubiquitin-B OS=Homo sapiens O	4	7	7	7	7	7	6	6	7	7	6	7	7	7	6	6	7	7	6	7	7	7	6	6	7	7	6	7	51.9	51.9	51.9	17.965	156	156;128;229;685	0	182.52	By MS/MS	By MS/MS	By MS/MS	By MS/MS	By MS/MS
CON__sw|P00761_CONT|CONT_P00761	CON__sw|P00761_CONT|CONT_P00761	5	5	5					1	5	5	5	5	5	4	4	5	5	4	4	5	5	4	4	5	5	4	4	5	5	4	4	5	5	4	4	25.1	25.1	25.1	24.409	231	231	0	323.31	By MS/MS	By MS/MS	By MS/MS	By MS/MS	By MS/MS
P17987	P17987	23	23	23	T-complex protein 1 subunit alpha	TCP1	TCP1	sp|P17987|TCPA_HUMAN T-complex protein 1 subunit alpha OS=Homo sapiens OX=9606 GN=TCP1 PE=1 SV=1	1	23	23	23	21	21	6	9	21	21	7	8	21	21	6	9	21	21	7	8	21	21	6	9	21	21	7	8	50.2	50.2	50.2	60.343	556	556	0	225.72	By MS/MS	By MS/MS	By matching	By matching	By MS/MS
P78371	P78371	10	10	10	T-complex protein 1 subunit beta	CCT2	CCT2	sp|P78371|TCPB_HUMAN T-complex protein 1 subunit beta OS=Homo sapiens OX=9606 GN=CCT2 PE=1 SV=4	1	10	10	10	10	9	5	4	4	5	1	1	10	9	5	4	4	5	1	1	10	9	5	4	4	5	1	1	29.2	29.2	29.2	57.488	535	535	0	120.36	By MS/MS	By MS/MS	By matching	By matching	By MS/MS
CON__sw|P01843_CONT|CONT_LAC1_MOUSE	CON__sw|P01843_CONT|CONT_LAC1_MOUSE	3	3	3					1	3	3	3	0	0	3	3	0	0	3	3	0	0	3	3	0	0	3	3	0	0	3	3	0	0	3	3	50.5	50.5	50.5	11.575	105	105	0	98.273			By MS/MS	By MS/MS
P47756	P47756	3	3	3	F-actin-capping protein subunit beta	CAPZB	CAPZB	sp|P47756|CAPZB_HUMAN F-actin-capping protein subunit beta OS=Homo sapiens OX=9606 GN=CAPZB PE=1 SV=4	1	3	3	3	3	2	2	1	2	2	2	0	3	2	2	1	2	2	2	0	3	2	2	1	2	2	2	0	13.7	13.7	13.7	31.35	277	277	0	20.603	By MS/MS	By MS/MS	By matching	By matching	By MS/MS
P28799	P28799	24	24	24	Granulins;Acrogranin;Paragranulin;Granulin-1;Granulin-2;Granulin-3;Granulin-4;Granulin-5;Granulin-6;Granulin-7	GRN	GRN	sp|P28799|GRN_HUMAN Granulins OS=Homo sapiens OX=9606 GN=GRN PE=1 SV=2	1	24	24	24	24	23	20	19	22	24	20	20	24	23	20	19	22	24	20	20	24	23	20	19	22	24	20	20	50.3	50.3	50.3	63.544	593	593	0	323.31	By MS/MS	By MS/MS	By MS/MS	By MS/MS	By MS/MS
P53814	P53814	8	8	8	Smoothelin	SMTN	SMTN	sp|P53814|SMTN_HUMAN Smoothelin OS=Homo sapiens OX=9606 GN=SMTN PE=1 SV=7	1	8	8	8	5	7	0	0	5	4	0	0	5	7	0	0	5	4	0	0	5	7	0	0	5	4	0	0	10	10	10	99.058	917	917	0	48.085	By MS/MS	By MS/MS			By MS/MS
P45880	P45880	8	8	8	Voltage-dependent anion-selective channel protein 2	VDAC2	VDAC2	sp|P45880|VDAC2_HUMAN Voltage-dependent anion-selective channel protein 2 OS=Homo sapiens OX=9606 GN=VDAC2 PE=1 SV=2	1	8	8	8	8	8	4	3	8	8	2	2	8	8	4	3	8	8	2	2	8	8	4	3	8	8	2	2	43.5	43.5	43.5	31.566	294	294	0	86.591	By MS/MS	By MS/MS	By matching	By matching	By MS/MS
P62937;P0DN26;A0A0B4J2A2;A0A075B759;Q9Y536;F5H284;P0DN37	P62937	11;2;2;2;2;2;1	11;2;2;2;2;2;1	11;2;2;2;2;2;1	Peptidyl-prolyl cis-trans isomerase A;Peptidyl-prolyl cis-trans isomerase A, N-terminally processed	PPIA	PPIA	sp|P62937|PPIA_HUMAN Peptidyl-prolyl cis-trans isomerase A OS=Homo sapiens OX=9606 GN=PPIA PE=1 SV=2	7	11	11	11	11	11	11	11	11	11	8	10	11	11	11	11	11	11	8	10	11	11	11	11	11	11	8	10	69.7	69.7	69.7	18.012	165	165;164;164;164;164;164;164	0	175.52	By MS/MS	By MS/MS	By MS/MS	By MS/MS	By MS/MS
A0A0B4J1Y9	A0A0B4J1Y9	2	1	1		IGHV3-72	IGHV3-72	sp|A0A0B4J1Y9|HV372_HUMAN Immunoglobulin heavy variable 3-72 OS=Homo sapiens OX=9606 GN=IGHV3-72 PE=3 SV=1	1	2	1	1	0	0	1	1	0	1	1	1	0	0	1	1	0	0	1	1	0	0	1	1	0	0	1	1	15.1	9.2	9.2	13.203	119	119	0.0012285	6.2837			By matching	By MS/MS
P23246	P23246	14	13	13	Splicing factor, proline- and glutamine-rich	SFPQ	SFPQ	sp|P23246|SFPQ_HUMAN Splicing factor, proline- and glutamine-rich OS=Homo sapiens OX=9606 GN=SFPQ PE=1 SV=2	1	14	13	13	14	14	7	8	10	11	4	6	13	13	6	7	9	10	3	5	13	13	6	7	9	10	3	5	23.9	22.8	22.8	76.149	707	707	0	90.201	By MS/MS	By MS/MS	By matching	By matching	By MS/MS
Q99878;Q96KK5;Q9BTM1;Q16777;Q93077;Q7L7L0;Q6FI13;P20671;P0C0S8;P04908	Q99878;Q96KK5;Q9BTM1;Q16777;Q93077;Q7L7L0;Q6FI13;P20671;P0C0S8;P04908	2;2;2;2;2;2;2;2;2;2	1;1;1;1;1;1;1;1;1;1	1;1;1;1;1;1;1;1;1;1	Histone H2A type 1-J;Histone H2A type 1-H;Histone H2A.J;Histone H2A type 2-C;Histone H2A type 1-C;Histone H2A type 3;Histone H2A type 2-A;Histone H2A type 1-D;Histone H2A type 1;Histone H2A type 1-B/E	HIST1H2AJ;HIST1H2AH;H2AFJ;HIST2H2AC;HIST1H2AC;HIST3H2A;HIST2H2AA3;HIST1H2AD;HIST1H2AG;HIST1H2AB	HIST1H2AJ	sp|Q99878|H2A1J_HUMAN Histone H2A type 1-J OS=Homo sapiens OX=9606 GN=HIST1H2AJ PE=1 SV=3;sp|Q96KK5|H2A1H_HUMAN Histone H2A type 1-H OS=Homo sapiens OX=9606 GN=HIST1H2AH PE=1 SV=3;sp|Q9BTM1|H2AJ_HUMAN Histone H2A.J OS=Homo sapiens OX=9606 GN=H2AFJ PE=1 SV=	10	2	1	1	2	2	2	2	2	1	2	2	1	1	1	1	1	1	1	1	1	1	1	1	1	1	1	1	21.9	14.8	14.8	13.936	128	128;128;129;129;130;130;130;130;130;130	0.0012195	6.2432	By matching	By matching	By matching	By matching	By matching
Q13043;Q13188	Q13043;Q13188	2;1	2;1	2;1	Serine/threonine-protein kinase 4;Serine/threonine-protein kinase 4 37kDa subunit;Serine/threonine-protein kinase 4 18kDa subunit;Serine/threonine-protein kinase 3;Serine/threonine-protein kinase 3 36kDa subunit;Serine/threonine-protein kinase 3 20kDa subunit	STK4;STK3	STK4	sp|Q13043|STK4_HUMAN Serine/threonine-protein kinase 4 OS=Homo sapiens OX=9606 GN=STK4 PE=1 SV=2;sp|Q13188|STK3_HUMAN Serine/threonine-protein kinase 3 OS=Homo sapiens OX=9606 GN=STK3 PE=1 SV=2	2	2	2	2	2	1	0	0	1	2	0	0	2	1	0	0	1	2	0	0	2	1	0	0	1	2	0	0	6	6	6	55.63	487	487;491	0	11.303	By MS/MS	By matching			By matching
Q96GX2	Q96GX2	1	1	1	Putative ataxin-7-like protein 3B	ATXN7L3B	ATXN7L3B	sp|Q96GX2|A7L3B_HUMAN Ataxin-7-like protein 3B OS=Homo sapiens OX=9606 GN=ATXN7L3B PE=1 SV=2	1	1	1	1	1	1	0	0	1	1	0	0	1	1	0	0	1	1	0	0	1	1	0	0	1	1	0	0	10.3	10.3	10.3	10.771	97	97	0.0047676	6.0948	By MS/MS	By matching			By MS/MS
Q04837	Q04837	6	6	6	Single-stranded DNA-binding protein, mitochondrial	SSBP1	SSBP1	sp|Q04837|SSBP_HUMAN Single-stranded DNA-binding protein, mitochondrial OS=Homo sapiens OX=9606 GN=SSBP1 PE=1 SV=1	1	6	6	6	5	6	3	3	6	5	3	3	5	6	3	3	6	5	3	3	5	6	3	3	6	5	3	3	49.3	49.3	49.3	17.259	148	148	0	62.711	By MS/MS	By MS/MS	By MS/MS	By MS/MS	By MS/MS
O95399	O95399	1	1	1	Urotensin-2	UTS2	UTS2	sp|O95399|UTS2_HUMAN Urotensin-2 OS=Homo sapiens OX=9606 GN=UTS2 PE=1 SV=1	1	1	1	1	1	1	1	1	1	1	1	1	1	1	1	1	1	1	1	1	1	1	1	1	1	1	1	1	6.5	6.5	6.5	14.295	124	124	0.0012516	6.3631	By MS/MS	By MS/MS	By MS/MS	By MS/MS	By MS/MS
Q16630	Q16630	5	5	5	Cleavage and polyadenylation specificity factor subunit 6	CPSF6	CPSF6	sp|Q16630|CPSF6_HUMAN Cleavage and polyadenylation specificity factor subunit 6 OS=Homo sapiens OX=9606 GN=CPSF6 PE=1 SV=2	1	5	5	5	5	5	4	5	4	4	2	4	5	5	4	5	4	4	2	4	5	5	4	5	4	4	2	4	11.6	11.6	11.6	59.209	551	551	0	48.521	By MS/MS	By MS/MS	By matching	By matching	By matching
Q06830	Q06830	18	18	15	Peroxiredoxin-1	PRDX1	PRDX1	sp|Q06830|PRDX1_HUMAN Peroxiredoxin-1 OS=Homo sapiens OX=9606 GN=PRDX1 PE=1 SV=1	1	18	18	15	18	18	14	13	15	16	11	14	18	18	14	13	15	16	11	14	15	15	11	10	12	13	8	11	73.9	73.9	60.8	22.11	199	199	0	215.21	By MS/MS	By MS/MS	By MS/MS	By MS/MS	By MS/MS
O14979	O14979	4	4	4	Heterogeneous nuclear ribonucleoprotein D-like	HNRNPDL	HNRNPDL	sp|O14979|HNRDL_HUMAN Heterogeneous nuclear ribonucleoprotein D-like OS=Homo sapiens OX=9606 GN=HNRNPDL PE=1 SV=3	1	4	4	4	4	4	2	2	3	4	2	2	4	4	2	2	3	4	2	2	4	4	2	2	3	4	2	2	13.3	13.3	13.3	46.437	420	420	0	28.219	By MS/MS	By MS/MS	By matching	By matching	By MS/MS
Q15434;P29558;Q6XE24	Q15434;P29558	4;2;1	4;2;1	4;2;1	RNA-binding motif, single-stranded-interacting protein 2;RNA-binding motif, single-stranded-interacting protein 1	RBMS2;RBMS1	RBMS2	sp|Q15434|RBMS2_HUMAN RNA-binding motif, single-stranded-interacting protein 2 OS=Homo sapiens OX=9606 GN=RBMS2 PE=1 SV=1;sp|P29558|RBMS1_HUMAN RNA-binding motif, single-stranded-interacting protein 1 OS=Homo sapiens OX=9606 GN=RBMS1 PE=1 SV=3	3	4	4	4	4	3	0	1	3	1	1	0	4	3	0	1	3	1	1	0	4	3	0	1	3	1	1	0	11.5	11.5	11.5	43.958	407	407;406;437	0	22.802	By MS/MS	By matching		By matching	By MS/MS
P38646	P38646	47	47	46	Stress-70 protein, mitochondrial	HSPA9	HSPA9	sp|P38646|GRP75_HUMAN Stress-70 protein, mitochondrial OS=Homo sapiens OX=9606 GN=HSPA9 PE=1 SV=2	1	47	47	46	46	46	40	39	46	46	39	38	46	46	40	39	46	46	39	38	45	45	39	38	45	45	38	37	63.2	63.2	62.2	73.68	679	679	0	323.31	By MS/MS	By MS/MS	By MS/MS	By MS/MS	By MS/MS
P16989	P16989	10	4	4	Y-box-binding protein 3	YBX3	YBX3	sp|P16989|YBOX3_HUMAN Y-box-binding protein 3 OS=Homo sapiens OX=9606 GN=YBX3 PE=1 SV=4	1	10	4	4	10	9	7	9	10	10	7	8	4	3	3	4	4	4	3	4	4	3	3	4	4	4	3	4	28.2	17.2	17.2	40.089	372	372	0	78.536	By MS/MS	By MS/MS	By MS/MS	By MS/MS	By MS/MS
Q07352	Q07352	1	1	1	Zinc finger protein 36, C3H1 type-like 1	ZFP36L1	ZFP36L1	sp|Q07352|TISB_HUMAN mRNA decay activator protein ZFP36L1 OS=Homo sapiens OX=9606 GN=ZFP36L1 PE=1 SV=1	1	1	1	1	1	1	0	0	1	1	0	0	1	1	0	0	1	1	0	0	1	1	0	0	1	1	0	0	3.6	3.6	3.6	36.313	338	338	0	6.4856	By MS/MS	By MS/MS			By MS/MS
O60888	O60888	3	3	3	Protein CutA	CUTA	CUTA	sp|O60888|CUTA_HUMAN Protein CutA OS=Homo sapiens OX=9606 GN=CUTA PE=1 SV=2	1	3	3	3	2	3	1	2	3	3	2	1	2	3	1	2	3	3	2	1	2	3	1	2	3	3	2	1	25.7	25.7	25.7	19.116	179	179	0	18.195	By MS/MS	By MS/MS	By matching	By matching	By MS/MS
Q96HC4	Q96HC4	6	6	6	PDZ and LIM domain protein 5	PDLIM5	PDLIM5	sp|Q96HC4|PDLI5_HUMAN PDZ and LIM domain protein 5 OS=Homo sapiens OX=9606 GN=PDLIM5 PE=1 SV=5	1	6	6	6	4	5	3	5	5	5	4	4	4	5	3	5	5	5	4	4	4	5	3	5	5	5	4	4	12.4	12.4	12.4	63.944	596	596	0	46.177	By MS/MS	By MS/MS	By matching	By matching	By MS/MS
Q13813	Q13813	52	52	52	Spectrin alpha chain, non-erythrocytic 1	SPTAN1	SPTAN1	sp|Q13813|SPTN1_HUMAN Spectrin alpha chain, non-erythrocytic 1 OS=Homo sapiens OX=9606 GN=SPTAN1 PE=1 SV=3	1	52	52	52	44	40	3	8	41	46	2	5	44	40	3	8	41	46	2	5	44	40	3	8	41	46	2	5	26.6	26.6	26.6	284.54	2472	2472	0	323.31	By MS/MS	By MS/MS	By matching	By matching	By MS/MS
P51991	P51991	10	10	10	Heterogeneous nuclear ribonucleoprotein A3	HNRNPA3	HNRNPA3	sp|P51991|ROA3_HUMAN Heterogeneous nuclear ribonucleoprotein A3 OS=Homo sapiens OX=9606 GN=HNRNPA3 PE=1 SV=2	1	10	10	10	9	10	7	7	8	7	6	8	9	10	7	7	8	7	6	8	9	10	7	7	8	7	6	8	34.7	34.7	34.7	39.594	378	378	0	111.62	By MS/MS	By MS/MS	By MS/MS	By MS/MS	By MS/MS
P68104;Q5VTE0;Q05639	P68104;Q5VTE0	25;25;9	25;25;9	25;25;9	Elongation factor 1-alpha 1;Putative elongation factor 1-alpha-like 3	EEF1A1;EEF1A1P5	EEF1A1	sp|P68104|EF1A1_HUMAN Elongation factor 1-alpha 1 OS=Homo sapiens OX=9606 GN=EEF1A1 PE=1 SV=1;sp|Q5VTE0|EF1A3_HUMAN Putative elongation factor 1-alpha-like 3 OS=Homo sapiens OX=9606 GN=EEF1A1P5 PE=5 SV=1	3	25	25	25	25	25	14	12	22	21	11	13	25	25	14	12	22	21	11	13	25	25	14	12	22	21	11	13	55.4	55.4	55.4	50.14	462	462;462;463	0	323.31	By MS/MS	By MS/MS	By MS/MS	By MS/MS	By MS/MS
P68363;CON__sw|ENSBTAP016242_CONT|CONT_(Bos;Q9H853	P68363;CON__sw|ENSBTAP016242_CONT|CONT_(Bos	35;32;2	35;32;2	0;0;0	Tubulin alpha-1B chain	TUBA1B	TUBA1B	sp|P68363|TBA1B_HUMAN Tubulin alpha-1B chain OS=Homo sapiens OX=9606 GN=TUBA1B PE=1 SV=1;	3	35	35	0	33	33	15	16	35	35	15	15	33	33	15	16	35	35	15	15	0	0	0	0	0	0	0	0	84.7	84.7	0	50.151	451	451;451;241	0	323.31	By MS/MS	By MS/MS	By MS/MS	By MS/MS	By MS/MS
P06312	P06312	2	2	2	Ig kappa chain V-IV region	IGKV4-1	IGKV4-1	sp|P06312|KV401_HUMAN Immunoglobulin kappa variable 4-1 OS=Homo sapiens OX=9606 GN=IGKV4-1 PE=1 SV=1	1	2	2	2	0	0	2	2	0	0	2	2	0	0	2	2	0	0	2	2	0	0	2	2	0	0	2	2	14.9	14.9	14.9	13.38	121	121	0	33.079			By MS/MS	By MS/MS
P08238;Q58FF7	P08238	32;12	32;12	17;5	Heat shock protein HSP 90-beta	HSP90AB1	HSP90AB1	sp|P08238|HS90B_HUMAN Heat shock protein HSP 90-beta OS=Homo sapiens OX=9606 GN=HSP90AB1 PE=1 SV=4	2	32	32	17	31	31	16	16	28	29	13	14	31	31	16	16	28	29	13	14	16	17	7	7	15	17	6	7	52.3	52.3	31.6	83.263	724	724;597	0	323.31	By MS/MS	By MS/MS	By MS/MS	By MS/MS	By MS/MS
A2NJV5;A0A075B6S2;A0A0A0MRZ7;A0A075B6S6;A0A075B6P5;A0A087WW87;P06310;P01615;P01614;A0A0C4DH68	A2NJV5;A0A075B6S2;A0A0A0MRZ7	5;5;4;2;2;2;2;2;2;1	5;5;4;2;2;2;2;2;2;1	5;5;4;2;2;2;2;2;2;1		IGKV A18;IGKV2D-29;IGKV2D-26	IGKV A18	sp|A2NJV5|KV229_HUMAN Immunoglobulin kappa variable 2-29 OS=Homo sapiens OX=9606 GN=IGKV2-29 PE=3 SV=2;sp|A0A075B6S2|KVD29_HUMAN Immunoglobulin kappa variable 2D-29 OS=Homo sapiens OX=9606 GN=IGKV2D-29 PE=3 SV=1;sp|A0A0A0MRZ7|KVD26_HUMAN Immunoglobulin kap	10	5	5	5	4	4	3	4	4	4	3	4	4	4	3	4	4	4	3	4	4	4	3	4	4	4	3	4	28.3	28.3	28.3	13.085	120	120;120;120;120;120;121;120;120;121;120	0	323.31	By MS/MS	By MS/MS	By MS/MS	By MS/MS	By MS/MS
CON__sw|Q05B55_CONT|CONT_Q05B55	CON__sw|Q05B55_CONT|CONT_Q05B55	8	8	8					1	8	8	8	8	8	5	6	8	7	6	6	8	8	5	6	8	7	6	6	8	8	5	6	8	7	6	6	36.7	36.7	36.7	26.59	240	240	0	115.73	By MS/MS	By MS/MS	By matching	By MS/MS	By MS/MS
Q9UHX1	Q9UHX1	12	12	12	Poly(U)-binding-splicing factor PUF60	PUF60	PUF60	sp|Q9UHX1|PUF60_HUMAN Poly(U)-binding-splicing factor PUF60 OS=Homo sapiens OX=9606 GN=PUF60 PE=1 SV=1	1	12	12	12	12	12	4	5	7	6	4	1	12	12	4	5	7	6	4	1	12	12	4	5	7	6	4	1	34.3	34.3	34.3	59.875	559	559	0	172.44	By MS/MS	By MS/MS	By matching	By matching	By MS/MS
Q15417	Q15417	7	7	6	Calponin-3	CNN3	CNN3	sp|Q15417|CNN3_HUMAN Calponin-3 OS=Homo sapiens OX=9606 GN=CNN3 PE=1 SV=1	1	7	7	6	7	7	5	5	7	5	3	4	7	7	5	5	7	5	3	4	6	6	5	5	6	5	3	3	27.7	27.7	24.3	36.413	329	329	0	45.146	By MS/MS	By MS/MS	By matching	By matching	By MS/MS
O00622	O00622	6	6	6	Protein CYR61	CYR61	CYR61	sp|O00622|CYR61_HUMAN Protein CYR61 OS=Homo sapiens OX=9606 GN=CYR61 PE=1 SV=1	1	6	6	6	6	5	4	2	5	5	2	3	6	5	4	2	5	5	2	3	6	5	4	2	5	5	2	3	16.5	16.5	16.5	42.026	381	381	0	39.878	By MS/MS	By MS/MS	By matching	By matching	By MS/MS
P07437;A6NNZ2	P07437	24;8	5;0	4;0	Tubulin beta chain	TUBB	TUBB	sp|P07437|TBB5_HUMAN Tubulin beta chain OS=Homo sapiens OX=9606 GN=TUBB PE=1 SV=2	2	24	5	4	23	23	13	12	24	23	12	13	5	5	3	3	5	5	3	3	4	4	2	2	4	4	2	2	70.7	19.4	16	49.67	444	444;444	0	100.46	By MS/MS	By MS/MS	By matching	By matching	By MS/MS
P05089	P05089	2	2	2	Arginase-1	ARG1	ARG1	sp|P05089|ARGI1_HUMAN Arginase-1 OS=Homo sapiens OX=9606 GN=ARG1 PE=1 SV=2	1	2	2	2	2	2	0	0	1	2	0	0	2	2	0	0	1	2	0	0	2	2	0	0	1	2	0	0	9.6	9.6	9.6	34.735	322	322	0	12.328	By matching	By MS/MS			By MS/MS
P05387	P05387	6	6	6	60S acidic ribosomal protein P2	RPLP2	RPLP2	sp|P05387|RLA2_HUMAN 60S acidic ribosomal protein P2 OS=Homo sapiens OX=9606 GN=RPLP2 PE=1 SV=1	1	6	6	6	6	6	6	6	6	6	6	5	6	6	6	6	6	6	6	5	6	6	6	6	6	6	6	5	76.5	76.5	76.5	11.665	115	115	0	323.31	By MS/MS	By MS/MS	By MS/MS	By MS/MS	By MS/MS
P11021	P11021	39	39	38	78 kDa glucose-regulated protein	HSPA5	HSPA5	sp|P11021|BIP_HUMAN Endoplasmic reticulum chaperone BiP OS=Homo sapiens OX=9606 GN=HSPA5 PE=1 SV=2	1	39	39	38	38	39	34	34	39	39	36	35	38	39	34	34	39	39	36	35	37	38	33	33	38	38	35	34	54.6	54.6	54.6	72.332	654	654	0	323.31	By MS/MS	By MS/MS	By MS/MS	By MS/MS	By MS/MS
O95817	O95817	2	2	2	BAG family molecular chaperone regulator 3	BAG3	BAG3	sp|O95817|BAG3_HUMAN BAG family molecular chaperone regulator 3 OS=Homo sapiens OX=9606 GN=BAG3 PE=1 SV=3	1	2	2	2	2	1	1	1	1	0	1	1	2	1	1	1	1	0	1	1	2	1	1	1	1	0	1	1	4	4	4	61.594	575	575	0	12.76	By MS/MS	By MS/MS	By matching	By matching	By matching
CON__sw|P03987_CONT|CONT_IGHG3_MOUSE	CON__sw|P03987_CONT|CONT_IGHG3_MOUSE	7	7	7					1	7	7	7	0	0	7	7	0	0	6	7	0	0	7	7	0	0	6	7	0	0	7	7	0	0	6	7	20.4	20.4	20.4	43.929	398	398	0	50.267			By MS/MS	By MS/MS
CON__sw|P01864_CONT|CONT_GCAB_MOUSE	CON__sw|P01864_CONT|CONT_GCAB_MOUSE	7	5	5					1	7	5	5	0	0	7	7	0	0	7	7	0	0	5	5	0	0	5	5	0	0	5	5	0	0	5	5	20.9	13.7	13.7	36.595	335	335	0	308.6			By MS/MS	By MS/MS
Q71U36;P0DPH8;P0DPH7;Q6PEY2	Q71U36;P0DPH8;P0DPH7;Q6PEY2	35;25;25;18	1;1;1;1	1;1;1;1	Tubulin alpha-1A chain;Tubulin alpha-3E chain	TUBA1A;TUBA3E	TUBA1A	sp|Q71U36|TBA1A_HUMAN Tubulin alpha-1A chain OS=Homo sapiens OX=9606 GN=TUBA1A PE=1 SV=1;sp|P0DPH8|TBA3D_HUMAN Tubulin alpha-3D chain OS=Homo sapiens OX=9606 GN=TUBA3D PE=1 SV=1;sp|P0DPH7|TBA3C_HUMAN Tubulin alpha-3C chain OS=Homo sapiens OX=9606 GN=TUBA3C	4	35	1	1	33	33	16	16	35	35	16	16	1	1	0	0	1	1	0	0	1	1	0	0	1	1	0	0	84.7	3.1	3.1	50.135	451	451;450;450;450	0	6.5389	By MS/MS	By MS/MS	By matching	By matching	By matching
P62993	P62993	2	2	2	Growth factor receptor-bound protein 2	GRB2	GRB2	sp|P62993|GRB2_HUMAN Growth factor receptor-bound protein 2 OS=Homo sapiens OX=9606 GN=GRB2 PE=1 SV=1	1	2	2	2	2	2	1	1	1	1	1	0	2	2	1	1	1	1	1	0	2	2	1	1	1	1	1	0	8.3	8.3	8.3	25.206	217	217	0	11.41	By MS/MS	By MS/MS	By matching	By matching	By matching
P29279	P29279	9	9	9	Connective tissue growth factor	CTGF	CTGF	sp|P29279|CTGF_HUMAN Connective tissue growth factor OS=Homo sapiens OX=9606 GN=CTGF PE=1 SV=2	1	9	9	9	8	8	3	3	8	8	2	3	8	8	3	3	8	8	2	3	8	8	3	3	8	8	2	3	29.5	29.5	29.5	38.091	349	349	0	58.596	By MS/MS	By MS/MS	By matching	By matching	By MS/MS
P83881	P83881	4	1	1	60S ribosomal protein L36a	RPL36A	RPL36A	sp|P83881|RL36A_HUMAN 60S ribosomal protein L36a OS=Homo sapiens OX=9606 GN=RPL36A PE=1 SV=2	1	4	1	1	4	4	4	3	3	4	3	3	1	1	1	1	1	1	1	1	1	1	1	1	1	1	1	1	24.5	7.5	7.5	12.441	106	106	0.0047904	6.1226	By MS/MS	By matching	By matching	By matching	By MS/MS
P51114;Q06787	P51114	8;1	8;1	6;0	Fragile X mental retardation syndrome-related protein 1	FXR1	FXR1	sp|P51114|FXR1_HUMAN Fragile X mental retardation syndrome-related protein 1 OS=Homo sapiens OX=9606 GN=FXR1 PE=1 SV=3	2	8	8	6	8	8	4	2	4	6	3	1	8	8	4	2	4	6	3	1	6	6	3	2	2	4	2	0	16.6	16.6	14	69.72	621	621;632	0	50.053	By MS/MS	By MS/MS	By matching	By matching	By MS/MS
P62857	P62857	2	2	2	40S ribosomal protein S28	RPS28	RPS28	sp|P62857|RS28_HUMAN 40S ribosomal protein S28 OS=Homo sapiens OX=9606 GN=RPS28 PE=1 SV=1	1	2	2	2	2	2	2	2	2	2	2	2	2	2	2	2	2	2	2	2	2	2	2	2	2	2	2	2	30.4	30.4	30.4	7.8409	69	69	0	35.988	By MS/MS	By MS/MS	By MS/MS	By matching	By MS/MS
P49458	P49458	2	2	2	Signal recognition particle 9 kDa protein	SRP9	SRP9	sp|P49458|SRP09_HUMAN Signal recognition particle 9 kDa protein OS=Homo sapiens OX=9606 GN=SRP9 PE=1 SV=2	1	2	2	2	2	2	2	1	2	2	1	1	2	2	2	1	2	2	1	1	2	2	2	1	2	2	1	1	22.1	22.1	22.1	10.112	86	86	0	11.781	By matching	By MS/MS	By matching	By matching	By MS/MS
O15212	O15212	1	1	1	Prefoldin subunit 6	PFDN6	PFDN6	sp|O15212|PFD6_HUMAN Prefoldin subunit 6 OS=Homo sapiens OX=9606 GN=PFDN6 PE=1 SV=1	1	1	1	1	1	1	1	1	1	1	1	1	1	1	1	1	1	1	1	1	1	1	1	1	1	1	1	1	10.9	10.9	10.9	14.582	129	129	0	6.8517	By MS/MS	By MS/MS	By matching	By matching	By matching
P43243	P43243	4	4	4	Matrin-3	MATR3	MATR3	sp|P43243|MATR3_HUMAN Matrin-3 OS=Homo sapiens OX=9606 GN=MATR3 PE=1 SV=2	1	4	4	4	4	4	2	1	2	1	1	2	4	4	2	1	2	1	1	2	4	4	2	1	2	1	1	2	6.4	6.4	6.4	94.622	847	847	0	24.351	By MS/MS	By MS/MS	By matching	By matching	By matching
CON__sw|P01868_CONT|CONT_IGHG1_MOUSE;CON__sw|P01869_CONT|CONT_IGH1M_MOUSE	CON__sw|P01868_CONT|CONT_IGHG1_MOUSE;CON__sw|P01869_CONT|CONT_IGH1M_MOUSE	24;24	24;24	23;23				;	2	24	24	23	20	21	13	11	24	23	14	13	20	21	13	11	24	23	14	13	19	20	13	11	23	22	13	13	73.1	73.1	70.4	35.704	324	324;393	0	323.31	By MS/MS	By MS/MS	By MS/MS	By MS/MS	By MS/MS
P25705	P25705	17	17	17	ATP synthase subunit alpha, mitochondrial	ATP5A1	ATP5A1	sp|P25705|ATPA_HUMAN ATP synthase subunit alpha, mitochondrial OS=Homo sapiens OX=9606 GN=ATP5F1A PE=1 SV=1	1	17	17	17	16	17	7	7	14	14	6	3	16	17	7	7	14	14	6	3	16	17	7	7	14	14	6	3	38.2	38.2	38.2	59.75	553	553	0	212.15	By MS/MS	By MS/MS	By MS/MS	By MS/MS	By MS/MS
Q16643	Q16643	8	8	8	Drebrin	DBN1	DBN1	sp|Q16643|DREB_HUMAN Drebrin OS=Homo sapiens OX=9606 GN=DBN1 PE=1 SV=4	1	8	8	8	8	7	5	4	1	2	0	2	8	7	5	4	1	2	0	2	8	7	5	4	1	2	0	2	15.9	15.9	15.9	71.428	649	649	0	70.821	By MS/MS	By MS/MS	By MS/MS	By matching	By matching
P48960	P48960	7	7	7	CD97 antigen;CD97 antigen subunit alpha;CD97 antigen subunit beta	CD97	CD97	sp|P48960|CD97_HUMAN CD97 antigen OS=Homo sapiens OX=9606 GN=CD97 PE=1 SV=4	1	7	7	7	7	7	1	2	7	6	3	1	7	7	1	2	7	6	3	1	7	7	1	2	7	6	3	1	11.7	11.7	11.7	91.868	835	835	0	50.852	By MS/MS	By MS/MS	By matching	By matching	By MS/MS
P62753	P62753	6	6	6	40S ribosomal protein S6	RPS6	RPS6	sp|P62753|RS6_HUMAN 40S ribosomal protein S6 OS=Homo sapiens OX=9606 GN=RPS6 PE=1 SV=1	1	6	6	6	6	6	1	1	6	6	1	2	6	6	1	1	6	6	1	2	6	6	1	1	6	6	1	2	21.7	21.7	21.7	28.68	249	249	0	82.632	By MS/MS	By MS/MS	By matching	By matching	By MS/MS
Q00325	Q00325	2	2	2	Phosphate carrier protein, mitochondrial	SLC25A3	SLC25A3	sp|Q00325|MPCP_HUMAN Phosphate carrier protein, mitochondrial OS=Homo sapiens OX=9606 GN=SLC25A3 PE=1 SV=2	1	2	2	2	2	2	0	1	1	1	0	1	2	2	0	1	1	1	0	1	2	2	0	1	1	1	0	1	5.5	5.5	5.5	40.094	362	362	0	11.58	By MS/MS	By matching		By matching	By MS/MS
P11940;Q13310;Q9H361;Q4VXU2;Q96DU9	P11940;Q13310	11;6;5;3;1	11;6;5;3;1	11;6;5;3;1	Polyadenylate-binding protein 1;Polyadenylate-binding protein 4	PABPC1;PABPC4	PABPC1	sp|P11940|PABP1_HUMAN Polyadenylate-binding protein 1 OS=Homo sapiens OX=9606 GN=PABPC1 PE=1 SV=2;sp|Q13310|PABP4_HUMAN Polyadenylate-binding protein 4 OS=Homo sapiens OX=9606 GN=PABPC4 PE=1 SV=1	5	11	11	11	11	9	5	7	9	8	6	2	11	9	5	7	9	8	6	2	11	9	5	7	9	8	6	2	22	22	22	70.67	636	636;644;631;614;382	0	77.902	By MS/MS	By MS/MS	By MS/MS	By matching	By MS/MS
Q15233	Q15233	19	19	18	Non-POU domain-containing octamer-binding protein	NONO	NONO	sp|Q15233|NONO_HUMAN Non-POU domain-containing octamer-binding protein OS=Homo sapiens OX=9606 GN=NONO PE=1 SV=4	1	19	19	18	17	18	7	8	16	16	6	4	17	18	7	8	16	16	6	4	16	17	6	7	15	15	5	3	47.8	47.8	46.1	54.231	471	471	0	156.5	By MS/MS	By MS/MS	By matching	By matching	By MS/MS
Q99729	Q99729	8	8	8	Heterogeneous nuclear ribonucleoprotein A/B	HNRNPAB	HNRNPAB	sp|Q99729|ROAA_HUMAN Heterogeneous nuclear ribonucleoprotein A/B OS=Homo sapiens OX=9606 GN=HNRNPAB PE=1 SV=2	1	8	8	8	7	7	3	2	6	7	3	3	7	7	3	2	6	7	3	3	7	7	3	2	6	7	3	3	21.1	21.1	21.1	36.224	332	332	0	58.734	By MS/MS	By MS/MS	By MS/MS	By matching	By MS/MS
CON__sw|P06868_CONT|CONT_P06868;P00747	CON__sw|P06868_CONT|CONT_P06868	18;2	18;2	18;2					2	18	18	18	17	17	17	16	13	15	16	16	17	17	17	16	13	15	16	16	17	17	17	16	13	15	16	16	23.9	23.9	23.9	91.215	812	812;810	0	219.4	By MS/MS	By MS/MS	By MS/MS	By MS/MS	By MS/MS
P60510	P60510	2	1	1	Serine/threonine-protein phosphatase 4 catalytic subunit	PPP4C	PPP4C	sp|P60510|PP4C_HUMAN Serine/threonine-protein phosphatase 4 catalytic subunit OS=Homo sapiens OX=9606 GN=PPP4C PE=1 SV=1	1	2	1	1	2	2	1	1	1	1	0	1	1	1	1	1	1	1	0	1	1	1	1	1	1	1	0	1	8.5	3.6	3.6	35.08	307	307	0.0012469	6.3417	By MS/MS	By MS/MS	By matching	By matching	By matching
Q13148	Q13148	6	6	6	TAR DNA-binding protein 43	TARDBP	TARDBP	sp|Q13148|TADBP_HUMAN TAR DNA-binding protein 43 OS=Homo sapiens OX=9606 GN=TARDBP PE=1 SV=1	1	6	6	6	5	5	1	2	5	4	0	1	5	5	1	2	5	4	0	1	5	5	1	2	5	4	0	1	28.7	28.7	28.7	44.739	414	414	0	70.529	By MS/MS	By MS/MS	By matching	By matching	By MS/MS
Q52LW3	Q52LW3	1	1	1	Rho GTPase-activating protein 29	ARHGAP29	ARHGAP29	sp|Q52LW3|RHG29_HUMAN Rho GTPase-activating protein 29 OS=Homo sapiens OX=9606 GN=ARHGAP29 PE=1 SV=2	1	1	1	1	1	1	0	0	1	1	0	0	1	1	0	0	1	1	0	0	1	1	0	0	1	1	0	0	1.2	1.2	1.2	142.06	1261	1261	0	10.397	By MS/MS	By MS/MS			By MS/MS
Q13610	Q13610	9	9	9	Periodic tryptophan protein 1 homolog	PWP1	PWP1	sp|Q13610|PWP1_HUMAN Periodic tryptophan protein 1 homolog OS=Homo sapiens OX=9606 GN=PWP1 PE=1 SV=1	1	9	9	9	9	9	4	3	4	4	1	1	9	9	4	3	4	4	1	1	9	9	4	3	4	4	1	1	22.8	22.8	22.8	55.827	501	501	0	64.595	By MS/MS	By MS/MS	By MS/MS	By matching	By matching
P19623	P19623	4	4	4	Spermidine synthase	SRM	SRM	sp|P19623|SPEE_HUMAN Spermidine synthase OS=Homo sapiens OX=9606 GN=SRM PE=1 SV=1	1	4	4	4	4	3	3	3	4	4	3	3	4	3	3	3	4	4	3	3	4	3	3	3	4	4	3	3	12.9	12.9	12.9	33.824	302	302	0	24.32	By MS/MS	By MS/MS	By matching	By matching	By MS/MS
P22061	P22061	15	15	15	Protein-L-isoaspartate(D-aspartate) O-methyltransferase	PCMT1	PCMT1	sp|P22061|PIMT_HUMAN Protein-L-isoaspartate(D-aspartate) O-methyltransferase OS=Homo sapiens OX=9606 GN=PCMT1 PE=1 SV=4	1	15	15	15	15	15	12	11	14	14	11	12	15	15	12	11	14	14	11	12	15	15	12	11	14	14	11	12	68.7	68.7	68.7	24.636	227	227	0	323.31	By MS/MS	By MS/MS	By MS/MS	By MS/MS	By MS/MS
CON__sw|Q1RMN8_CONT|CONT_Q1RMN8	CON__sw|Q1RMN8_CONT|CONT_Q1RMN8	3	3	3					1	3	3	3	3	3	3	3	3	3	2	3	3	3	3	3	3	3	2	3	3	3	3	3	3	3	2	3	19.2	19.2	19.2	24.536	234	234	0	228.09	By MS/MS	By MS/MS	By MS/MS	By matching	By MS/MS
P31943	P31943	14	14	7	Heterogeneous nuclear ribonucleoprotein H;Heterogeneous nuclear ribonucleoprotein H, N-terminally processed	HNRNPH1	HNRNPH1	sp|P31943|HNRH1_HUMAN Heterogeneous nuclear ribonucleoprotein H OS=Homo sapiens OX=9606 GN=HNRNPH1 PE=1 SV=4	1	14	14	7	14	14	10	10	13	14	10	9	14	14	10	10	13	14	10	9	7	7	5	5	7	7	5	4	42.8	42.8	21.2	49.229	449	449	0	323.31	By MS/MS	By MS/MS	By MS/MS	By MS/MS	By MS/MS
P62854	P62854	1	1	1	40S ribosomal protein S26	RPS26	RPS26	sp|P62854|RS26_HUMAN 40S ribosomal protein S26 OS=Homo sapiens OX=9606 GN=RPS26 PE=1 SV=3	1	1	1	1	1	1	1	1	1	1	1	1	1	1	1	1	1	1	1	1	1	1	1	1	1	1	1	1	13	13	13	13.015	115	115	0	33.104	By MS/MS	By matching	By matching	By matching	By MS/MS
Q6NZI2	Q6NZI2	9	9	9	Polymerase I and transcript release factor	PTRF	PTRF	sp|Q6NZI2|CAVN1_HUMAN Caveolae-associated protein 1 OS=Homo sapiens OX=9606 GN=CAVIN1 PE=1 SV=1	1	9	9	9	9	8	4	5	7	7	3	2	9	8	4	5	7	7	3	2	9	8	4	5	7	7	3	2	32.6	32.6	32.6	43.476	390	390	0	285.45	By MS/MS	By MS/MS	By matching	By matching	By MS/MS
P15927	P15927	2	2	2	Replication protein A 32 kDa subunit	RPA2	RPA2	sp|P15927|RFA2_HUMAN Replication protein A 32 kDa subunit OS=Homo sapiens OX=9606 GN=RPA2 PE=1 SV=1	1	2	2	2	2	2	2	1	2	2	2	0	2	2	2	1	2	2	2	0	2	2	2	1	2	2	2	0	9.6	9.6	9.6	29.247	270	270	0	12.066	By MS/MS	By MS/MS	By matching	By matching	By matching
P62995	P62995	5	5	4	Transformer-2 protein homolog beta	TRA2B	TRA2B	sp|P62995|TRA2B_HUMAN Transformer-2 protein homolog beta OS=Homo sapiens OX=9606 GN=TRA2B PE=1 SV=1	1	5	5	4	5	5	3	3	4	4	3	3	5	5	3	3	4	4	3	3	4	4	3	3	4	4	3	3	24.3	24.3	21.2	33.665	288	288	0	43.946	By MS/MS	By MS/MS	By MS/MS	By MS/MS	By MS/MS
P61353	P61353	3	3	3	60S ribosomal protein L27	RPL27	RPL27	sp|P61353|RL27_HUMAN 60S ribosomal protein L27 OS=Homo sapiens OX=9606 GN=RPL27 PE=1 SV=2	1	3	3	3	3	3	2	2	3	3	3	0	3	3	2	2	3	3	3	0	3	3	2	2	3	3	3	0	21.3	21.3	21.3	15.798	136	136	0	17.351	By MS/MS	By MS/MS	By matching	By matching	By MS/MS
O60512	O60512	1	1	1	Beta-1,4-galactosyltransferase 3;N-acetyllactosamine synthase;Beta-N-acetylglucosaminylglycopeptide beta-1,4-galactosyltransferase;Beta-N-acetylglucosaminyl-glycolipid beta-1,4-galactosyltransferase	B4GALT3	B4GALT3	sp|O60512|B4GT3_HUMAN Beta-1,4-galactosyltransferase 3 OS=Homo sapiens OX=9606 GN=B4GALT3 PE=1 SV=2	1	1	1	1	0	0	1	1	0	0	1	1	0	0	1	1	0	0	1	1	0	0	1	1	0	0	1	1	4.1	4.1	4.1	43.927	393	393	0	6.9226			By matching	By MS/MS
Q99497	Q99497	8	8	8	Protein deglycase DJ-1	PARK7	PARK7	sp|Q99497|PARK7_HUMAN Protein/nucleic acid deglycase DJ-1 OS=Homo sapiens OX=9606 GN=PARK7 PE=1 SV=2	1	8	8	8	8	8	6	6	7	7	6	5	8	8	6	6	7	7	6	5	8	8	6	6	7	7	6	5	54.5	54.5	54.5	19.891	189	189	0	188.76	By MS/MS	By MS/MS	By MS/MS	By MS/MS	By MS/MS
P32320	P32320	2	2	2	Cytidine deaminase	CDA	CDA	sp|P32320|CDD_HUMAN Cytidine deaminase OS=Homo sapiens OX=9606 GN=CDA PE=1 SV=2	1	2	2	2	2	2	1	1	1	2	1	1	2	2	1	1	1	2	1	1	2	2	1	1	1	2	1	1	26.7	26.7	26.7	16.185	146	146	0	16.351	By MS/MS	By MS/MS	By matching	By matching	By MS/MS
CON__sw|P01845_CONT|CONT_LAC3_MOUSE;CON__sw|P01844_CONT|CONT_LAC2_MOUSE	CON__sw|P01845_CONT|CONT_LAC3_MOUSE;CON__sw|P01844_CONT|CONT_LAC2_MOUSE	2;2	2;2	2;2				;	2	2	2	2	0	0	2	2	0	0	2	2	0	0	2	2	0	0	2	2	0	0	2	2	0	0	2	2	33.7	33.7	33.7	11.371	104	104;104	0	14.55			By MS/MS	By MS/MS
CON__sw|ENSBTAP0024466_CONT|CONT_(Bos;CON__sw|ENSBTAP024462_CONT|CONT_(Bos	CON__sw|ENSBTAP0024466_CONT|CONT_(Bos;CON__sw|ENSBTAP024462_CONT|CONT_(Bos	9;7	1;1	1;1				;	2	9	1	1	9	9	7	7	8	9	6	6	1	1	1	1	1	1	1	1	1	1	1	1	1	1	1	1	37.4	4.5	4.5	43.9	401	401;419	0	7.0948	By matching	By matching	By matching	By matching	By MS/MS
Q9H0E9	Q9H0E9	1	1	1	Bromodomain-containing protein 8	BRD8	BRD8	sp|Q9H0E9|BRD8_HUMAN Bromodomain-containing protein 8 OS=Homo sapiens OX=9606 GN=BRD8 PE=1 SV=2	1	1	1	1	0	0	1	1	0	0	1	1	0	0	1	1	0	0	1	1	0	0	1	1	0	0	1	1	1.3	1.3	1.3	135.33	1235	1235	0.0024242	6.1831			By MS/MS	By MS/MS
P17980	P17980	11	11	11	26S protease regulatory subunit 6A	PSMC3	PSMC3	sp|P17980|PRS6A_HUMAN 26S proteasome regulatory subunit 6A OS=Homo sapiens OX=9606 GN=PSMC3 PE=1 SV=3	1	11	11	11	9	9	5	5	10	9	4	3	9	9	5	5	10	9	4	3	9	9	5	5	10	9	4	3	31.7	31.7	31.7	49.203	439	439	0	100.15	By MS/MS	By MS/MS	By matching	By matching	By MS/MS
Q9HC56	Q9HC56	1	1	1	Protocadherin-9	PCDH9	PCDH9	sp|Q9HC56|PCDH9_HUMAN Protocadherin-9 OS=Homo sapiens OX=9606 GN=PCDH9 PE=1 SV=2	1	1	1	1	1	1	1	1	1	1	1	1	1	1	1	1	1	1	1	1	1	1	1	1	1	1	1	1	0.6	0.6	0.6	136.06	1237	1237	0.004779	6.1121	By MS/MS	By MS/MS	By MS/MS	By MS/MS	By MS/MS
CON__sw|P10599_CONT|CONT_THIO_HUMAN;P10599	CON__sw|P10599_CONT|CONT_THIO_HUMAN;P10599	7;7	7;7	7;7	Thioredoxin	TXN	TXN	;sp|P10599|THIO_HUMAN Thioredoxin OS=Homo sapiens OX=9606 GN=TXN PE=1 SV=3	2	7	7	7	7	6	4	4	7	6	3	4	7	6	4	4	7	6	3	4	7	6	4	4	7	6	3	4	85.7	85.7	85.7	11.737	105	105;105	0	100.75	By MS/MS	By MS/MS	By MS/MS	By MS/MS	By MS/MS
P84103	P84103	5	4	4	Serine/arginine-rich splicing factor 3	SRSF3	SRSF3	sp|P84103|SRSF3_HUMAN Serine/arginine-rich splicing factor 3 OS=Homo sapiens OX=9606 GN=SRSF3 PE=1 SV=1	1	5	4	4	4	4	4	4	4	4	4	4	3	3	3	3	3	3	3	3	3	3	3	3	3	3	3	3	29.3	29.3	29.3	19.329	164	164	0	33.936	By MS/MS	By MS/MS	By MS/MS	By MS/MS	By MS/MS
Q96PQ6	Q96PQ6	1	1	1	Zinc finger protein 317	ZNF317	ZNF317	sp|Q96PQ6|ZN317_HUMAN Zinc finger protein 317 OS=Homo sapiens OX=9606 GN=ZNF317 PE=1 SV=2	1	1	1	1	1	1	1	1	1	1	1	1	1	1	1	1	1	1	1	1	1	1	1	1	1	1	1	1	2.5	2.5	2.5	67.958	595	595	0	7.958	By MS/MS	By MS/MS	By MS/MS	By matching	By MS/MS
CON__sw|P01867_CONT|CONT_IGG2B_MOUSE	CON__sw|P01867_CONT|CONT_IGG2B_MOUSE	11	11	11					1	11	11	11	1	2	11	11	2	1	11	11	1	2	11	11	2	1	11	11	1	2	11	11	2	1	11	11	36.4	36.4	36.4	44.259	404	404	0	323.31	By matching	By matching	By MS/MS	By MS/MS	By matching
P46778	P46778	4	4	4	60S ribosomal protein L21	RPL21	RPL21	sp|P46778|RL21_HUMAN 60S ribosomal protein L21 OS=Homo sapiens OX=9606 GN=RPL21 PE=1 SV=2	1	4	4	4	4	4	2	2	4	4	1	2	4	4	2	2	4	4	1	2	4	4	2	2	4	4	1	2	30	30	30	18.565	160	160	0	37.374	By MS/MS	By MS/MS	By matching	By matching	By MS/MS
P49207	P49207	6	6	6	60S ribosomal protein L34	RPL34	RPL34	sp|P49207|RL34_HUMAN 60S ribosomal protein L34 OS=Homo sapiens OX=9606 GN=RPL34 PE=1 SV=3	1	6	6	6	6	5	2	2	6	6	2	3	6	5	2	2	6	6	2	3	6	5	2	2	6	6	2	3	36.8	36.8	36.8	13.293	117	117	0	46.523	By MS/MS	By MS/MS	By matching	By matching	By MS/MS
P17844;Q92841	P17844	16;6	15;5	15;5	Probable ATP-dependent RNA helicase DDX5	DDX5	DDX5	sp|P17844|DDX5_HUMAN Probable ATP-dependent RNA helicase DDX5 OS=Homo sapiens OX=9606 GN=DDX5 PE=1 SV=1	2	16	15	15	15	14	6	7	11	10	3	2	14	13	6	7	10	9	3	2	14	13	6	7	10	9	3	2	27	25.2	25.2	69.147	614	614;729	0	91.945	By MS/MS	By MS/MS	By matching	By matching	By MS/MS
CON__sw|ENSBTAP014147_CONT|CONT_(Bos	CON__sw|ENSBTAP014147_CONT|CONT_(Bos	3	3	3					1	3	3	3	3	3	3	3	3	3	3	3	3	3	3	3	3	3	3	3	3	3	3	3	3	3	3	3	40.7	40.7	40.7	11.756	113	113	0	32.034	By MS/MS	By MS/MS	By MS/MS	By MS/MS	By MS/MS
Q9HAV7	Q9HAV7	4	4	4	GrpE protein homolog 1, mitochondrial	GRPEL1	GRPEL1	sp|Q9HAV7|GRPE1_HUMAN GrpE protein homolog 1, mitochondrial OS=Homo sapiens OX=9606 GN=GRPEL1 PE=1 SV=2	1	4	4	4	4	4	1	2	2	3	1	0	4	4	1	2	2	3	1	0	4	4	1	2	2	3	1	0	23	23	23	24.279	217	217	0	40.892	By MS/MS	By MS/MS	By matching	By matching	By matching
P08621	P08621	11	11	11	U1 small nuclear ribonucleoprotein 70 kDa	SNRNP70	SNRNP70	sp|P08621|RU17_HUMAN U1 small nuclear ribonucleoprotein 70 kDa OS=Homo sapiens OX=9606 GN=SNRNP70 PE=1 SV=2	1	11	11	11	11	9	8	9	10	8	6	5	11	9	8	9	10	8	6	5	11	9	8	9	10	8	6	5	24.3	24.3	24.3	51.556	437	437	0	63.97	By MS/MS	By MS/MS	By matching	By MS/MS	By MS/MS
P61254;Q9UNX3	P61254;Q9UNX3	7;5	7;5	7;5	60S ribosomal protein L26;60S ribosomal protein L26-like 1	RPL26;RPL26L1	RPL26	sp|P61254|RL26_HUMAN 60S ribosomal protein L26 OS=Homo sapiens OX=9606 GN=RPL26 PE=1 SV=1;sp|Q9UNX3|RL26L_HUMAN 60S ribosomal protein L26-like 1 OS=Homo sapiens OX=9606 GN=RPL26L1 PE=1 SV=1	2	7	7	7	7	6	3	4	7	7	2	1	7	6	3	4	7	7	2	1	7	6	3	4	7	7	2	1	44.1	44.1	44.1	17.258	145	145;145	0	55.992	By MS/MS	By MS/MS	By matching	By matching	By MS/MS
P23528	P23528	15	15	10	Cofilin-1	CFL1	CFL1	sp|P23528|COF1_HUMAN Cofilin-1 OS=Homo sapiens OX=9606 GN=CFL1 PE=1 SV=3	1	15	15	10	15	15	11	10	14	14	10	10	15	15	11	10	14	14	10	10	10	10	9	8	9	9	8	8	69.9	69.9	47	18.502	166	166	0	323.31	By MS/MS	By MS/MS	By MS/MS	By MS/MS	By MS/MS
Q99829	Q99829	4	4	4	Copine-1	CPNE1	CPNE1	sp|Q99829|CPNE1_HUMAN Copine-1 OS=Homo sapiens OX=9606 GN=CPNE1 PE=1 SV=1	1	4	4	4	4	4	1	1	4	4	2	1	4	4	1	1	4	4	2	1	4	4	1	1	4	4	2	1	10.4	10.4	10.4	59.058	537	537	0	25.296	By MS/MS	By MS/MS	By matching	By matching	By MS/MS
O14579	O14579	10	10	10	Coatomer subunit epsilon	COPE	COPE	sp|O14579|COPE_HUMAN Coatomer subunit epsilon OS=Homo sapiens OX=9606 GN=COPE PE=1 SV=3	1	10	10	10	10	9	6	4	8	8	3	2	10	9	6	4	8	8	3	2	10	9	6	4	8	8	3	2	50.3	50.3	50.3	34.482	308	308	0	89.345	By MS/MS	By MS/MS	By matching	By matching	By MS/MS
Q14019	Q14019	8	8	8	Coactosin-like protein	COTL1	COTL1	sp|Q14019|COTL1_HUMAN Coactosin-like protein OS=Homo sapiens OX=9606 GN=COTL1 PE=1 SV=3	1	8	8	8	8	8	5	4	7	7	3	2	8	8	5	4	7	7	3	2	8	8	5	4	7	7	3	2	61.3	61.3	61.3	15.945	142	142	0	64.843	By MS/MS	By MS/MS	By matching	By MS/MS	By MS/MS
P47914	P47914	2	2	2	60S ribosomal protein L29	RPL29	RPL29	sp|P47914|RL29_HUMAN 60S ribosomal protein L29 OS=Homo sapiens OX=9606 GN=RPL29 PE=1 SV=2	1	2	2	2	2	2	1	2	2	2	2	2	2	2	1	2	2	2	2	2	2	2	1	2	2	2	2	2	14.5	14.5	14.5	17.752	159	159	0	16.858	By MS/MS	By MS/MS	By MS/MS	By MS/MS	By MS/MS
Q9BQE3	Q9BQE3	35	5	3	Tubulin alpha-1C chain	TUBA1C	TUBA1C	sp|Q9BQE3|TBA1C_HUMAN Tubulin alpha-1C chain OS=Homo sapiens OX=9606 GN=TUBA1C PE=1 SV=1	1	35	5	3	33	33	16	15	35	35	16	16	5	5	2	2	5	5	2	1	3	3	1	1	3	3	1	0	84.6	16.5	13.4	49.895	449	449	0	323.31	By MS/MS	By MS/MS	By matching	By matching	By MS/MS
P11488;P63096;P19087;P09471;P08754;A8MTJ3;P04899;P38405;P63092;Q5JWF2	P11488;P63096;P19087;P09471;P08754;A8MTJ3;P04899;P38405;P63092;Q5JWF2	1;1;1;1;1;1;1;1;1;1	1;1;1;1;1;1;1;1;1;1	1;1;1;1;1;1;1;1;1;1	Guanine nucleotide-binding protein G(t) subunit alpha-1;Guanine nucleotide-binding protein G(i) subunit alpha-1;Guanine nucleotide-binding protein G(t) subunit alpha-2;Guanine nucleotide-binding protein G(o) subunit alpha;Guanine nucleotide-binding protein G(k) subunit alpha;Guanine nucleotide-binding protein G(t) subunit alpha-3;Guanine nucleotide-binding protein G(i) subunit alpha-2;Guanine nuc…	GNAT1;GNAI1;GNAT2;GNAO1;GNAI3;GNAT3;GNAI2;GNAL;GNAS	GNAT1	sp|P11488|GNAT1_HUMAN Guanine nucleotide-binding protein G(t) subunit alpha-1 OS=Homo sapiens OX=9606 GN=GNAT1 PE=1 SV=5;sp|P63096|GNAI1_HUMAN Guanine nucleotide-binding protein G(i) subunit alpha-1 OS=Homo sapiens OX=9606 GN=GNAI1 PE=1 SV=2;sp|P19087|GNAT	10	1	1	1	1	1	1	1	0	1	1	0	1	1	1	1	0	1	1	0	1	1	1	1	0	1	1	0	3.1	3.1	3.1	40.04	350	350;354;354;354;354;354;355;381;394;1037	0.0047733	6.1094	By MS/MS	By MS/MS	By matching	By matching
P63151;Q66LE6;Q00005;Q9Y2T4	P63151;Q66LE6	8;4;3;2	8;4;3;2	8;4;3;2	Serine/threonine-protein phosphatase 2A 55 kDa regulatory subunit B alpha isoform;Serine/threonine-protein phosphatase 2A 55 kDa regulatory subunit B delta isoform	PPP2R2A;PPP2R2D	PPP2R2A	sp|P63151|2ABA_HUMAN Serine/threonine-protein phosphatase 2A 55 kDa regulatory subunit B alpha isoform OS=Homo sapiens OX=9606 GN=PPP2R2A PE=1 SV=1;sp|Q66LE6|2ABD_HUMAN Serine/threonine-protein phosphatase 2A 55 kDa regulatory subunit B delta isoform OS=Ho	4	8	8	8	8	8	2	2	6	7	1	1	8	8	2	2	6	7	1	1	8	8	2	2	6	7	1	1	24.2	24.2	24.2	51.691	447	447;453;443;447	0	66.25	By MS/MS	By MS/MS	By matching	By matching	By MS/MS
P84098	P84098	1	1	1	60S ribosomal protein L19	RPL19	RPL19	sp|P84098|RL19_HUMAN 60S ribosomal protein L19 OS=Homo sapiens OX=9606 GN=RPL19 PE=1 SV=1	1	1	1	1	1	1	0	1	1	1	1	0	1	1	0	1	1	1	1	0	1	1	0	1	1	1	1	0	4.6	4.6	4.6	23.466	196	196	0.0059312	6.0834	By MS/MS	By MS/MS		By MS/MS	By MS/MS
O75884	O75884	2	2	2	Putative hydrolase RBBP9	RBBP9	RBBP9	sp|O75884|RBBP9_HUMAN Putative hydrolase RBBP9 OS=Homo sapiens OX=9606 GN=RBBP9 PE=1 SV=2	1	2	2	2	1	2	0	0	2	2	0	0	1	2	0	0	2	2	0	0	1	2	0	0	2	2	0	0	11.3	11.3	11.3	21	186	186	0	11.488	By MS/MS	By matching			By matching
P46776	P46776	4	4	4	60S ribosomal protein L27a	RPL27A	RPL27A	sp|P46776|RL27A_HUMAN 60S ribosomal protein L27a OS=Homo sapiens OX=9606 GN=RPL27A PE=1 SV=2	1	4	4	4	4	4	2	2	4	4	2	3	4	4	2	2	4	4	2	3	4	4	2	2	4	4	2	3	23	23	23	16.561	148	148	0	25.05	By MS/MS	By MS/MS	By MS/MS	By MS/MS	By MS/MS
Q13501	Q13501	5	5	5	Sequestosome-1	SQSTM1	SQSTM1	sp|Q13501|SQSTM_HUMAN Sequestosome-1 OS=Homo sapiens OX=9606 GN=SQSTM1 PE=1 SV=1	1	5	5	5	5	5	2	3	4	4	1	1	5	5	2	3	4	4	1	1	5	5	2	3	4	4	1	1	18.9	18.9	18.9	47.687	440	440	0	37.48	By MS/MS	By MS/MS	By matching	By matching	By MS/MS
A0A0A0MS14	A0A0A0MS14	1	1	1		IGHV1-45	IGHV1-45	sp|A0A0A0MS14|HV145_HUMAN Immunoglobulin heavy variable 1-45 OS=Homo sapiens OX=9606 GN=IGHV1-45 PE=3 SV=1	1	1	1	1	1	1	1	1	1	1	1	1	1	1	1	1	1	1	1	1	1	1	1	1	1	1	1	1	9.4	9.4	9.4	13.508	117	117	0	68.828	By MS/MS	By MS/MS	By MS/MS	By MS/MS	By MS/MS
P25398	P25398	9	9	9	40S ribosomal protein S12	RPS12	RPS12	sp|P25398|RS12_HUMAN 40S ribosomal protein S12 OS=Homo sapiens OX=9606 GN=RPS12 PE=1 SV=3	1	9	9	9	9	9	7	5	9	8	2	3	9	9	7	5	9	8	2	3	9	9	7	5	9	8	2	3	55.3	55.3	55.3	14.515	132	132	0	93.46	By MS/MS	By MS/MS	By MS/MS	By MS/MS	By MS/MS
P62899	P62899	6	6	6	60S ribosomal protein L31	RPL31	RPL31	sp|P62899|RL31_HUMAN 60S ribosomal protein L31 OS=Homo sapiens OX=9606 GN=RPL31 PE=1 SV=1	1	6	6	6	6	6	3	3	5	6	2	1	6	6	3	3	5	6	2	1	6	6	3	3	5	6	2	1	34.4	34.4	34.4	14.463	125	125	0	35.629	By MS/MS	By MS/MS	By MS/MS	By matching	By MS/MS
CON__sw|P05787_CONT|CONT_P05787;P05787;CON__sw|HIT000292931_CONT|CONT_;CON__sw|Q9H552_CONT|CONT_Q9H552;CON__sw|Q9NSB2_CONT|CONT_Q9NSB2;CON__sw|Q6ISB0_CONT|CONT_Q6ISB0;Q9NSB2;CON__sw|092267_CONT|CONT_Tax_Id=9606	CON__sw|P05787_CONT|CONT_P05787;P05787	50;50;22;17;6;6;6;2	39;39;18;10;0;0;0;2	36;36;16;10;0;0;0;2	Keratin, type II cytoskeletal 8	KRT8	KRT8	;sp|P05787|K2C8_HUMAN Keratin, type II cytoskeletal 8 OS=Homo sapiens OX=9606 GN=KRT8 PE=1 SV=7	8	50	39	36	43	43	25	26	44	44	27	30	36	36	18	19	37	37	17	20	34	34	16	17	34	34	15	18	83	76	69.8	53.704	483	483;483;443;499;600;600;600;213	0	323.31	By MS/MS	By MS/MS	By MS/MS	By MS/MS	By MS/MS
P24666	P24666	8	8	8	Low molecular weight phosphotyrosine protein phosphatase	ACP1	ACP1	sp|P24666|PPAC_HUMAN Low molecular weight phosphotyrosine protein phosphatase OS=Homo sapiens OX=9606 GN=ACP1 PE=1 SV=3	1	8	8	8	5	8	3	3	5	5	2	2	5	8	3	3	5	5	2	2	5	8	3	3	5	5	2	2	67.1	67.1	67.1	18.042	158	158	0	150.13	By MS/MS	By MS/MS	By matching	By matching	By MS/MS
Q15370	Q15370	7	7	7	Transcription elongation factor B polypeptide 2	TCEB2	TCEB2	sp|Q15370|ELOB_HUMAN Elongin-B OS=Homo sapiens OX=9606 GN=ELOB PE=1 SV=1	1	7	7	7	6	7	4	3	5	5	3	3	6	7	4	3	5	5	3	3	6	7	4	3	5	5	3	3	71.2	71.2	71.2	13.133	118	118	0	55.114	By MS/MS	By MS/MS	By matching	By matching	By MS/MS
Q9ULX6	Q9ULX6	11	11	11	A-kinase anchor protein 8-like	AKAP8L	AKAP8L	sp|Q9ULX6|AKP8L_HUMAN A-kinase anchor protein 8-like OS=Homo sapiens OX=9606 GN=AKAP8L PE=1 SV=3	1	11	11	11	11	11	1	1	10	10	1	0	11	11	1	1	10	10	1	0	11	11	1	1	10	10	1	0	22.8	22.8	22.8	71.648	646	646	0	82.671	By MS/MS	By MS/MS	By matching	By matching	By MS/MS
P63173	P63173	2	2	2	60S ribosomal protein L38	RPL38	RPL38	sp|P63173|RL38_HUMAN 60S ribosomal protein L38 OS=Homo sapiens OX=9606 GN=RPL38 PE=1 SV=2	1	2	2	2	2	2	2	2	2	2	2	2	2	2	2	2	2	2	2	2	2	2	2	2	2	2	2	2	24.3	24.3	24.3	8.2178	70	70	0	11.507	By matching	By MS/MS	By matching	By matching	By MS/MS
P07910;P0DMR1;O60812;B7ZW38;B2RXH8	P07910;P0DMR1;O60812;B7ZW38;B2RXH8	10;5;5;5;5	10;5;5;5;5	10;5;5;5;5	Heterogeneous nuclear ribonucleoproteins C1/C2;Heterogeneous nuclear ribonucleoprotein C-like 4;Heterogeneous nuclear ribonucleoprotein C-like 1;Heterogeneous nuclear ribonucleoprotein C-like 3;Heterogeneous nuclear ribonucleoprotein C-like 2	HNRNPC;HNRNPCL4;HNRNPCL1;HNRNPCL3;HNRNPCL2	HNRNPC	sp|P07910|HNRPC_HUMAN Heterogeneous nuclear ribonucleoproteins C1/C2 OS=Homo sapiens OX=9606 GN=HNRNPC PE=1 SV=4;sp|P0DMR1|HNRC4_HUMAN Heterogeneous nuclear ribonucleoprotein C-like 4 OS=Homo sapiens OX=9606 GN=HNRNPCL4 PE=3 SV=1;sp|O60812|HNRC1_HUMAN Hete	5	10	10	10	10	10	10	10	10	10	8	8	10	10	10	10	10	10	8	8	10	10	10	10	10	10	8	8	28.8	28.8	28.8	33.67	306	306;293;293;293;293	0	75.46	By MS/MS	By MS/MS	By matching	By MS/MS	By MS/MS
Q8WWM7	Q8WWM7	3	3	3	Ataxin-2-like protein	ATXN2L	ATXN2L	sp|Q8WWM7|ATX2L_HUMAN Ataxin-2-like protein OS=Homo sapiens OX=9606 GN=ATXN2L PE=1 SV=2	1	3	3	3	2	2	2	2	2	0	1	1	2	2	2	2	2	0	1	1	2	2	2	2	2	0	1	1	3.2	3.2	3.2	113.37	1075	1075	0	19.459	By MS/MS	By MS/MS	By matching	By matching	By MS/MS
P55036;A2A3N6	P55036	10;1	10;1	10;1	26S proteasome non-ATPase regulatory subunit 4	PSMD4	PSMD4	sp|P55036|PSMD4_HUMAN 26S proteasome non-ATPase regulatory subunit 4 OS=Homo sapiens OX=9606 GN=PSMD4 PE=1 SV=1	2	10	10	10	10	10	1	2	8	7	0	1	10	10	1	2	8	7	0	1	10	10	1	2	8	7	0	1	36.9	36.9	36.9	40.736	377	377;862	0	101.55	By MS/MS	By MS/MS	By matching	By matching	By MS/MS
Q04760	Q04760	4	4	4	Lactoylglutathione lyase	GLO1	GLO1	sp|Q04760|LGUL_HUMAN Lactoylglutathione lyase OS=Homo sapiens OX=9606 GN=GLO1 PE=1 SV=4	1	4	4	4	4	4	3	3	4	4	2	1	4	4	3	3	4	4	2	1	4	4	3	3	4	4	2	1	30.4	30.4	30.4	20.777	184	184	0	27.654	By MS/MS	By MS/MS	By matching	By matching	By matching
P05783;CON__sw|HIT000015463_CONT|CONT_Tax_Id=9606	P05783	32;3	30;3	22;2	Keratin, type I cytoskeletal 18	KRT18	KRT18	sp|P05783|K1C18_HUMAN Keratin, type I cytoskeletal 18 OS=Homo sapiens OX=9606 GN=KRT18 PE=1 SV=2	2	32	30	22	31	31	14	14	32	31	12	12	29	29	12	12	30	29	10	10	21	21	8	8	22	21	7	8	74	70.2	56.3	48.057	430	430;295	0	323.31	By MS/MS	By MS/MS	By MS/MS	By MS/MS	By MS/MS
CON__sw|P19909_CONT|CONT_SPG2_STRSG	CON__sw|P19909_CONT|CONT_SPG2_STRSG	19	19	19					1	19	19	19	19	19	15	15	19	18	15	15	19	19	15	15	19	18	15	15	19	19	15	15	19	18	15	15	32.2	32.2	32.2	63.291	593	593	0	323.31	By MS/MS	By MS/MS	By MS/MS	By MS/MS	By MS/MS
Q9NWB6	Q9NWB6	3	3	3	Arginine and glutamate-rich protein 1	ARGLU1	ARGLU1	sp|Q9NWB6|ARGL1_HUMAN Arginine and glutamate-rich protein 1 OS=Homo sapiens OX=9606 GN=ARGLU1 PE=1 SV=1	1	3	3	3	2	2	2	2	2	2	3	3	2	2	2	2	2	2	3	3	2	2	2	2	2	2	3	3	8.8	8.8	8.8	33.216	273	273	0	17.2	By matching	By matching	By MS/MS	By matching	By matching
O75190;Q8WWF6;Q8NHS0;P25686	O75190	5;1;1;1	5;1;1;1	5;1;1;1	DnaJ homolog subfamily B member 6	DNAJB6	DNAJB6	sp|O75190|DNJB6_HUMAN DnaJ homolog subfamily B member 6 OS=Homo sapiens OX=9606 GN=DNAJB6 PE=1 SV=2	4	5	5	5	4	5	3	4	4	5	1	3	4	5	3	4	4	5	1	3	4	5	3	4	4	5	1	3	20.2	20.2	20.2	36.087	326	326;145;232;324	0	45.028	By MS/MS	By MS/MS	By matching	By matching	By MS/MS
P08670;P17661;P41219;P07197;P07196	P08670	58;6;5;2;1	58;6;5;2;1	52;2;3;0;0	Vimentin	VIM	VIM	sp|P08670|VIME_HUMAN Vimentin OS=Homo sapiens OX=9606 GN=VIM PE=1 SV=4	5	58	58	52	54	53	43	43	57	56	37	36	54	53	43	43	57	56	37	36	49	48	39	39	52	50	34	33	88.4	88.4	82.6	53.651	466	466;470;470;916;543	0	323.31	By MS/MS	By MS/MS	By MS/MS	By MS/MS	By MS/MS
Q12904	Q12904	11	11	11	Aminoacyl tRNA synthase complex-interacting multifunctional protein 1;Endothelial monocyte-activating polypeptide 2	AIMP1	AIMP1	sp|Q12904|AIMP1_HUMAN Aminoacyl tRNA synthase complex-interacting multifunctional protein 1 OS=Homo sapiens OX=9606 GN=AIMP1 PE=1 SV=2	1	11	11	11	10	9	10	10	8	8	5	6	10	9	10	10	8	8	5	6	10	9	10	10	8	8	5	6	46.2	46.2	46.2	34.352	312	312	0	94.958	By MS/MS	By MS/MS	By MS/MS	By matching	By MS/MS
Q9Y6G9	Q9Y6G9	6	6	6	Cytoplasmic dynein 1 light intermediate chain 1	DYNC1LI1	DYNC1LI1	sp|Q9Y6G9|DC1L1_HUMAN Cytoplasmic dynein 1 light intermediate chain 1 OS=Homo sapiens OX=9606 GN=DYNC1LI1 PE=1 SV=3	1	6	6	6	5	6	3	2	4	1	1	0	5	6	3	2	4	1	1	0	5	6	3	2	4	1	1	0	14	14	14	56.578	523	523	0	39.427	By MS/MS	By MS/MS	By matching	By matching	By MS/MS
P62750	P62750	8	8	8	60S ribosomal protein L23a	RPL23A	RPL23A	sp|P62750|RL23A_HUMAN 60S ribosomal protein L23a OS=Homo sapiens OX=9606 GN=RPL23A PE=1 SV=1	1	8	8	8	8	8	5	5	8	8	5	5	8	8	5	5	8	8	5	5	8	8	5	5	8	8	5	5	43.6	43.6	43.6	17.695	156	156	0	74.254	By MS/MS	By MS/MS	By MS/MS	By matching	By MS/MS
Q16555;Q14195;Q14194	Q16555	11;1;1	11;1;1	11;1;1	Dihydropyrimidinase-related protein 2	DPYSL2	DPYSL2	sp|Q16555|DPYL2_HUMAN Dihydropyrimidinase-related protein 2 OS=Homo sapiens OX=9606 GN=DPYSL2 PE=1 SV=1	3	11	11	11	11	11	6	8	8	9	2	2	11	11	6	8	8	9	2	2	11	11	6	8	8	9	2	2	27.6	27.6	27.6	62.293	572	572;570;572	0	122.89	By MS/MS	By MS/MS	By MS/MS	By matching	By MS/MS
Q00839	Q00839	9	9	9	Heterogeneous nuclear ribonucleoprotein U	HNRNPU	HNRNPU	sp|Q00839|HNRPU_HUMAN Heterogeneous nuclear ribonucleoprotein U OS=Homo sapiens OX=9606 GN=HNRNPU PE=1 SV=6	1	9	9	9	8	8	7	7	2	2	3	2	8	8	7	7	2	2	3	2	8	8	7	7	2	2	3	2	16.7	16.7	16.7	90.583	825	825	0	59.082	By MS/MS	By MS/MS	By MS/MS	By MS/MS	By MS/MS
P18124	P18124	4	4	4	60S ribosomal protein L7	RPL7	RPL7	sp|P18124|RL7_HUMAN 60S ribosomal protein L7 OS=Homo sapiens OX=9606 GN=RPL7 PE=1 SV=1	1	4	4	4	3	3	2	1	3	4	1	3	3	3	2	1	3	4	1	3	3	3	2	1	3	4	1	3	21	21	21	29.225	248	248	0	24.857	By matching	By MS/MS	By matching	By matching	By MS/MS
Q9H3K6	Q9H3K6	3	3	3	BolA-like protein 2	BOLA2	BOLA2	sp|Q9H3K6|BOLA2_HUMAN BolA-like protein 2 OS=Homo sapiens OX=9606 GN=BOLA2 PE=1 SV=1	1	3	3	3	3	1	2	1	3	3	2	2	3	1	2	1	3	3	2	2	3	1	2	1	3	3	2	2	51.2	51.2	51.2	10.116	86	86	0	21.077	By MS/MS	By matching	By matching	By matching	By MS/MS
P31930	P31930	7	7	7	Cytochrome b-c1 complex subunit 1, mitochondrial	UQCRC1	UQCRC1	sp|P31930|QCR1_HUMAN Cytochrome b-c1 complex subunit 1, mitochondrial OS=Homo sapiens OX=9606 GN=UQCRC1 PE=1 SV=3	1	7	7	7	5	4	2	2	3	3	1	0	5	4	2	2	3	3	1	0	5	4	2	2	3	3	1	0	18.3	18.3	18.3	52.645	480	480	0	42.234	By MS/MS	By MS/MS	By matching	By matching	By MS/MS
P49411	P49411	22	22	22	Elongation factor Tu, mitochondrial	TUFM	TUFM	sp|P49411|EFTU_HUMAN Elongation factor Tu, mitochondrial OS=Homo sapiens OX=9606 GN=TUFM PE=1 SV=2	1	22	22	22	20	20	10	9	19	20	7	1	20	20	10	9	19	20	7	1	20	20	10	9	19	20	7	1	67.3	67.3	67.3	49.541	452	452	0	270.21	By MS/MS	By MS/MS	By MS/MS	By matching	By MS/MS
Q86U42	Q86U42	4	4	4	Polyadenylate-binding protein 2	PABPN1	PABPN1	sp|Q86U42|PABP2_HUMAN Polyadenylate-binding protein 2 OS=Homo sapiens OX=9606 GN=PABPN1 PE=1 SV=3	1	4	4	4	4	4	3	4	3	2	1	2	4	4	3	4	3	2	1	2	4	4	3	4	3	2	1	2	14.7	14.7	14.7	32.749	306	306	0	46.541	By MS/MS	By MS/MS	By MS/MS	By MS/MS	By MS/MS
Q15181	Q15181	13	13	13	Inorganic pyrophosphatase	PPA1	PPA1	sp|Q15181|IPYR_HUMAN Inorganic pyrophosphatase OS=Homo sapiens OX=9606 GN=PPA1 PE=1 SV=2	1	13	13	13	11	12	7	6	11	12	3	3	11	12	7	6	11	12	3	3	11	12	7	6	11	12	3	3	60.6	60.6	60.6	32.66	289	289	0	145.29	By MS/MS	By MS/MS	By matching	By matching	By MS/MS
Q15773	Q15773	3	3	3	Myeloid leukemia factor 2	MLF2	MLF2	sp|Q15773|MLF2_HUMAN Myeloid leukemia factor 2 OS=Homo sapiens OX=9606 GN=MLF2 PE=1 SV=1	1	3	3	3	3	3	1	1	3	3	1	0	3	3	1	1	3	3	1	0	3	3	1	1	3	3	1	0	15.7	15.7	15.7	28.147	248	248	0	18.747	By MS/MS	By MS/MS	By matching	By matching	By MS/MS
Q96J01	Q96J01	3	3	3	THO complex subunit 3	THOC3	THOC3	sp|Q96J01|THOC3_HUMAN THO complex subunit 3 OS=Homo sapiens OX=9606 GN=THOC3 PE=1 SV=1	1	3	3	3	3	2	2	1	2	2	0	1	3	2	2	1	2	2	0	1	3	2	2	1	2	2	0	1	7.7	7.7	7.7	38.771	351	351	0	17.473	By MS/MS	By MS/MS	By matching	By matching	By MS/MS
Q969Q0	Q969Q0	4	4	1	60S ribosomal protein L36a-like	RPL36AL	RPL36AL	sp|Q969Q0|RL36L_HUMAN 60S ribosomal protein L36a-like OS=Homo sapiens OX=9606 GN=RPL36AL PE=1 SV=3	1	4	4	1	4	4	4	3	3	4	3	3	4	4	4	3	3	4	3	3	1	1	1	1	1	1	1	1	24.5	24.5	7.5	12.469	106	106	0	49.386	By MS/MS	By MS/MS	By MS/MS	By MS/MS	By MS/MS
P52272	P52272	12	12	12	Heterogeneous nuclear ribonucleoprotein M	HNRNPM	HNRNPM	sp|P52272|HNRPM_HUMAN Heterogeneous nuclear ribonucleoprotein M OS=Homo sapiens OX=9606 GN=HNRNPM PE=1 SV=3	1	12	12	12	12	11	6	5	9	7	3	2	12	11	6	5	9	7	3	2	12	11	6	5	9	7	3	2	20.8	20.8	20.8	77.515	730	730	0	81.506	By MS/MS	By MS/MS	By matching	By matching	By MS/MS
CON__sw|P02769_CONT|CONT_P02769;CON__sw|P49066_CONT|CONT_FETA_HORSE	CON__sw|P02769_CONT|CONT_P02769	50;1	50;1	42;0					2	50	50	42	49	49	47	46	50	50	45	46	49	49	47	46	50	50	45	46	41	41	39	38	42	42	37	38	75	75	64.4	69.293	607	607;609	0	323.31	By MS/MS	By MS/MS	By MS/MS	By MS/MS	By MS/MS
P04080	P04080	2	2	2	Cystatin-B	CSTB	CSTB	sp|P04080|CYTB_HUMAN Cystatin-B OS=Homo sapiens OX=9606 GN=CSTB PE=1 SV=2	1	2	2	2	1	2	1	1	1	2	0	1	1	2	1	1	1	2	0	1	1	2	1	1	1	2	0	1	36.7	36.7	36.7	11.139	98	98	0	19.694	By MS/MS	By MS/MS	By matching	By matching	By MS/MS
P46777	P46777	2	2	2	60S ribosomal protein L5	RPL5	RPL5	sp|P46777|RL5_HUMAN 60S ribosomal protein L5 OS=Homo sapiens OX=9606 GN=RPL5 PE=1 SV=3	1	2	2	2	1	0	0	0	1	1	0	0	1	0	0	0	1	1	0	0	1	0	0	0	1	1	0	0	7.4	7.4	7.4	34.362	297	297	0	12.158	By matching				By MS/MS
Q8WUM4	Q8WUM4	17	17	17	Programmed cell death 6-interacting protein	PDCD6IP	PDCD6IP	sp|Q8WUM4|PDC6I_HUMAN Programmed cell death 6-interacting protein OS=Homo sapiens OX=9606 GN=PDCD6IP PE=1 SV=1	1	17	17	17	17	15	1	2	11	10	0	1	17	15	1	2	11	10	0	1	17	15	1	2	11	10	0	1	27	27	27	96.022	868	868	0	171.9	By MS/MS	By MS/MS	By matching	By matching	By MS/MS
P18085	P18085	3	3	3	ADP-ribosylation factor 4	ARF4	ARF4	sp|P18085|ARF4_HUMAN ADP-ribosylation factor 4 OS=Homo sapiens OX=9606 GN=ARF4 PE=1 SV=3	1	3	3	3	3	3	2	3	3	3	1	1	3	3	2	3	3	3	1	1	3	3	2	3	3	3	1	1	15.6	15.6	15.6	20.511	180	180	0	18.043	By MS/MS	By MS/MS	By matching	By matching	By MS/MS
P47813;O14602	P47813	3;1	3;1	3;1	Eukaryotic translation initiation factor 1A, X-chromosomal	EIF1AX	EIF1AX	sp|P47813|IF1AX_HUMAN Eukaryotic translation initiation factor 1A, X-chromosomal OS=Homo sapiens OX=9606 GN=EIF1AX PE=1 SV=2	2	3	3	3	3	2	1	1	2	3	0	1	3	2	1	1	2	3	0	1	3	2	1	1	2	3	0	1	14.6	14.6	14.6	16.46	144	144;144	0	17.758	By MS/MS	By MS/MS	By matching	By matching	By MS/MS
Q13151	Q13151	8	8	8	Heterogeneous nuclear ribonucleoprotein A0	HNRNPA0	HNRNPA0	sp|Q13151|ROA0_HUMAN Heterogeneous nuclear ribonucleoprotein A0 OS=Homo sapiens OX=9606 GN=HNRNPA0 PE=1 SV=1	1	8	8	8	7	7	3	5	7	7	3	2	7	7	3	5	7	7	3	2	7	7	3	5	7	7	3	2	39	39	39	30.84	305	305	0	105.26	By MS/MS	By MS/MS	By MS/MS	By MS/MS	By MS/MS
O95816	O95816	8	8	8	BAG family molecular chaperone regulator 2	BAG2	BAG2	sp|O95816|BAG2_HUMAN BAG family molecular chaperone regulator 2 OS=Homo sapiens OX=9606 GN=BAG2 PE=1 SV=1	1	8	8	8	8	8	1	1	7	8	1	1	8	8	1	1	7	8	1	1	8	8	1	1	7	8	1	1	46.9	46.9	46.9	23.772	211	211	0	60.522	By MS/MS	By MS/MS	By matching	By matching	By MS/MS
P37198	P37198	6	6	6	Nuclear pore glycoprotein p62	NUP62	NUP62	sp|P37198|NUP62_HUMAN Nuclear pore glycoprotein p62 OS=Homo sapiens OX=9606 GN=NUP62 PE=1 SV=3	1	6	6	6	5	5	1	2	4	5	1	0	5	5	1	2	4	5	1	0	5	5	1	2	4	5	1	0	17.4	17.4	17.4	53.254	522	522	0	51.781	By MS/MS	By MS/MS	By matching	By matching	By MS/MS
P62241	P62241	13	13	13	40S ribosomal protein S8	RPS8	RPS8	sp|P62241|RS8_HUMAN 40S ribosomal protein S8 OS=Homo sapiens OX=9606 GN=RPS8 PE=1 SV=2	1	13	13	13	13	13	11	8	13	13	6	8	13	13	11	8	13	13	6	8	13	13	11	8	13	13	6	8	58.7	58.7	58.7	24.205	208	208	0	246.54	By MS/MS	By MS/MS	By MS/MS	By MS/MS	By MS/MS
P62829	P62829	3	3	3	60S ribosomal protein L23	RPL23	RPL23	sp|P62829|RL23_HUMAN 60S ribosomal protein L23 OS=Homo sapiens OX=9606 GN=RPL23 PE=1 SV=1	1	3	3	3	3	3	1	1	3	3	1	0	3	3	1	1	3	3	1	0	3	3	1	1	3	3	1	0	23.6	23.6	23.6	14.865	140	140	0	18.925	By MS/MS	By MS/MS	By matching	By matching	By matching
E9PRG8	E9PRG8	1	1	1	Uncharacterized protein C11orf98	C11orf98	C11orf98	sp|E9PRG8|CK098_HUMAN Uncharacterized protein C11orf98 OS=Homo sapiens OX=9606 GN=C11orf98 PE=4 SV=1	1	1	1	1	0	1	1	1	1	0	0	1	0	1	1	1	1	0	0	1	0	1	1	1	1	0	0	1	10.7	10.7	10.7	13.798	122	122	0	6.6275		By matching	By matching	By matching	By MS/MS
Q99470	Q99470	4	4	4	Stromal cell-derived factor 2	SDF2	SDF2	sp|Q99470|SDF2_HUMAN Stromal cell-derived factor 2 OS=Homo sapiens OX=9606 GN=SDF2 PE=1 SV=2	1	4	4	4	4	4	1	2	4	3	1	0	4	4	1	2	4	3	1	0	4	4	1	2	4	3	1	0	33.2	33.2	33.2	23.026	211	211	0	34.829	By MS/MS	By MS/MS	By matching	By matching	By MS/MS
CON__sw|Q1RMK2_CONT|CONT_Q1RMK2	CON__sw|Q1RMK2_CONT|CONT_Q1RMK2	2	1	1					1	2	1	1	1	2	0	0	1	2	0	1	0	1	0	0	1	1	0	0	0	1	0	0	1	1	0	0	3.7	2.3	2.3	65.056	597	597	0	7.5188	By matching	By matching			By matching
P62917	P62917	7	7	7	60S ribosomal protein L8	RPL8	RPL8	sp|P62917|RL8_HUMAN 60S ribosomal protein L8 OS=Homo sapiens OX=9606 GN=RPL8 PE=1 SV=2	1	7	7	7	6	7	3	4	7	7	3	3	6	7	3	4	7	7	3	3	6	7	3	4	7	7	3	3	35.8	35.8	35.8	28.024	257	257	0	55.565	By MS/MS	By MS/MS	By MS/MS	By MS/MS	By MS/MS
O14530	O14530	5	5	5	Thioredoxin domain-containing protein 9	TXNDC9	TXNDC9	sp|O14530|TXND9_HUMAN Thioredoxin domain-containing protein 9 OS=Homo sapiens OX=9606 GN=TXNDC9 PE=1 SV=2	1	5	5	5	5	5	3	2	5	5	2	1	5	5	3	2	5	5	2	1	5	5	3	2	5	5	2	1	27.9	27.9	27.9	26.534	226	226	0	35.978	By MS/MS	By MS/MS	By matching	By matching	By MS/MS
Q9UHV9	Q9UHV9	2	2	2	Prefoldin subunit 2	PFDN2	PFDN2	sp|Q9UHV9|PFD2_HUMAN Prefoldin subunit 2 OS=Homo sapiens OX=9606 GN=PFDN2 PE=1 SV=1	1	2	2	2	2	2	2	2	2	2	1	0	2	2	2	2	2	2	1	0	2	2	2	2	2	2	1	0	16.9	16.9	16.9	16.648	154	154	0	20.435	By MS/MS	By MS/MS	By matching	By matching	By matching
P15538	P15538	1	1	1	Cytochrome P450 11B1, mitochondrial	CYP11B1	CYP11B1	sp|P15538|C11B1_HUMAN Cytochrome P450 11B1, mitochondrial OS=Homo sapiens OX=9606 GN=CYP11B1 PE=1 SV=5	1	1	1	1	0	1	0	0	1	1	0	0	0	1	0	0	1	1	0	0	0	1	0	0	1	1	0	0	1.8	1.8	1.8	57.572	503	503	0.0091954	5.9762		By matching			By MS/MS
P62424	P62424	9	9	9	60S ribosomal protein L7a	RPL7A	RPL7A	sp|P62424|RL7A_HUMAN 60S ribosomal protein L7a OS=Homo sapiens OX=9606 GN=RPL7A PE=1 SV=2	1	9	9	9	8	7	5	4	9	9	3	1	8	7	5	4	9	9	3	1	8	7	5	4	9	9	3	1	30.5	30.5	30.5	29.995	266	266	0	73.635	By MS/MS	By MS/MS	By matching	By matching	By MS/MS
P62910	P62910	7	7	7	60S ribosomal protein L32	RPL32	RPL32	sp|P62910|RL32_HUMAN 60S ribosomal protein L32 OS=Homo sapiens OX=9606 GN=RPL32 PE=1 SV=2	1	7	7	7	6	6	4	4	6	6	2	1	6	6	4	4	6	6	2	1	6	6	4	4	6	6	2	1	42.2	42.2	42.2	15.86	135	135	0	45.655	By MS/MS	By MS/MS	By MS/MS	By matching	By MS/MS
P55795	P55795	11	5	5	Heterogeneous nuclear ribonucleoprotein H2	HNRNPH2	HNRNPH2	sp|P55795|HNRH2_HUMAN Heterogeneous nuclear ribonucleoprotein H2 OS=Homo sapiens OX=9606 GN=HNRNPH2 PE=1 SV=1	1	11	5	5	11	11	5	5	10	11	5	4	5	5	1	1	5	5	1	0	5	5	1	1	5	5	1	0	35	17.1	17.1	49.263	449	449	0	37.434	By MS/MS	By MS/MS	By matching	By matching	By MS/MS
P36578	P36578	6	6	6	60S ribosomal protein L4	RPL4	RPL4	sp|P36578|RL4_HUMAN 60S ribosomal protein L4 OS=Homo sapiens OX=9606 GN=RPL4 PE=1 SV=5	1	6	6	6	5	4	4	5	5	5	3	3	5	4	4	5	5	5	3	3	5	4	4	5	5	5	3	3	15.7	15.7	15.7	47.697	427	427	0	43.455	By MS/MS	By MS/MS	By MS/MS	By MS/MS	By MS/MS
P62877	P62877	2	2	2	E3 ubiquitin-protein ligase RBX1;E3 ubiquitin-protein ligase RBX1, N-terminally processed	RBX1	RBX1	sp|P62877|RBX1_HUMAN E3 ubiquitin-protein ligase RBX1 OS=Homo sapiens OX=9606 GN=RBX1 PE=1 SV=1	1	2	2	2	1	1	2	2	1	2	1	0	1	1	2	2	1	2	1	0	1	1	2	2	1	2	1	0	25	25	25	12.274	108	108	0	20.355	By MS/MS	By MS/MS	By matching	By matching	By matching
P26373	P26373	5	5	5	60S ribosomal protein L13	RPL13	RPL13	sp|P26373|RL13_HUMAN 60S ribosomal protein L13 OS=Homo sapiens OX=9606 GN=RPL13 PE=1 SV=4	1	5	5	5	5	5	4	4	5	5	3	3	5	5	4	4	5	5	3	3	5	5	4	4	5	5	3	3	24.2	24.2	24.2	24.261	211	211	0	32.587	By MS/MS	By MS/MS	By MS/MS	By MS/MS	By MS/MS
P48643	P48643	15	15	15	T-complex protein 1 subunit epsilon	CCT5	CCT5	sp|P48643|TCPE_HUMAN T-complex protein 1 subunit epsilon OS=Homo sapiens OX=9606 GN=CCT5 PE=1 SV=1	1	15	15	15	15	15	4	5	7	7	1	0	15	15	4	5	7	7	1	0	15	15	4	5	7	7	1	0	33.6	33.6	33.6	59.67	541	541	0	107.54	By MS/MS	By MS/MS	By matching	By matching	By MS/MS
Q9Y3U8	Q9Y3U8	3	3	3	60S ribosomal protein L36	RPL36	RPL36	sp|Q9Y3U8|RL36_HUMAN 60S ribosomal protein L36 OS=Homo sapiens OX=9606 GN=RPL36 PE=1 SV=3	1	3	3	3	2	2	3	2	2	2	2	0	2	2	3	2	2	2	2	0	2	2	3	2	2	2	2	0	28.6	28.6	28.6	12.254	105	105	0	17.935	By MS/MS	By MS/MS	By MS/MS	By matching	By MS/MS
P46779	P46779	3	3	3	60S ribosomal protein L28	RPL28	RPL28	sp|P46779|RL28_HUMAN 60S ribosomal protein L28 OS=Homo sapiens OX=9606 GN=RPL28 PE=1 SV=3	1	3	3	3	2	2	2	2	3	3	1	1	2	2	2	2	3	3	1	1	2	2	2	2	3	3	1	1	19	19	19	15.747	137	137	0	20.258	By MS/MS	By MS/MS	By matching	By MS/MS	By MS/MS
P39023;Q92901	P39023	13;3	13;3	13;3	60S ribosomal protein L3	RPL3	RPL3	sp|P39023|RL3_HUMAN 60S ribosomal protein L3 OS=Homo sapiens OX=9606 GN=RPL3 PE=1 SV=2	2	13	13	13	12	10	1	1	13	12	2	0	12	10	1	1	13	12	2	0	12	10	1	1	13	12	2	0	28	28	28	46.108	403	403;407	0	121.36	By MS/MS	By MS/MS	By matching	By matching	By MS/MS
P42677	P42677	4	4	2	40S ribosomal protein S27	RPS27	RPS27	sp|P42677|RS27_HUMAN 40S ribosomal protein S27 OS=Homo sapiens OX=9606 GN=RPS27 PE=1 SV=3	1	4	4	2	4	4	3	2	4	3	0	1	4	4	3	2	4	3	0	1	2	2	1	1	2	1	0	0	39.3	39.3	14.3	9.461	84	84	0	43.555	By MS/MS	By MS/MS	By matching	By matching	By MS/MS
P83731	P83731	6	6	6	60S ribosomal protein L24	RPL24	RPL24	sp|P83731|RL24_HUMAN 60S ribosomal protein L24 OS=Homo sapiens OX=9606 GN=RPL24 PE=1 SV=1	1	6	6	6	5	5	4	5	6	6	3	3	5	5	4	5	6	6	3	3	5	5	4	5	6	6	3	3	31.8	31.8	31.8	17.779	157	157	0	40.717	By MS/MS	By MS/MS	By matching	By MS/MS	By MS/MS
Q07020	Q07020	3	3	3	60S ribosomal protein L18	RPL18	RPL18	sp|Q07020|RL18_HUMAN 60S ribosomal protein L18 OS=Homo sapiens OX=9606 GN=RPL18 PE=1 SV=2	1	3	3	3	2	2	3	3	3	3	3	3	2	2	3	3	3	3	3	3	2	2	3	3	3	3	3	3	19.7	19.7	19.7	21.634	188	188	0	19.513	By matching	By matching	By MS/MS	By matching	By MS/MS
Q9NS25;Q9NS26	Q9NS25	8;3	8;3	7;2	Sperm protein associated with the nucleus on the X chromosome B/F	SPANXB1	SPANXB1	sp|Q9NS25|SPNXB_HUMAN Sperm protein associated with the nucleus on the X chromosome B1 OS=Homo sapiens OX=9606 GN=SPANXB1 PE=2 SV=2	2	8	8	7	8	8	4	6	6	5	2	0	8	8	4	6	6	5	2	0	7	7	3	5	5	4	1	0	77.7	77.7	67	11.84	103	103;97	0	115.31	By MS/MS	By MS/MS	By MS/MS	By MS/MS	By MS/MS
CON__sw|P02754_CONT|CONT_P02754;CON__sw|P02754_CONT|CONT_LACB_BOVIN	CON__sw|P02754_CONT|CONT_P02754;CON__sw|P02754_CONT|CONT_LACB_BOVIN	14;12	14;12	14;12				;	2	14	14	14	6	7	13	13	5	7	8	7	6	7	13	13	5	7	8	7	6	7	13	13	5	7	8	7	68.5	68.5	68.5	18.281	162	162;178	0	323.31	By MS/MS	By MS/MS	By MS/MS	By MS/MS	By MS/MS
O94955	O94955	1	1	1	Rho-related BTB domain-containing protein 3	RHOBTB3	RHOBTB3	sp|O94955|RHBT3_HUMAN Rho-related BTB domain-containing protein 3 OS=Homo sapiens OX=9606 GN=RHOBTB3 PE=1 SV=2	1	1	1	1	1	1	0	1	1	1	1	0	1	1	0	1	1	1	1	0	1	1	0	1	1	1	1	0	1.8	1.8	1.8	69.413	611	611	0.0012315	6.304	By matching	By matching		By matching	By MS/MS
CON__sw|P02663_CONT|CONT_P02663;CON__sw|P02663_CONT|CONT_CASA2_BOVIN	CON__sw|P02663_CONT|CONT_P02663;CON__sw|P02663_CONT|CONT_CASA2_BOVIN	10;10	10;10	10;10				;	2	10	10	10	6	5	10	10	5	4	5	4	6	5	10	10	5	4	5	4	6	5	10	10	5	4	5	4	35.7	35.7	35.7	24.348	207	207;222	0	81.137	By MS/MS	By MS/MS	By MS/MS	By MS/MS	By MS/MS
P62280	P62280	7	7	7	40S ribosomal protein S11	RPS11	RPS11	sp|P62280|RS11_HUMAN 40S ribosomal protein S11 OS=Homo sapiens OX=9606 GN=RPS11 PE=1 SV=3	1	7	7	7	7	7	4	4	5	5	1	0	7	7	4	4	5	5	1	0	7	7	4	4	5	5	1	0	41.8	41.8	41.8	18.431	158	158	0	52.334	By MS/MS	By MS/MS	By matching	By matching	By MS/MS
O00233	O00233	5	5	5	26S proteasome non-ATPase regulatory subunit 9	PSMD9	PSMD9	sp|O00233|PSMD9_HUMAN 26S proteasome non-ATPase regulatory subunit 9 OS=Homo sapiens OX=9606 GN=PSMD9 PE=1 SV=3	1	5	5	5	5	4	0	2	3	2	0	1	5	4	0	2	3	2	0	1	5	4	0	2	3	2	0	1	26	26	26	24.682	223	223	0	47.473	By MS/MS	By MS/MS		By matching	By MS/MS
Q9BQ67	Q9BQ67	12	12	12	Glutamate-rich WD repeat-containing protein 1	GRWD1	GRWD1	sp|Q9BQ67|GRWD1_HUMAN Glutamate-rich WD repeat-containing protein 1 OS=Homo sapiens OX=9606 GN=GRWD1 PE=1 SV=1	1	12	12	12	11	12	4	5	10	11	2	1	11	12	4	5	10	11	2	1	11	12	4	5	10	11	2	1	33.4	33.4	33.4	49.419	446	446	0	139.58	By MS/MS	By MS/MS	By matching	By matching	By MS/MS
P61313	P61313	4	4	4	60S ribosomal protein L15	RPL15	RPL15	sp|P61313|RL15_HUMAN 60S ribosomal protein L15 OS=Homo sapiens OX=9606 GN=RPL15 PE=1 SV=2	1	4	4	4	3	4	1	1	4	4	0	1	3	4	1	1	4	4	0	1	3	4	1	1	4	4	0	1	18.1	18.1	18.1	24.146	204	204	0	44.012	By MS/MS	By MS/MS	By matching	By matching	By MS/MS
CON__sw|P02668_CONT|CONT_P02668;CON__sw|P02668_CONT|CONT_CASK_BOVIN	CON__sw|P02668_CONT|CONT_P02668;CON__sw|P02668_CONT|CONT_CASK_BOVIN	9;8	9;8	9;8				;	2	9	9	9	4	4	9	9	4	2	4	4	4	4	9	9	4	2	4	4	4	4	9	9	4	2	4	4	56.8	56.8	56.8	18.974	169	169;190	0	323.31	By MS/MS	By MS/MS	By MS/MS	By MS/MS	By MS/MS
CON__sw|P05784_CONT|CONT_P05784	CON__sw|P05784_CONT|CONT_P05784	11	1	1					1	11	1	1	11	11	6	6	11	11	5	5	1	1	0	0	1	1	0	0	1	1	0	0	1	1	0	0	22.9	5.4	5.4	47.538	423	423	0	8.0559	By matching	By matching	By matching	By matching	By MS/MS
A6NJG6	A6NJG6	1	1	1	Arginine-fifty homeobox	ARGFX	ARGFX	sp|A6NJG6|ARGFX_HUMAN Arginine-fifty homeobox OS=Homo sapiens OX=9606 GN=ARGFX PE=2 SV=1	1	1	1	1	1	0	0	0	1	1	0	0	1	0	0	0	1	1	0	0	1	0	0	0	1	1	0	0	8.6	8.6	8.6	35.616	315	315	0.0069525	6.0075	By matching				By MS/MS
Q02878	Q02878	5	5	5	60S ribosomal protein L6	RPL6	RPL6	sp|Q02878|RL6_HUMAN 60S ribosomal protein L6 OS=Homo sapiens OX=9606 GN=RPL6 PE=1 SV=3	1	5	5	5	1	4	1	1	5	5	0	1	1	4	1	1	5	5	0	1	1	4	1	1	5	5	0	1	19.1	19.1	19.1	32.728	288	288	0	31.301	By matching	By MS/MS	By matching	By matching	By MS/MS
P62266	P62266	6	6	6	40S ribosomal protein S23	RPS23	RPS23	sp|P62266|RS23_HUMAN 40S ribosomal protein S23 OS=Homo sapiens OX=9606 GN=RPS23 PE=1 SV=3	1	6	6	6	5	5	3	3	4	5	2	2	5	5	3	3	4	5	2	2	5	5	3	3	4	5	2	2	48.3	48.3	48.3	15.807	143	143	0	73.248	By MS/MS	By MS/MS	By matching	By matching	By MS/MS
CON__sw|P02662_CONT|CONT_P02662;CON__sw|P02662_CONT|CONT_CASA1_BOVIN	CON__sw|P02662_CONT|CONT_P02662;CON__sw|P02662_CONT|CONT_CASA1_BOVIN	10;10	10;10	10;10				;	2	10	10	10	6	6	10	10	6	5	8	8	6	6	10	10	6	5	8	8	6	6	10	10	6	5	8	8	50.3	50.3	50.3	22.975	199	199;214	0	279.69	By MS/MS	By MS/MS	By MS/MS	By MS/MS	By MS/MS
CON__sw|P02666_CONT|CONT_P02666;CON__sw|P02666_CONT|CONT_CASB_BOVIN	CON__sw|P02666_CONT|CONT_P02666;CON__sw|P02666_CONT|CONT_CASB_BOVIN	4;4	4;4	4;4				;	2	4	4	4	3	3	3	3	3	2	3	3	3	3	3	3	3	2	3	3	3	3	3	3	3	2	3	3	19.1	19.1	19.1	23.583	209	209;224	0	74.816	By MS/MS	By MS/MS	By MS/MS	By MS/MS	By MS/MS
CON__sw|P02976_CONT|CONT_SPA_STAA8;CON__sw|P38507_CONT|CONT_SPA_STAAU	CON__sw|P02976_CONT|CONT_SPA_STAA8;CON__sw|P38507_CONT|CONT_SPA_STAAU	31;24	31;24	31;24				;	2	31	31	31	28	30	30	30	31	30	28	30	28	30	30	30	31	30	28	30	28	30	30	30	31	30	28	30	50.8	50.8	50.8	56.436	516	516;508	0	323.31	By MS/MS	By MS/MS	By MS/MS	By MS/MS	By MS/MS
P18621	P18621	5	5	5	60S ribosomal protein L17	RPL17	RPL17	sp|P18621|RL17_HUMAN 60S ribosomal protein L17 OS=Homo sapiens OX=9606 GN=RPL17 PE=1 SV=3	1	5	5	5	5	5	2	3	5	5	1	1	5	5	2	3	5	5	1	1	5	5	2	3	5	5	1	1	35.9	35.9	35.9	21.397	184	184	0	48.609	By MS/MS	By MS/MS	By MS/MS	By matching	By MS/MS
A0A0J9YX35;A0A0C4DH42;A0A0B4J1X5;A0A0B4J1V0;A0A0B4J1V6;P0DP04;A0A075B6Q5;A0A0B4J1X8;P0DP02;A0A0A0MS15;A0A0C4DH32;A0A0B4J1V1;P0DP03;P01762;P01764;P01767;P01772;P01780;P01782;P01763;P01766;P01768	A0A0J9YX35;A0A0C4DH42;A0A0B4J1X5;A0A0B4J1V0;A0A0B4J1V6;P0DP04;A0A075B6Q5;A0A0B4J1X8;P0DP02;A0A0A0MS15;A0A0C4DH32;A0A0B4J1V1;P0DP03;P01762;P01764;P01767;P01772;P01780;P01782;P01763;P01766;P01768	2;1;1;1;1;1;1;1;1;1;1;1;1;1;1;1;1;1;1;1;1;1	2;1;1;1;1;1;1;1;1;1;1;1;1;1;1;1;1;1;1;1;1;1	1;0;0;0;0;0;0;0;0;0;0;0;0;0;0;0;0;0;0;0;0;0	Ig heavy chain V-III region TRO;Ig heavy chain V-III region 23;Ig heavy chain V-III region BUT;Ig heavy chain V-III region KOL;Ig heavy chain V-III region JON;Ig heavy chain V-III region DOB;Ig heavy chain V-III region WEA;Ig heavy chain V-III region BRO;Ig heavy chain V-III region CAM	IGHV3-66;IGHV3-74;IGHV3-15;IGHV3-73;IGHV3-64;IGHV3-43;IGHV3-49;IGHV3-20;IGHV3-21;IGHV3-23	IGHV3-66	sp|A0A0J9YX35|HV64D_HUMAN Immunoglobulin heavy variable 3-64D OS=Homo sapiens OX=9606 GN=IGHV3-64D PE=3 SV=1;sp|A0A0C4DH42|HV366_HUMAN Immunoglobulin heavy variable 3-66 OS=Homo sapiens OX=9606 GN=IGHV3-66 PE=3 SV=1;sp|A0A0B4J1X5|HV374_HUMAN Immunoglobulin	22	2	2	1	0	1	1	1	0	1	1	1	0	1	1	1	0	1	1	1	0	1	1	1	0	0	1	1	15.4	15.4	9.4	12.822	117	117;116;117;119;119;118;118;118;117;119;117;117;117;117;117;116;117;117;118;117;116;117	0	16.376		By matching	By MS/MS	By MS/MS
P15259;P18669;Q8N0Y7	P15259;P18669;Q8N0Y7	2;2;1	2;2;1	2;2;1	Phosphoglycerate mutase 2;Phosphoglycerate mutase 1;Probable phosphoglycerate mutase 4	PGAM2;PGAM1;PGAM4	PGAM2	sp|P15259|PGAM2_HUMAN Phosphoglycerate mutase 2 OS=Homo sapiens OX=9606 GN=PGAM2 PE=1 SV=3;sp|P18669|PGAM1_HUMAN Phosphoglycerate mutase 1 OS=Homo sapiens OX=9606 GN=PGAM1 PE=1 SV=2;sp|Q8N0Y7|PGAM4_HUMAN Probable phosphoglycerate mutase 4 OS=Homo sapiens O	3	2	2	2	2	2	1	0	0	1	0	0	2	2	1	0	0	1	0	0	2	2	1	0	0	1	0	0	9.9	9.9	9.9	28.766	253	253;254;254	0	10.893	By MS/MS	By MS/MS	By matching
P00558;P07205	P00558	3;1	3;1	3;1	Phosphoglycerate kinase 1	PGK1	PGK1	sp|P00558|PGK1_HUMAN Phosphoglycerate kinase 1 OS=Homo sapiens OX=9606 GN=PGK1 PE=1 SV=3	2	3	3	3	3	3	0	1	0	1	0	0	3	3	0	1	0	1	0	0	3	3	0	1	0	1	0	0	11.8	11.8	11.8	44.614	417	417;417	0	33.278	By MS/MS	By MS/MS		By matching
P15880	P15880	4	4	4	40S ribosomal protein S2	RPS2	RPS2	sp|P15880|RS2_HUMAN 40S ribosomal protein S2 OS=Homo sapiens OX=9606 GN=RPS2 PE=1 SV=2	1	4	4	4	4	4	1	1	2	1	0	0	4	4	1	1	2	1	0	0	4	4	1	1	2	1	0	0	16	16	16	31.324	293	293	0	58.777	By MS/MS	By MS/MS	By matching	By matching	By MS/MS
Q99436	Q99436	3	3	3	Proteasome subunit beta type-7	PSMB7	PSMB7	sp|Q99436|PSB7_HUMAN Proteasome subunit beta type-7 OS=Homo sapiens OX=9606 GN=PSMB7 PE=1 SV=1	1	3	3	3	2	2	1	0	1	0	0	0	2	2	1	0	1	0	0	0	2	2	1	0	1	0	0	0	10.8	10.8	10.8	29.965	277	277	0	16.804	By MS/MS	By MS/MS	By matching		By matching
Q16204	Q16204	1	1	1	Coiled-coil domain-containing protein 6	CCDC6	CCDC6	sp|Q16204|CCDC6_HUMAN Coiled-coil domain-containing protein 6 OS=Homo sapiens OX=9606 GN=CCDC6 PE=1 SV=2	1	1	1	1	1	1	1	0	0	1	0	0	1	1	1	0	0	1	0	0	1	1	1	0	0	1	0	0	1.9	1.9	1.9	53.29	474	474	0	7.023	By MS/MS	By MS/MS	By matching
Q14764	Q14764	7	7	7	Major vault protein	MVP	MVP	sp|Q14764|MVP_HUMAN Major vault protein OS=Homo sapiens OX=9606 GN=MVP PE=1 SV=4	1	7	7	7	7	5	0	1	2	2	0	0	7	5	0	1	2	2	0	0	7	5	0	1	2	2	0	0	10	10	10	99.326	893	893	0	40.594	By MS/MS	By MS/MS		By matching	By matching
Q9UQ80	Q9UQ80	3	3	3	Proliferation-associated protein 2G4	PA2G4	PA2G4	sp|Q9UQ80|PA2G4_HUMAN Proliferation-associated protein 2G4 OS=Homo sapiens OX=9606 GN=PA2G4 PE=1 SV=3	1	3	3	3	3	2	2	1	1	0	0	0	3	2	2	1	1	0	0	0	3	2	2	1	1	0	0	0	7.6	7.6	7.6	43.786	394	394	0	17.102	By MS/MS	By MS/MS	By matching	By matching	By matching
P48444	P48444	7	7	7	Coatomer subunit delta	ARCN1	ARCN1	sp|P48444|COPD_HUMAN Coatomer subunit delta OS=Homo sapiens OX=9606 GN=ARCN1 PE=1 SV=1	1	7	7	7	7	7	2	1	2	1	0	0	7	7	2	1	2	1	0	0	7	7	2	1	2	1	0	0	14.9	14.9	14.9	57.21	511	511	0	41.76	By MS/MS	By MS/MS	By matching	By matching	By matching
P57721	P57721	5	1	1	Poly(rC)-binding protein 3	PCBP3	PCBP3	sp|P57721|PCBP3_HUMAN Poly(rC)-binding protein 3 OS=Homo sapiens OX=9606 GN=PCBP3 PE=2 SV=2	1	5	1	1	5	5	3	3	4	5	2	2	1	1	0	1	0	1	0	0	1	1	0	1	0	1	0	0	17.5	3.2	3.2	39.465	371	371	0.0047962	6.1238	By MS/MS	By matching	By matching	By matching	By matching
P36507;Q02750	P36507;Q02750	3;2	3;2	3;2	Dual specificity mitogen-activated protein kinase kinase 2;Dual specificity mitogen-activated protein kinase kinase 1	MAP2K2;MAP2K1	MAP2K2	sp|P36507|MP2K2_HUMAN Dual specificity mitogen-activated protein kinase kinase 2 OS=Homo sapiens OX=9606 GN=MAP2K2 PE=1 SV=1;sp|Q02750|MP2K1_HUMAN Dual specificity mitogen-activated protein kinase kinase 1 OS=Homo sapiens OX=9606 GN=MAP2K1 PE=1 SV=2	2	3	3	3	3	3	0	1	3	2	0	0	3	3	0	1	3	2	0	0	3	3	0	1	3	2	0	0	11.5	11.5	11.5	44.424	400	400;393	0	26.257	By MS/MS	By MS/MS		By matching	By MS/MS
Q15637	Q15637	3	3	3	Splicing factor 1	SF1	SF1	sp|Q15637|SF01_HUMAN Splicing factor 1 OS=Homo sapiens OX=9606 GN=SF1 PE=1 SV=4	1	3	3	3	3	3	0	1	3	3	0	0	3	3	0	1	3	3	0	0	3	3	0	1	3	3	0	0	7.5	7.5	7.5	68.329	639	639	0	26.914	By MS/MS	By MS/MS		By matching	By MS/MS
Q13573	Q13573	1	1	1	SNW domain-containing protein 1	SNW1	SNW1	sp|Q13573|SNW1_HUMAN SNW domain-containing protein 1 OS=Homo sapiens OX=9606 GN=SNW1 PE=1 SV=1	1	1	1	1	0	1	0	1	0	1	0	0	0	1	0	1	0	1	0	0	0	1	0	1	0	1	0	0	4.1	4.1	4.1	61.494	536	536	0	7.3742		By MS/MS		By matching
Q14978	Q14978	4	4	4	Nucleolar and coiled-body phosphoprotein 1	NOLC1	NOLC1	sp|Q14978|NOLC1_HUMAN Nucleolar and coiled-body phosphoprotein 1 OS=Homo sapiens OX=9606 GN=NOLC1 PE=1 SV=2	1	4	4	4	4	4	0	1	1	0	0	0	4	4	0	1	1	0	0	0	4	4	0	1	1	0	0	0	7.6	7.6	7.6	73.602	699	699	0	24.525	By MS/MS	By MS/MS		By matching	By matching
Q5T6V5	Q5T6V5	4	4	4	UPF0553 protein C9orf64	C9orf64	C9orf64	sp|Q5T6V5|QSPP_HUMAN Queuosine salvage protein OS=Homo sapiens OX=9606 GN=C9orf64 PE=1 SV=1	1	4	4	4	4	3	0	1	3	2	0	0	4	3	0	1	3	2	0	0	4	3	0	1	3	2	0	0	13.5	13.5	13.5	39.028	341	341	0	25.059	By MS/MS	By MS/MS		By matching	By MS/MS
P08133	P08133	9	9	9	Annexin A6	ANXA6	ANXA6	sp|P08133|ANXA6_HUMAN Annexin A6 OS=Homo sapiens OX=9606 GN=ANXA6 PE=1 SV=3	1	9	9	9	9	9	2	4	2	1	0	0	9	9	2	4	2	1	0	0	9	9	2	4	2	1	0	0	16.6	16.6	16.6	75.872	673	673	0	56.724	By MS/MS	By MS/MS	By matching	By matching	By matching
P61758	P61758	3	3	3	Prefoldin subunit 3	VBP1	VBP1	sp|P61758|PFD3_HUMAN Prefoldin subunit 3 OS=Homo sapiens OX=9606 GN=VBP1 PE=1 SV=3	1	3	3	3	3	3	1	1	1	0	0	0	3	3	1	1	1	0	0	0	3	3	1	1	1	0	0	0	19.3	19.3	19.3	22.658	197	197	0	17.69	By MS/MS	By MS/MS	By matching	By matching	By MS/MS
Q9Y2V2	Q9Y2V2	1	1	1	Calcium-regulated heat stable protein 1	CARHSP1	CARHSP1	sp|Q9Y2V2|CHSP1_HUMAN Calcium-regulated heat-stable protein 1 OS=Homo sapiens OX=9606 GN=CARHSP1 PE=1 SV=2	1	1	1	1	1	1	0	1	0	1	0	0	1	1	0	1	0	1	0	0	1	1	0	1	0	1	0	0	10.9	10.9	10.9	15.892	147	147	0.0012674	6.4166	By MS/MS	By MS/MS		By matching
P49593	P49593	5	5	5	Protein phosphatase 1F	PPM1F	PPM1F	sp|P49593|PPM1F_HUMAN Protein phosphatase 1F OS=Homo sapiens OX=9606 GN=PPM1F PE=1 SV=3	1	5	5	5	4	4	1	1	2	2	0	0	4	4	1	1	2	2	0	0	4	4	1	1	2	2	0	0	15.2	15.2	15.2	49.83	454	454	0	52.553	By MS/MS	By MS/MS	By matching	By matching	By matching
Q9UBC2	Q9UBC2	2	2	2	Epidermal growth factor receptor substrate 15-like 1	EPS15L1	EPS15L1	sp|Q9UBC2|EP15R_HUMAN Epidermal growth factor receptor substrate 15-like 1 OS=Homo sapiens OX=9606 GN=EPS15L1 PE=1 SV=1	1	2	2	2	2	2	0	1	1	1	0	0	2	2	0	1	1	1	0	0	2	2	0	1	1	1	0	0	2.8	2.8	2.8	94.254	864	864	0	11.959	By MS/MS	By matching		By matching	By matching
Q92598;O95757	Q92598	12;2	11;1	11;1	Heat shock protein 105 kDa	HSPH1	HSPH1	sp|Q92598|HS105_HUMAN Heat shock protein 105 kDa OS=Homo sapiens OX=9606 GN=HSPH1 PE=1 SV=1	2	12	11	11	11	12	1	1	6	5	0	0	10	11	1	1	6	5	0	0	10	11	1	1	6	5	0	0	19.3	17.7	17.7	96.864	858	858;839	0	82.871	By MS/MS	By MS/MS	By matching	By matching	By MS/MS
P51610;Q9Y5Z7	P51610	3;1	3;1	3;1	Host cell factor 1;HCF N-terminal chain 1;HCF N-terminal chain 2;HCF N-terminal chain 3;HCF N-terminal chain 4;HCF N-terminal chain 5;HCF N-terminal chain 6;HCF C-terminal chain 1;HCF C-terminal chain 2;HCF C-terminal chain 3;HCF C-terminal chain 4;HCF C-terminal chain 5;HCF C-terminal chain 6	HCFC1	HCFC1	sp|P51610|HCFC1_HUMAN Host cell factor 1 OS=Homo sapiens OX=9606 GN=HCFC1 PE=1 SV=2	2	3	3	3	3	3	1	1	2	1	0	0	3	3	1	1	2	1	0	0	3	3	1	1	2	1	0	0	1.5	1.5	1.5	208.73	2035	2035;792	0	16.912	By MS/MS	By MS/MS	By matching	By matching	By matching
P49915	P49915	2	2	2	GMP synthase [glutamine-hydrolyzing]	GMPS	GMPS	sp|P49915|GUAA_HUMAN GMP synthase [glutamine-hydrolyzing] OS=Homo sapiens OX=9606 GN=GMPS PE=1 SV=1	1	2	2	2	2	2	1	0	1	0	0	0	2	2	1	0	1	0	0	0	2	2	1	0	1	0	0	0	3.5	3.5	3.5	76.715	693	693	0	11.559	By MS/MS	By MS/MS	By matching		By matching
Q5BKZ1	Q5BKZ1	3	3	3	DBIRD complex subunit ZNF326	ZNF326	ZNF326	sp|Q5BKZ1|ZN326_HUMAN DBIRD complex subunit ZNF326 OS=Homo sapiens OX=9606 GN=ZNF326 PE=1 SV=2	1	3	3	3	3	3	1	0	2	2	0	0	3	3	1	0	2	2	0	0	3	3	1	0	2	2	0	0	6.7	6.7	6.7	65.653	582	582	0	22.667	By MS/MS	By MS/MS	By matching		By matching
P63208	P63208	5	5	5	S-phase kinase-associated protein 1	SKP1	SKP1	sp|P63208|SKP1_HUMAN S-phase kinase-associated protein 1 OS=Homo sapiens OX=9606 GN=SKP1 PE=1 SV=2	1	5	5	5	4	5	1	1	2	2	0	0	4	5	1	1	2	2	0	0	4	5	1	1	2	2	0	0	33.7	33.7	33.7	18.658	163	163	0	35.771	By MS/MS	By MS/MS	By matching	By matching	By MS/MS
P61962	P61962	3	3	3	DDB1- and CUL4-associated factor 7	DCAF7	DCAF7	sp|P61962|DCAF7_HUMAN DDB1- and CUL4-associated factor 7 OS=Homo sapiens OX=9606 GN=DCAF7 PE=1 SV=1	1	3	3	3	3	3	0	1	3	3	0	0	3	3	0	1	3	3	0	0	3	3	0	1	3	3	0	0	10.8	10.8	10.8	38.926	342	342	0	18.906	By MS/MS	By MS/MS		By matching	By MS/MS
P07954	P07954	7	7	7	Fumarate hydratase, mitochondrial	FH	FH	sp|P07954|FUMH_HUMAN Fumarate hydratase, mitochondrial OS=Homo sapiens OX=9606 GN=FH PE=1 SV=3	1	7	7	7	6	6	2	0	3	2	0	0	6	6	2	0	3	2	0	0	6	6	2	0	3	2	0	0	20.6	20.6	20.6	54.636	510	510	0	52.978	By MS/MS	By MS/MS	By matching		By MS/MS
Q9UBS4	Q9UBS4	6	6	6	DnaJ homolog subfamily B member 11	DNAJB11	DNAJB11	sp|Q9UBS4|DJB11_HUMAN DnaJ homolog subfamily B member 11 OS=Homo sapiens OX=9606 GN=DNAJB11 PE=1 SV=1	1	6	6	6	6	6	1	0	5	4	0	0	6	6	1	0	5	4	0	0	6	6	1	0	5	4	0	0	26	26	26	40.513	358	358	0	47.739	By MS/MS	By MS/MS	By matching		By MS/MS
P50897	P50897	2	2	2	Palmitoyl-protein thioesterase 1	PPT1	PPT1	sp|P50897|PPT1_HUMAN Palmitoyl-protein thioesterase 1 OS=Homo sapiens OX=9606 GN=PPT1 PE=1 SV=1	1	2	2	2	2	2	0	1	0	1	0	0	2	2	0	1	0	1	0	0	2	2	0	1	0	1	0	0	7.8	7.8	7.8	34.193	306	306	0	12.978	By MS/MS	By MS/MS		By matching
P30040	P30040	4	4	4	Endoplasmic reticulum resident protein 29	ERP29	ERP29	sp|P30040|ERP29_HUMAN Endoplasmic reticulum resident protein 29 OS=Homo sapiens OX=9606 GN=ERP29 PE=1 SV=4	1	4	4	4	4	4	2	0	3	3	0	0	4	4	2	0	3	3	0	0	4	4	2	0	3	3	0	0	16.5	16.5	16.5	28.993	261	261	0	22.526	By MS/MS	By MS/MS	By matching		By matching
Q9NP79	Q9NP79	1	1	1	Vacuolar protein sorting-associated protein VTA1 homolog	VTA1	VTA1	sp|Q9NP79|VTA1_HUMAN Vacuolar protein sorting-associated protein VTA1 homolog OS=Homo sapiens OX=9606 GN=VTA1 PE=1 SV=1	1	1	1	1	1	1	1	1	1	1	0	0	1	1	1	1	1	1	0	0	1	1	1	1	1	1	0	0	4.6	4.6	4.6	33.879	307	307	0.0012361	6.3112	By MS/MS	By matching	By matching	By matching	By matching
Q9UJM3	Q9UJM3	1	1	1	ERBB receptor feedback inhibitor 1	ERRFI1	ERRFI1	sp|Q9UJM3|ERRFI_HUMAN ERBB receptor feedback inhibitor 1 OS=Homo sapiens OX=9606 GN=ERRFI1 PE=1 SV=1	1	1	1	1	1	1	1	0	1	1	0	0	1	1	1	0	1	1	0	0	1	1	1	0	1	1	0	0	3	3	3	50.559	462	462	0.0091743	5.9713	By MS/MS	By matching	By matching		By matching
Q14444	Q14444	4	4	4	Caprin-1	CAPRIN1	CAPRIN1	sp|Q14444|CAPR1_HUMAN Caprin-1 OS=Homo sapiens OX=9606 GN=CAPRIN1 PE=1 SV=2	1	4	4	4	3	3	1	1	1	0	0	0	3	3	1	1	1	0	0	0	3	3	1	1	1	0	0	0	5.9	5.9	5.9	78.365	709	709	0	24.44	By MS/MS	By MS/MS	By matching	By matching	By matching
O95630	O95630	3	3	3	STAM-binding protein	STAMBP	STAMBP	sp|O95630|STABP_HUMAN STAM-binding protein OS=Homo sapiens OX=9606 GN=STAMBP PE=1 SV=1	1	3	3	3	3	3	0	1	3	2	0	0	3	3	0	1	3	2	0	0	3	3	0	1	3	2	0	0	7.8	7.8	7.8	48.076	424	424	0	16.96	By MS/MS	By MS/MS		By matching	By MS/MS
P12814	P12814	18	9	9	Alpha-actinin-1	ACTN1	ACTN1	sp|P12814|ACTN1_HUMAN Alpha-actinin-1 OS=Homo sapiens OX=9606 GN=ACTN1 PE=1 SV=2	1	18	9	9	17	18	9	9	7	9	5	4	8	9	3	3	1	2	0	0	8	9	3	3	1	2	0	0	26.3	15	15	103.06	892	892	0	59.852	By MS/MS	By MS/MS	By matching	By matching	By matching
P19387	P19387	2	2	2	DNA-directed RNA polymerase II subunit RPB3	POLR2C	POLR2C	sp|P19387|RPB3_HUMAN DNA-directed RNA polymerase II subunit RPB3 OS=Homo sapiens OX=9606 GN=POLR2C PE=1 SV=2	1	2	2	2	2	1	1	0	2	0	0	0	2	1	1	0	2	0	0	0	2	1	1	0	2	0	0	0	6.9	6.9	6.9	31.441	275	275	0	11.842	By MS/MS	By MS/MS	By matching		By matching
Q9BTE1	Q9BTE1	3	3	3	Dynactin subunit 5	DCTN5	DCTN5	sp|Q9BTE1|DCTN5_HUMAN Dynactin subunit 5 OS=Homo sapiens OX=9606 GN=DCTN5 PE=1 SV=1	1	3	3	3	2	3	1	1	2	2	0	0	2	3	1	1	2	2	0	0	2	3	1	1	2	2	0	0	17	17	17	20.126	182	182	0	17.521	By MS/MS	By MS/MS	By matching	By matching	By MS/MS
Q6IBS0	Q6IBS0	8	8	8	Twinfilin-2	TWF2	TWF2	sp|Q6IBS0|TWF2_HUMAN Twinfilin-2 OS=Homo sapiens OX=9606 GN=TWF2 PE=1 SV=2	1	8	8	8	8	8	1	0	6	7	0	0	8	8	1	0	6	7	0	0	8	8	1	0	6	7	0	0	35	35	35	39.548	349	349	0	55.493	By MS/MS	By MS/MS	By matching		By MS/MS
P38919	P38919	11	8	8	Eukaryotic initiation factor 4A-III;Eukaryotic initiation factor 4A-III, N-terminally processed	EIF4A3	EIF4A3	sp|P38919|IF4A3_HUMAN Eukaryotic initiation factor 4A-III OS=Homo sapiens OX=9606 GN=EIF4A3 PE=1 SV=4	1	11	8	8	10	9	2	2	8	8	0	1	7	6	1	0	5	5	0	0	7	6	1	0	5	5	0	0	26	20.4	20.4	46.871	411	411	0	46.386	By MS/MS	By MS/MS	By matching	By matching	By MS/MS
P30049	P30049	1	1	1	ATP synthase subunit delta, mitochondrial	ATP5D	ATP5D	sp|P30049|ATPD_HUMAN ATP synthase subunit delta, mitochondrial OS=Homo sapiens OX=9606 GN=ATP5F1D PE=1 SV=2	1	1	1	1	1	1	0	1	1	1	0	0	1	1	0	1	1	1	0	0	1	1	0	1	1	1	0	0	8.3	8.3	8.3	17.49	168	168	0.0012626	6.4052	By matching	By MS/MS		By matching	By matching
Q15003	Q15003	16	16	16	Condensin complex subunit 2	NCAPH	NCAPH	sp|Q15003|CND2_HUMAN Condensin complex subunit 2 OS=Homo sapiens OX=9606 GN=NCAPH PE=1 SV=3	1	16	16	16	15	14	0	1	13	13	0	0	15	14	0	1	13	13	0	0	15	14	0	1	13	13	0	0	29	29	29	82.562	741	741	0	163.16	By MS/MS	By MS/MS		By matching	By MS/MS
Q9ULV4	Q9ULV4	2	2	2	Coronin-1C	CORO1C	CORO1C	sp|Q9ULV4|COR1C_HUMAN Coronin-1C OS=Homo sapiens OX=9606 GN=CORO1C PE=1 SV=1	1	2	2	2	2	2	1	1	1	1	0	0	2	2	1	1	1	1	0	0	2	2	1	1	1	1	0	0	3.8	3.8	3.8	53.248	474	474	0	11.473	By MS/MS	By MS/MS	By matching	By matching	By MS/MS
Q71UM5	Q71UM5	3	1	1	40S ribosomal protein S27-like	RPS27L	RPS27L	sp|Q71UM5|RS27L_HUMAN 40S ribosomal protein S27-like OS=Homo sapiens OX=9606 GN=RPS27L PE=1 SV=3	1	3	1	1	3	3	3	1	3	3	0	1	1	1	1	0	1	1	0	0	1	1	1	0	1	1	0	0	38.1	13.1	13.1	9.4771	84	84	0	6.936	By MS/MS	By MS/MS	By matching	By matching	By MS/MS
Q86V48	Q86V48	3	3	3	Leucine zipper protein 1	LUZP1	LUZP1	sp|Q86V48|LUZP1_HUMAN Leucine zipper protein 1 OS=Homo sapiens OX=9606 GN=LUZP1 PE=1 SV=2	1	3	3	3	3	3	1	0	1	2	0	0	3	3	1	0	1	2	0	0	3	3	1	0	1	2	0	0	3.2	3.2	3.2	120.27	1076	1076	0	16.929	By MS/MS	By matching	By matching		By MS/MS
Q8N4Q1	Q8N4Q1	2	2	2	Mitochondrial intermembrane space import and assembly protein 40	CHCHD4	CHCHD4	sp|Q8N4Q1|MIA40_HUMAN Mitochondrial intermembrane space import and assembly protein 40 OS=Homo sapiens OX=9606 GN=CHCHD4 PE=1 SV=1	1	2	2	2	2	1	1	0	1	1	0	0	2	1	1	0	1	1	0	0	2	1	1	0	1	1	0	0	16.2	16.2	16.2	15.996	142	142	0	12.459	By MS/MS	By matching	By matching		By matching
P49023	P49023	2	2	2	Paxillin	PXN	PXN	sp|P49023|PAXI_HUMAN Paxillin OS=Homo sapiens OX=9606 GN=PXN PE=1 SV=3	1	2	2	2	2	1	0	1	0	1	0	0	2	1	0	1	0	1	0	0	2	1	0	1	0	1	0	0	4.4	4.4	4.4	64.505	591	591	0	12.304	By MS/MS	By MS/MS		By matching
Q07866;Q9NSK0;Q9H0B6	Q07866	4;1;1	4;1;1	4;1;1	Kinesin light chain 1	KLC1	KLC1	sp|Q07866|KLC1_HUMAN Kinesin light chain 1 OS=Homo sapiens OX=9606 GN=KLC1 PE=1 SV=2	3	4	4	4	4	4	1	2	3	2	0	0	4	4	1	2	3	2	0	0	4	4	1	2	3	2	0	0	6.3	6.3	6.3	65.309	573	573;619;622	0	22.901	By MS/MS	By MS/MS	By matching	By matching	By matching
P62195;Q8NB90	P62195	9;1	9;1	9;1	26S protease regulatory subunit 8	PSMC5	PSMC5	sp|P62195|PRS8_HUMAN 26S proteasome regulatory subunit 8 OS=Homo sapiens OX=9606 GN=PSMC5 PE=1 SV=1	2	9	9	9	9	9	1	1	6	6	0	0	9	9	1	1	6	6	0	0	9	9	1	1	6	6	0	0	27.6	27.6	27.6	45.626	406	406;893	0	101.56	By MS/MS	By MS/MS	By matching	By matching	By MS/MS
P22695	P22695	3	3	3	Cytochrome b-c1 complex subunit 2, mitochondrial	UQCRC2	UQCRC2	sp|P22695|QCR2_HUMAN Cytochrome b-c1 complex subunit 2, mitochondrial OS=Homo sapiens OX=9606 GN=UQCRC2 PE=1 SV=3	1	3	3	3	2	3	1	1	1	1	0	0	2	3	1	1	1	1	0	0	2	3	1	1	1	1	0	0	10.6	10.6	10.6	48.442	453	453	0	17.212	By MS/MS	By MS/MS	By matching	By matching	By matching
O14745	O14745	2	2	2	Na(+)/H(+) exchange regulatory cofactor NHE-RF1	SLC9A3R1	SLC9A3R1	sp|O14745|NHRF1_HUMAN Na(+)/H(+) exchange regulatory cofactor NHE-RF1 OS=Homo sapiens OX=9606 GN=SLC9A3R1 PE=1 SV=4	1	2	2	2	2	2	2	1	1	1	0	0	2	2	2	1	1	1	0	0	2	2	2	1	1	1	0	0	6.1	6.1	6.1	38.868	358	358	0	11.938	By MS/MS	By MS/MS	By matching	By matching	By matching
Q9Y3D8	Q9Y3D8	2	2	2	Adenylate kinase isoenzyme 6	AK6	AK6	sp|Q9Y3D8|KAD6_HUMAN Adenylate kinase isoenzyme 6 OS=Homo sapiens OX=9606 GN=AK6 PE=1 SV=1	1	2	2	2	2	2	1	1	2	2	0	0	2	2	1	1	2	2	0	0	2	2	1	1	2	2	0	0	14.5	14.5	14.5	20.061	172	172	0	14.007	By MS/MS	By MS/MS	By matching	By matching	By matching
Q9Y230	Q9Y230	11	11	11	RuvB-like 2	RUVBL2	RUVBL2	sp|Q9Y230|RUVB2_HUMAN RuvB-like 2 OS=Homo sapiens OX=9606 GN=RUVBL2 PE=1 SV=3	1	11	11	11	10	11	2	1	8	5	0	0	10	11	2	1	8	5	0	0	10	11	2	1	8	5	0	0	28.1	28.1	28.1	51.156	463	463	0	74.397	By MS/MS	By MS/MS	By MS/MS	By matching	By matching
Q9Y6K9	Q9Y6K9	1	1	1	NF-kappa-B essential modulator	IKBKG	IKBKG	sp|Q9Y6K9|NEMO_HUMAN NF-kappa-B essential modulator OS=Homo sapiens OX=9606 GN=IKBKG PE=1 SV=2	1	1	1	1	1	1	0	1	1	1	0	0	1	1	0	1	1	1	0	0	1	1	0	1	1	1	0	0	3.6	3.6	3.6	48.197	419	419	0	6.5124	By MS/MS	By matching		By matching	By MS/MS
P62847	P62847	3	3	3	40S ribosomal protein S24	RPS24	RPS24	sp|P62847|RS24_HUMAN 40S ribosomal protein S24 OS=Homo sapiens OX=9606 GN=RPS24 PE=1 SV=1	1	3	3	3	2	2	1	1	3	2	0	0	2	2	1	1	3	2	0	0	2	2	1	1	3	2	0	0	25.6	25.6	25.6	15.423	133	133	0	22.436	By MS/MS	By MS/MS	By matching	By matching	By MS/MS
Q15366	Q15366	9	5	4	Poly(rC)-binding protein 2	PCBP2	PCBP2	sp|Q15366|PCBP2_HUMAN Poly(rC)-binding protein 2 OS=Homo sapiens OX=9606 GN=PCBP2 PE=1 SV=1	1	9	5	4	8	9	4	3	7	7	2	2	5	5	1	1	3	3	0	0	4	4	1	1	2	2	0	0	31.5	18.6	14.8	38.58	365	365	0	41.551	By MS/MS	By MS/MS	By matching	By matching	By MS/MS
P52434	P52434	1	1	1	DNA-directed RNA polymerases I, II, and III subunit RPABC3	POLR2H	POLR2H	sp|P52434|RPAB3_HUMAN DNA-directed RNA polymerases I, II, and III subunit RPABC3 OS=Homo sapiens OX=9606 GN=POLR2H PE=1 SV=4	1	1	1	1	1	1	1	0	1	1	0	0	1	1	1	0	1	1	0	0	1	1	1	0	1	1	0	0	8.7	8.7	8.7	17.143	150	150	0	8.3965	By MS/MS	By MS/MS	By matching		By MS/MS
P78406	P78406	5	5	5	mRNA export factor	RAE1	RAE1	sp|P78406|RAE1L_HUMAN mRNA export factor OS=Homo sapiens OX=9606 GN=RAE1 PE=1 SV=1	1	5	5	5	4	5	1	0	3	2	0	0	4	5	1	0	3	2	0	0	4	5	1	0	3	2	0	0	18.2	18.2	18.2	40.968	368	368	0	28.947	By MS/MS	By MS/MS	By matching		By matching
Q86UP2	Q86UP2	5	5	5	Kinectin	KTN1	KTN1	sp|Q86UP2|KTN1_HUMAN Kinectin OS=Homo sapiens OX=9606 GN=KTN1 PE=1 SV=1	1	5	5	5	5	4	1	2	2	1	0	0	5	4	1	2	2	1	0	0	5	4	1	2	2	1	0	0	4	4	4	156.27	1357	1357	0	30.365	By MS/MS	By MS/MS	By matching	By MS/MS	By matching
P17655	P17655	10	10	10	Calpain-2 catalytic subunit	CAPN2	CAPN2	sp|P17655|CAN2_HUMAN Calpain-2 catalytic subunit OS=Homo sapiens OX=9606 GN=CAPN2 PE=1 SV=6	1	10	10	10	8	9	1	1	7	6	0	0	8	9	1	1	7	6	0	0	8	9	1	1	7	6	0	0	18.9	18.9	18.9	79.994	700	700	0	67.049	By MS/MS	By MS/MS	By matching	By matching	By MS/MS
Q92597	Q92597	1	1	1	Protein NDRG1	NDRG1	NDRG1	sp|Q92597|NDRG1_HUMAN Protein NDRG1 OS=Homo sapiens OX=9606 GN=NDRG1 PE=1 SV=1	1	1	1	1	1	1	1	1	1	1	0	0	1	1	1	1	1	1	0	0	1	1	1	1	1	1	0	0	3.6	3.6	3.6	42.835	394	394	0	6.4336	By MS/MS	By matching	By matching	By matching	By matching
Q9Y265	Q9Y265	3	3	3	RuvB-like 1	RUVBL1	RUVBL1	sp|Q9Y265|RUVB1_HUMAN RuvB-like 1 OS=Homo sapiens OX=9606 GN=RUVBL1 PE=1 SV=1	1	3	3	3	3	3	1	1	3	3	0	0	3	3	1	1	3	3	0	0	3	3	1	1	3	3	0	0	8.1	8.1	8.1	50.227	456	456	0	19.416	By MS/MS	By MS/MS	By matching	By matching	By MS/MS
P30044	P30044	6	6	6	Peroxiredoxin-5, mitochondrial	PRDX5	PRDX5	sp|P30044|PRDX5_HUMAN Peroxiredoxin-5, mitochondrial OS=Homo sapiens OX=9606 GN=PRDX5 PE=1 SV=4	1	6	6	6	6	6	3	3	4	2	0	0	6	6	3	3	4	2	0	0	6	6	3	3	4	2	0	0	42.1	42.1	42.1	22.086	214	214	0	37.453	By MS/MS	By MS/MS	By matching	By matching	By MS/MS
Q13283	Q13283	4	4	4	Ras GTPase-activating protein-binding protein 1	G3BP1	G3BP1	sp|Q13283|G3BP1_HUMAN Ras GTPase-activating protein-binding protein 1 OS=Homo sapiens OX=9606 GN=G3BP1 PE=1 SV=1	1	4	4	4	4	4	4	3	1	2	0	0	4	4	4	3	1	2	0	0	4	4	4	3	1	2	0	0	9.2	9.2	9.2	52.164	466	466	0	24.3	By MS/MS	By MS/MS	By matching	By matching	By matching
P27708	P27708	1	1	1	CAD protein;Glutamine-dependent carbamoyl-phosphate synthase;Aspartate carbamoyltransferase;Dihydroorotase	CAD	CAD	sp|P27708|PYR1_HUMAN CAD protein OS=Homo sapiens OX=9606 GN=CAD PE=1 SV=3	1	1	1	1	1	1	1	0	1	1	0	0	1	1	1	0	1	1	0	0	1	1	1	0	1	1	0	0	0.5	0.5	0.5	242.98	2225	2225	0.0012151	6.2162	By matching	By matching	By matching		By MS/MS
Q96QR8	Q96QR8	2	2	2	Transcriptional activator protein Pur-beta	PURB	PURB	sp|Q96QR8|PURB_HUMAN Transcriptional activator protein Pur-beta OS=Homo sapiens OX=9606 GN=PURB PE=1 SV=3	1	2	2	2	2	2	1	1	2	2	0	0	2	2	1	1	2	2	0	0	2	2	1	1	2	2	0	0	6.4	6.4	6.4	33.24	312	312	0	12.059	By MS/MS	By matching	By matching	By matching	By MS/MS
Q15717	Q15717	2	2	2	ELAV-like protein 1	ELAVL1	ELAVL1	sp|Q15717|ELAV1_HUMAN ELAV-like protein 1 OS=Homo sapiens OX=9606 GN=ELAVL1 PE=1 SV=2	1	2	2	2	2	2	0	1	0	1	0	0	2	2	0	1	0	1	0	0	2	2	0	1	0	1	0	0	4.9	4.9	4.9	36.091	326	326	0	11.326	By MS/MS	By MS/MS		By matching
P53597	P53597	6	6	6	Succinyl-CoA ligase [ADP/GDP-forming] subunit alpha, mitochondrial	SUCLG1	SUCLG1	sp|P53597|SUCA_HUMAN Succinate--CoA ligase [ADP/GDP-forming] subunit alpha, mitochondrial OS=Homo sapiens OX=9606 GN=SUCLG1 PE=1 SV=4	1	6	6	6	6	6	2	2	5	5	0	0	6	6	2	2	5	5	0	0	6	6	2	2	5	5	0	0	20.5	20.5	20.5	36.249	346	346	0	41.965	By MS/MS	By MS/MS	By matching	By matching	By MS/MS
P07996;CON__sw|Q28194_CONT|CONT_Q28194	P07996;CON__sw|Q28194_CONT|CONT_Q28194	6;4	6;4	3;1	Thrombospondin-1	THBS1	THBS1	sp|P07996|TSP1_HUMAN Thrombospondin-1 OS=Homo sapiens OX=9606 GN=THBS1 PE=1 SV=2;	2	6	6	3	4	3	0	1	6	6	0	0	4	3	0	1	6	6	0	0	2	2	0	1	3	3	0	0	7.3	7.3	4.4	129.38	1170	1170;1170	0	41.078	By MS/MS	By MS/MS		By matching	By MS/MS
Q9Y4L1	Q9Y4L1	9	9	9	Hypoxia up-regulated protein 1	HYOU1	HYOU1	sp|Q9Y4L1|HYOU1_HUMAN Hypoxia up-regulated protein 1 OS=Homo sapiens OX=9606 GN=HYOU1 PE=1 SV=1	1	9	9	9	8	9	1	1	8	8	0	0	8	9	1	1	8	8	0	0	8	9	1	1	8	8	0	0	12.2	12.2	12.2	111.33	999	999	0	55.55	By MS/MS	By MS/MS	By matching	By matching	By MS/MS
Q9HCN8	Q9HCN8	1	1	1	Stromal cell-derived factor 2-like protein 1	SDF2L1	SDF2L1	sp|Q9HCN8|SDF2L_HUMAN Stromal cell-derived factor 2-like protein 1 OS=Homo sapiens OX=9606 GN=SDF2L1 PE=1 SV=2	1	1	1	1	1	1	1	1	1	1	0	0	1	1	1	1	1	1	0	0	1	1	1	1	1	1	0	0	5.9	5.9	5.9	23.598	221	221	0	7.1103	By matching	By MS/MS	By matching	By matching	By MS/MS
O60884	O60884	7	7	7	DnaJ homolog subfamily A member 2	DNAJA2	DNAJA2	sp|O60884|DNJA2_HUMAN DnaJ homolog subfamily A member 2 OS=Homo sapiens OX=9606 GN=DNAJA2 PE=1 SV=1	1	7	7	7	5	5	1	2	6	6	0	0	5	5	1	2	6	6	0	0	5	5	1	2	6	6	0	0	22.6	22.6	22.6	45.745	412	412	0	51.664	By MS/MS	By MS/MS	By matching	By matching	By MS/MS
P33316	P33316	3	3	3	Deoxyuridine 5-triphosphate nucleotidohydrolase, mitochondrial	DUT	DUT	sp|P33316|DUT_HUMAN Deoxyuridine 5-triphosphate nucleotidohydrolase, mitochondrial OS=Homo sapiens OX=9606 GN=DUT PE=1 SV=4	1	3	3	3	3	3	1	2	2	2	0	0	3	3	1	2	2	2	0	0	3	3	1	2	2	2	0	0	15.5	15.5	15.5	26.563	252	252	0	20.025	By MS/MS	By MS/MS	By matching	By matching	By MS/MS
Q16576	Q16576	8	4	4	Histone-binding protein RBBP7	RBBP7	RBBP7	sp|Q16576|RBBP7_HUMAN Histone-binding protein RBBP7 OS=Homo sapiens OX=9606 GN=RBBP7 PE=1 SV=1	1	8	4	4	7	7	6	5	6	8	3	2	3	3	2	2	2	4	0	0	3	3	2	2	2	4	0	0	25.6	18.6	18.6	47.82	425	425	0	24.98	By MS/MS	By MS/MS	By matching	By matching	By matching
Q13243	Q13243	3	2	2	Serine/arginine-rich splicing factor 5	SRSF5	SRSF5	sp|Q13243|SRSF5_HUMAN Serine/arginine-rich splicing factor 5 OS=Homo sapiens OX=9606 GN=SRSF5 PE=1 SV=1	1	3	2	2	2	2	2	1	2	3	1	1	1	1	1	0	1	2	0	0	1	1	1	0	1	2	0	0	14	10.7	10.7	31.263	272	272	0	12.508	By MS/MS	By matching	By matching	By matching	By MS/MS
Q00610;P53675	Q00610	5;2	5;2	5;2	Clathrin heavy chain 1	CLTC	CLTC	sp|Q00610|CLH1_HUMAN Clathrin heavy chain 1 OS=Homo sapiens OX=9606 GN=CLTC PE=1 SV=5	2	5	5	5	2	0	1	0	5	3	0	0	2	0	1	0	5	3	0	0	2	0	1	0	5	3	0	0	3.5	3.5	3.5	191.61	1675	1675;1640	0	28.007	By matching		By matching		By MS/MS
Q15599	Q15599	2	2	2	Na(+)/H(+) exchange regulatory cofactor NHE-RF2	SLC9A3R2	SLC9A3R2	sp|Q15599|NHRF2_HUMAN Na(+)/H(+) exchange regulatory cofactor NHE-RF2 OS=Homo sapiens OX=9606 GN=SLC9A3R2 PE=1 SV=2	1	2	2	2	1	2	0	1	0	1	0	0	1	2	0	1	0	1	0	0	1	2	0	1	0	1	0	0	6.5	6.5	6.5	37.413	337	337	0	14.121	By MS/MS	By MS/MS		By matching
P35268	P35268	3	3	3	60S ribosomal protein L22	RPL22	RPL22	sp|P35268|RL22_HUMAN 60S ribosomal protein L22 OS=Homo sapiens OX=9606 GN=RPL22 PE=1 SV=2	1	3	3	3	3	3	1	1	3	2	0	0	3	3	1	1	3	2	0	0	3	3	1	1	3	2	0	0	39.1	39.1	39.1	14.787	128	128	0	39.729	By MS/MS	By MS/MS	By matching	By matching	By MS/MS
Q9NY87;Q9BXN6	Q9NY87;Q9BXN6	3;3	2;2	2;2	Sperm protein associated with the nucleus on the X chromosome C;Sperm protein associated with the nucleus on the X chromosome D	SPANXC;SPANXD	SPANXC	sp|Q9NY87|SPNXC_HUMAN Sperm protein associated with the nucleus on the X chromosome C OS=Homo sapiens OX=9606 GN=SPANXC PE=1 SV=2;sp|Q9BXN6|SPNXD_HUMAN Sperm protein associated with the nucleus on the X chromosome D OS=Homo sapiens OX=9606 GN=SPANXD PE=1 S	2	3	2	2	3	3	2	2	3	3	1	0	2	2	1	1	2	2	0	0	2	2	1	1	2	2	0	0	24.7	13.4	13.4	10.982	97	97;97	0	22.34	By MS/MS	By MS/MS	By matching	By matching	By MS/MS
Q96L73	Q96L73	1	1	1	Histone-lysine N-methyltransferase, H3 lysine-36 and H4 lysine-20 specific	NSD1	NSD1	sp|Q96L73|NSD1_HUMAN Histone-lysine N-methyltransferase, H3 lysine-36 and H4 lysine-20 specific OS=Homo sapiens OX=9606 GN=NSD1 PE=1 SV=1	1	1	1	1	0	0	0	0	1	1	0	0	0	0	0	0	1	1	0	0	0	0	0	0	1	1	0	0	0.9	0.9	0.9	296.65	2696	2696	0.001233	6.3056					By matching
Q14315	Q14315	6	1	1	Filamin-C	FLNC	FLNC	sp|Q14315|FLNC_HUMAN Filamin-C OS=Homo sapiens OX=9606 GN=FLNC PE=1 SV=3	1	6	1	1	4	3	2	3	4	5	1	0	0	0	0	0	1	1	0	0	0	0	0	0	1	1	0	0	3	0.3	0.3	291.02	2725	2725	0.0059382	6.0905	By matching	By matching	By matching	By matching	By MS/MS
O60732	O60732	1	1	1	Melanoma-associated antigen C1	MAGEC1	MAGEC1	sp|O60732|MAGC1_HUMAN Melanoma-associated antigen C1 OS=Homo sapiens OX=9606 GN=MAGEC1 PE=1 SV=3	1	1	1	1	0	0	0	0	1	1	0	0	0	0	0	0	1	1	0	0	0	0	0	0	1	1	0	0	1.4	1.4	1.4	123.64	1142	1142	0.0012453	6.3401					By matching
P62861	P62861	1	1	1	40S ribosomal protein S30	FAU	FAU	sp|P62861|RS30_HUMAN 40S ribosomal protein S30 OS=Homo sapiens OX=9606 GN=FAU PE=1 SV=1	1	1	1	1	1	1	1	1	1	1	0	0	1	1	1	1	1	1	0	0	1	1	1	1	1	1	0	0	16.9	16.9	16.9	6.6478	59	59	0	10.464	By MS/MS	By MS/MS	By MS/MS	By MS/MS	By MS/MS
CON__sw|P25691_CONT|CONT_K2M3_SHEEP;CON__sw|P78386_CONT|CONT_P78386;P78386	CON__sw|P25691_CONT|CONT_K2M3_SHEEP;CON__sw|P78386_CONT|CONT_P78386;P78386	2;2;2	1;1;1	1;1;1	Keratin, type II cuticular Hb5	KRT85	KRT85	;;sp|P78386|KRT85_HUMAN Keratin, type II cuticular Hb5 OS=Homo sapiens OX=9606 GN=KRT85 PE=1 SV=1	3	2	1	1	1	1	1	1	2	1	1	1	0	0	0	0	1	0	0	0	0	0	0	0	1	0	0	0	3.8	2.4	2.4	55.255	502	502;507;507	0	15.976	By matching	By matching	By matching	By matching	By MS/MS
Q6PK04	Q6PK04	1	1	1	Coiled-coil domain-containing protein 137	CCDC137	CCDC137	sp|Q6PK04|CC137_HUMAN Coiled-coil domain-containing protein 137 OS=Homo sapiens OX=9606 GN=CCDC137 PE=1 SV=1	1	1	1	1	0	0	1	1	1	0	1	1	0	0	1	1	1	0	1	1	0	0	1	1	1	0	1	1	3.1	3.1	3.1	33.231	289	289	0.0069849	6.0266			By MS/MS	By MS/MS	By MS/MS
O60645	O60645	1	1	1	Exocyst complex component 3	EXOC3	EXOC3	sp|O60645|EXOC3_HUMAN Exocyst complex component 3 OS=Homo sapiens OX=9606 GN=EXOC3 PE=1 SV=2	1	1	1	1	0	0	1	1	1	1	0	0	0	0	1	1	1	1	0	0	0	0	1	1	1	1	0	0	1.5	1.5	1.5	86.844	756	756	0	6.6041			By matching	By matching	By MS/MS
[truncated: 23 more columns]

## Sheet: Figs
	Log2 (wt)	Log10 (Sum wt)	log2 (cdk4)	log10 (Sum cdk4)		Potential contaminant	id		NORM_Log2 (wt)	Norm_Log10 (Sum wt)	NORM_log2 (cdk4)	Norm_log10 (Sum cdk4)	2.27365	3.24051														Log2 (wt)	log2 (cdk4)
	6.32169	10.7226	6.07508	10.631			0		4.04805	10.7226	2.83456	10.631																-10.5431	-14.0963
	6.93769	9.88238	6.07998	9.62144			1		4.66405	9.88238	2.83947	9.62144																-7.41106	-11.1189
	#NUM!	7.77557	#NUM!	7.80697			2		#NUM!	7.77557	#NUM!	7.80697																-6.91117	-5.30119
	#NUM!	7.56199	#NUM!	7.54875			3		#NUM!	7.56199	#NUM!	7.54875																-5.41968	-5.06177
	4.70258	8.58645	-5.06177	7.09651			4		2.42894	8.58645	-8.30228	7.09651																-5.39294	-4.6232
	#DIV/0!	5.9976	#DIV/0!	6.52403			5		#DIV/0!	5.9976	#DIV/0!	6.52403																-5.37512	-4.47202
	#DIV/0!	6.32277	#DIV/0!	6.96656			6		#DIV/0!	6.32277	#DIV/0!	6.96656																-4.47096	-4.38645
	#DIV/0!	8.07549	#DIV/0!	6.93839			7		#DIV/0!	8.07549	#DIV/0!	6.93839																-4.46383	-4.13331
	2.9755	5.78345	2.23722	6.38321			8		0.701852	5.78345	-1.0033	6.38321																-3.71308	-2.94944
	-0.26853	6.75878	1.78709	7.27977		+	9		-2.54217	6.75878	-1.45343	7.27977																-3.34846	-2.69428
	#NUM!	6.36384	#DIV/0!	#NUM!		+	10		#NUM!	6.36384	#DIV/0!	#NUM!																-3.22421	-2.33769
	1.50665	8.62735	1.6651	8.85538		+	11		-0.766999	8.62735	-1.57541	8.85538																-2.87238	-0.694218
	3.85775	6.96384	3.32158	7.20817		+	12		1.58411	6.96384	0.0810727	7.20817																-2.85675	-0.533851
	#DIV/0!	6.69276	#DIV/0!	7.12246		+	13		#DIV/0!	6.69276	#DIV/0!	7.12246																-2.79655	-0.433745
	2.14515	7.60595	1.5391	7.72624		+	14		-0.128492	7.60595	-1.70141	7.72624																-2.69691	-0.147076
	1.76228	7.09983	5.60404	6.55583		+	15		-0.51136	7.09983	2.36353	6.55583																-2.57372	-0.108201
	0.363167	6.11002	4.72458	6.88119		+	16		-1.91048	6.11002	1.48407	6.88119																-2.56252	-0.100124
	#NUM!	6.31901	-4.38645	7.95582		+	17		#NUM!	6.31901	-7.62696	7.95582																-2.46552	-0.028923
	0.9089	10.1096	0.842035	10.0351		+	18		-1.36475	10.1096	-2.39848	10.0351																-2.46387	0.192824
	1.29531	11.034	1.58236	10.9212		+	19		-0.978339	11.034	-1.65815	10.9212																-2.23415	0.21202
	-0.505924	7.34196	-0.108201	7.07556		+	20		-2.77957	7.34196	-3.34871	7.07556																-2.203	0.22281
	#NUM!	8.34504	#NUM!	8.36926		+	21		#NUM!	8.34504	#NUM!	8.36926																-2.12626	0.229866
	#NUM!	6.90261	#NUM!	7.06216		+	22		#NUM!	6.90261	#NUM!	7.06216																-2.05302	0.367728
	#NUM!	9.97032	-14.0963	9.99246		+	23		#NUM!	9.97032	-17.3368	9.99246																-1.95686	0.488927
	#NUM!	9.23386	#NUM!	9.33696		+	24		#NUM!	9.23386	#NUM!	9.33696																-1.94384	0.523223
	-10.5431	9.62551	-11.1189	9.62521		+	25		-12.8168	9.62551	-14.3594	9.62521																-1.89627	0.540594
	4.10201	10.9461	3.69485	10.8257		+	26		1.82836	10.9461	0.454339	10.8257																-1.78847	0.553847
	#NUM!	6.3532	#NUM!	5.78928		+	27		#NUM!	6.3532	#NUM!	5.78928																-1.78493	0.584147
	-3.22421	8.96596	1.98739	8.97963		+	28		-5.49786	8.96596	-1.25312	8.97963																-1.75456	0.605827
	-7.41106	8.75738	2.46458	8.70268		+	29		-9.6847	8.75738	-0.775934	8.70268																-1.75118	0.649781
	-0.213047	8.38213	-4.13331	9.62773		+	30		-2.48669	8.38213	-7.37382	9.62773																-1.71391	0.678757
	-1.56126	7.67249	-4.6232	9.20644		+	31		-3.83491	7.67249	-7.86372	9.20644																-1.68618	0.69166
	1.12873	8.0369	-2.94944	9.17003		+	32		-1.14492	8.0369	-6.18995	9.17003																-1.63991	0.699877
	-1.68618	7.54747	-5.30119	9.31742		+	33		-3.95983	7.54747	-8.5417	9.31742																-1.57305	0.716577
	#NUM!	6.80561	#NUM!	6.35805		+	34		#NUM!	6.80561	#NUM!	6.35805																-1.56126	0.746035
	-1.71391	7.9601	-4.47202	9.26163		+	35		-3.98756	7.9601	-7.71254	9.26163																-1.48892	0.77206
	-1.06566	7.36917	5.90453	7.76313		+	36		-3.3393	7.36917	2.66402	7.76313																-1.41725	0.772752
	2.18358	10.5157	0.605827	10.5354		+	37		-0.0900622	10.5157	-2.63468	10.5354																-1.31322	0.806688
	1.57672	10.4987	-2.69428	10.4026		+	38		-0.696928	10.4987	-5.9348	10.4026																-1.28568	0.817452
	#NUM!	7.57488	#NUM!	7.67697		+	39		#NUM!	7.57488	#NUM!	7.67697																-1.22366	0.842035
	#NUM!	6.92529	0.22281	7.1468		+	40		#NUM!	6.92529	-3.0177	7.1468																-1.21665	0.867455
	0.0394363	10.201	2.27522	10.2319		+	41		-2.23421	10.201	-0.965295	10.2319																-1.13528	0.897121
	#DIV/0!	7.09764	#DIV/0!	5.97997		+	42		#DIV/0!	7.09764	#DIV/0!	5.97997																-1.09017	0.898542
	6.32915	9.65539	5.45325	9.49906		+	43		4.0555	9.65539	2.21274	9.49906																-1.08965	0.912996
	0.699169	8.25841	0.229866	8.32523		+	44		-1.57448	8.25841	-3.01065	8.32523																-1.06566	0.917394
	3.92655	9.6193	3.94085	9.45189		+	45		1.6529	9.6193	0.700337	9.45189																-1.03698	0.938803
	#DIV/0!	7.56915	#DIV/0!	7.62119		+	46		#DIV/0!	7.56915	#DIV/0!	7.62119																-0.9499	0.944053
	#NUM!	6.10254	#DIV/0!	#NUM!		+	47		#NUM!	6.10254	#DIV/0!	#NUM!																-0.91373	0.946383
	-5.39294	8.59	2.02787	8.50315		+	48		-7.66658	8.59	-1.21264	8.50315																-0.909247	0.981534
	3.02809	7.71447	5.1378	7.79153		+	49		0.754444	7.71447	1.89729	7.79153																-0.894381	1.00375
	2.14477	8.9319	1.58458	8.94301		+	50		-0.128879	8.9319	-1.65593	8.94301																-0.837313	1.07344
	0.604284	6.53608	2.98736	6.49829		+	51		-1.66936	6.53608	-0.253149	6.49829																-0.834537	1.1072
	0.702259	6.50956	3.83192	7.09474		+	52		-1.57139	6.50956	0.591404	7.09474																-0.800716	1.16703
	-0.0834408	10.2855	2.28447	10.1338		+	53		-2.35709	10.2855	-0.95604	10.1338																-0.797248	1.18842
	-1.95686	9.09166	2.84354	9.24815		+	54		-4.23051	9.09166	-0.396969	9.24815																-0.786076	1.20803
	-0.315062	8.05308	-0.100124	8.11117		+	55		-2.58871	8.05308	-3.34064	8.11117																-0.771865	1.21379
	1.82524	10.6507	0.746035	10.6913		+	56		-0.448406	10.6507	-2.49448	10.6913																-0.742491	1.21587
	-2.46552	7.64249	3.13683	7.32852		+	57		-4.73916	7.64249	-0.103677	7.32852																-0.710496	1.22222
	#DIV/0!	7.12062	#DIV/0!	#NUM!		+	58		#DIV/0!	7.12062	#DIV/0!	#NUM!																-0.699059	1.24604
	-0.0316941	9.33216	1.36538	9.73119		+	59		-2.30534	9.33216	-1.87513	9.73119																-0.653768	1.27165
	-0.699059	10.1752	1.80992	9.91372		+	60		-2.9727	10.1752	-1.43059	9.91372																-0.6415	1.29099
	#NUM!	6.99048	-0.533851	6.93818		+	61		#NUM!	6.99048	-3.77436	6.93818																-0.632678	1.30785
	#DIV/0!	#NUM!	#DIV/0!	#NUM!		+	62		#DIV/0!	#NUM!	#DIV/0!	#NUM!																-0.526643	1.31886
	2.05269	7.45978	3.75904	7.89014		+	63		-0.220955	7.45978	0.518526	7.89014																-0.520043	1.36538
	-2.203	7.49888	3.16933	8.07041		+	64		-4.47664	7.49888	-0.0711861	8.07041																-0.505924	1.36773
	2.86277	7.90658	2.59903	8.04387		+	65		0.589124	7.90658	-0.64148	8.04387																-0.491562	1.37099
	#DIV/0!	6.02432	#DIV/0!	5.44949		+	66		#DIV/0!	6.02432	#DIV/0!	5.44949																-0.475433	1.37406
	2.6997	7.90745	2.20196	8.05226		+	67		0.426053	7.90745	-1.03855	8.05226																-0.39549	1.38234
	0.501755	7.7536	1.98351	7.65886		+	68		-1.77189	7.7536	-1.257	7.65886																-0.393414	1.40133
	6.55746	8.75329	6.51227	8.34921		+	69		4.28382	8.75329	3.27175	8.34921																-0.384567	1.40769
	#DIV/0!	#NUM!	#DIV/0!	#NUM!		+	70		#DIV/0!	#NUM!	#DIV/0!	#NUM!																-0.383046	1.40908
	#NUM!	7.19692	#DIV/0!	6.79243		+	72		#NUM!	7.19692	#DIV/0!	6.79243																-0.350386	1.42214
	0.65391	7.46499	4.66473	7.25887		+	73		-1.61973	7.46499	1.42422	7.25887																-0.315062	1.42329
	-1.03698	7.5781	4.86241	8.05115		+	74		-3.31062	7.5781	1.6219	8.05115																-0.310681	1.44323
	4.27657	7.81696	6.51521	7.49857		+	75		2.00293	7.81696	3.27469	7.49857																-0.294476	1.48663
	-2.23415	6.90766	3.33242	7.43259		+	76		-4.5078	6.90766	0.0919099	7.43259																-0.274864	1.51014
	1.53829	7.28025	2.70953	7.83794			77		-0.735358	7.28025	-0.530986	7.83794																-0.26853	1.51918
	2.05903	6.15275	0.21202	6.63989			78		-0.214615	6.15275	-3.02849	6.63989																-0.213047	1.5391
	5.28002	7.33194	#DIV/0!	7.67252			79		3.00637	7.33194	#DIV/0!	7.67252																-0.201808	1.5715
	0.197038	6.36677	#DIV/0!	6.67432			80		-2.07661	6.36677	#DIV/0!	6.67432																-0.201633	1.58049
	#DIV/0!	7.32806	#DIV/0!	7.5554			81		#DIV/0!	7.32806	#DIV/0!	7.5554																-0.199926	1.58236
	4.05896	6.95695	0.938803	7.43734			82		1.78532	6.95695	-2.30171	7.43734																-0.198328	1.58273
	#DIV/0!	#NUM!	#DIV/0!	6.42808			83		#DIV/0!	#NUM!	#DIV/0!	6.42808																-0.198119	1.58458
	#NUM!	5.72902	3.66329	7.33504			84		#NUM!	5.72902	0.42278	7.33504																-0.18704	1.60179
	3.7516	7.13855	4.50286	7.60861			85		1.47796	7.13855	1.26235	7.60861																-0.153648	1.60822
	3.06639	6.44345	5.08848	7.07462			86		0.792748	6.44345	1.84797	7.07462																-0.137169	1.60899
	4.48253	7.74847	4.71013	7.86637			87		2.20888	7.74847	1.46961	7.86637																-0.0834408	1.62612
	3.13317	7.24649	2.85329	7.41925			88		0.859521	7.24649	-0.387217	7.41925																-0.0745285	1.63627
	#DIV/0!	#NUM!	#DIV/0!	6.23771			89		#DIV/0!	#NUM!	#DIV/0!	6.23771																-0.0708245	1.6651
	#DIV/0!	#NUM!	#DIV/0!	#NUM!			90		#DIV/0!	#NUM!	#DIV/0!	#NUM!																-0.0609667	1.6785
	5.58884	7.36232	3.61465	7.30567			91		3.3152	7.36232	0.374135	7.30567																-0.0609662	1.68918
	5.48407	7.64463	4.79689	7.93207			92		3.21042	7.64463	1.55638	7.93207																-0.0424827	1.69143
	#DIV/0!	5.73734	1.84609	6.68638			93		#DIV/0!	5.73734	-1.39442	6.68638																-0.0316941	1.71344
	-1.21665	6.43288	1.1072	6.89778			94		-3.4903	6.43288	-2.13331	6.89778																-0.0316572	1.73915
	1.43978	8.00139	2.16893	8.31726			95		-0.833867	8.00139	-1.07159	8.31726																-0.0248039	1.74539
	0.0709322	6.62081	2.24983	7.17449			96		-2.20271	6.62081	-0.990677	7.17449																0.0130964	1.75047
	2.375	7.15105	2.20711	7.36693			97		0.101354	7.15105	-1.0334	7.36693																0.0184569	1.78709
	2.84086	6.11788	2.46745	6.32592			98		0.567213	6.11788	-0.773058	6.32592																0.0385177	1.78866
	3.14606	7.33401	3.75895	7.66437			99		0.872417	7.33401	0.518443	7.66437																0.0394363	1.79086
	#NUM!	6.33969	-2.33769	6.8344			100		#NUM!	6.33969	-5.5782	6.8344																0.0709322	1.79511
	#DIV/0!	5.74092	#DIV/0!	6.83134			101		#DIV/0!	5.74092	#DIV/0!	6.83134																0.174861	1.80992
	-0.6415	6.45673	0.77206	6.72403			102		-2.91514	6.45673	-2.46845	6.72403																0.197038	1.81506
	#DIV/0!	6.90709	#DIV/0!	7.00759			103		#DIV/0!	6.90709	#DIV/0!	7.00759																0.22622	1.82648
	#DIV/0!	6.16236	#DIV/0!	6.80732			104		#DIV/0!	6.16236	#DIV/0!	6.80732																0.234306	1.82685
	2.80399	6.14256	3.30139	7.25564			105		0.530341	6.14256	0.0608792	7.25564																0.324192	1.83117
	#DIV/0!	6.97899	#DIV/0!	7.19032			106		#DIV/0!	6.97899	#DIV/0!	7.19032																0.331132	1.83185
	-1.89627	6.63673	1.82685	7.4657			107		-4.16992	6.63673	-1.41367	7.4657																0.342987	1.83519
	#NUM!	6.21532	-0.028923	7.0116			108		#NUM!	6.21532	-3.26943	7.0116																0.358827	1.84278
	4.91929	6.92054	4.94541	7.24656			109		2.64565	6.92054	1.70489	7.24656																0.363167	1.84609
	0.955269	7.32063	4.61942	8.49676			110		-1.31838	7.32063	1.37891	8.49676																0.371332	1.85174
	-1.09017	7.08159	2.51117	7.77075			111		-3.36382	7.08159	-0.729341	7.77075																0.37334	1.85895
	2.49484	6.54171	3.58973	6.85487			112		0.2212	6.54171	0.349223	6.85487																0.378109	1.87196
	#NUM!	7.90437	#NUM!	8.06149			113		#NUM!	7.90437	#NUM!	8.06149																0.382968	1.8799
	#DIV/0!	7.4585	#DIV/0!	7.58004			114		#DIV/0!	7.4585	#DIV/0!	7.58004																0.415842	1.88873
	#DIV/0!	6.49595	#NUM!	6.02629			115		#DIV/0!	6.49595	#NUM!	6.02629																0.419466	1.8914
	#DIV/0!	#NUM!	3.40947	6.70711			116		#DIV/0!	#NUM!	0.16896	6.70711																0.428035	1.90477
	0.565282	6.61014	2.35477	6.97723			117		-1.70836	6.61014	-0.885741	6.97723																0.45681	1.91994
	#DIV/0!	6.40353	#DIV/0!	#NUM!			118		#DIV/0!	6.40353	#DIV/0!	#NUM!																0.459311	1.92022
	#NUM!	6.54228	0.367728	6.88979			119		#NUM!	6.54228	-2.87278	6.88979																0.461517	1.92095
	#DIV/0!	#NUM!	1.8914	6.35123			120		#DIV/0!	#NUM!	-1.34911	6.35123																0.481947	1.95053
	#DIV/0!	7.33029	5.25862	7.35169			121		#DIV/0!	7.33029	2.01811	7.35169																0.490646	1.95638
	3.5973	7.01336	3.39605	7.09753			122		1.32365	7.01336	0.155537	7.09753																0.501755	1.95786
	1.82458	6.49997	2.1379	6.8806			123		-0.449063	6.49997	-1.10261	6.8806																0.517113	1.96443
	#DIV/0!	5.58555	#DIV/0!	6.85515			124		#DIV/0!	5.58555	#DIV/0!	6.85515																0.532497	1.97517
	5.55206	7.47777	4.41457	7.61147			125		3.27841	7.47777	1.17406	7.61147																0.536214	1.97833
	1.15617	6.89989	3.87825	6.91953			126		-1.11747	6.89989	0.63774	6.91953																0.565282	1.98053
	-1.08965	6.87505	2.09129	7.6605			127		-3.36329	6.87505	-1.14922	7.6605																0.58077	1.98116
	#NUM!	5.66464	0.981534	6.28545			128		#NUM!	5.66464	-2.25898	6.28545																0.595019	1.98185
	3.23668	7.55837	3.45624	7.44643			129		0.963039	7.55837	0.215734	7.44643																0.595515	1.98351
	4.64529	6.61068	4.97943	6.87878			130		2.37165	6.61068	1.73892	6.87878																0.599442	1.98486
	#NUM!	4.91793	#DIV/0!	5.96379			131		#NUM!	4.91793	#DIV/0!	5.96379																0.604284	1.98556
	6.32968	6.90104	7.04093	7.18724			132		4.05604	6.90104	3.80042	7.18724																0.60468	1.98739
	3.07361	7.20531	3.98625	7.44862			133		0.799961	7.20531	0.745743	7.44862																0.62043	1.98813
	#DIV/0!	#NUM!	#DIV/0!	6.46813			134		#DIV/0!	#NUM!	#DIV/0!	6.46813																0.625758	1.99142
	#DIV/0!	7.53283	#DIV/0!	7.66962			135		#DIV/0!	7.53283	#DIV/0!	7.66962																0.630128	1.99214
	3.69629	6.40387	3.88537	6.66938			136		1.42264	6.40387	0.644857	6.66938																0.65391	1.9931
	#DIV/0!	6.85686	#DIV/0!	6.62348			137		#DIV/0!	6.85686	#DIV/0!	6.62348																0.654166	1.99781
	0.22622	5.9876	2.06371	6.62004			138		-2.04742	5.9876	-1.17681	6.62004																0.659643	2.00114
	-0.834537	6.11086	2.03442	6.89902			139		-3.10818	6.11086	-1.20609	6.89902																0.681814	2.0081
	4.49666	6.16701	5.55419	7.11489			140		2.22301	6.16701	2.31368	7.11489																0.699169	2.01316
	1.44198	5.94164	3.60082	6.78722			141		-0.831666	5.94164	0.360308	6.78722																0.702259	2.01406
	-2.87238	6.44142	2.87196	7.40015			142		-5.14602	6.44142	-0.368548	7.40015																0.704813	2.02787
	#DIV/0!	7.37726	#DIV/0!	7.55877			143		#DIV/0!	7.37726	#DIV/0!	7.55877																0.721947	2.03442
	1.32146	5.90508	4.73903	6.47308			144		-0.952188	5.90508	1.49852	6.47308																0.731222	2.03632
	4.50401	6.9301	1.60179	6.62932			145		2.23036	6.9301	-1.63872	6.62932																0.733571	2.04595
	1.12269	6.57079	3.50011	6.8355			146		-1.15096	6.57079	0.259597	6.8355																0.735809	2.04764
	2.7104	8.57111	2.58079	8.59073			147		0.436755	8.57111	-0.659721	8.59073																0.744045	2.06371
	6.78728	7.59992	7.4098	7.85477			148		4.51364	7.59992	4.16929	7.85477																0.750662	2.06608
	#DIV/0!	6.54696	5.41978	6.82266			149		#DIV/0!	6.54696	2.17926	6.82266																0.766959	2.07359
	1.98239	7.26964	2.68427	7.62585			150		-0.29126	7.26964	-0.556246	7.62585																0.78038	2.08983
	8.48318	7.74902	6.78854	7.7247			151		6.20954	7.74902	3.54803	7.7247																0.799366	2.09055
	1.76128	6.54909	1.42329	6.65894			152		-0.512362	6.54909	-1.81722	6.65894																0.810486	2.09129
	1.32672	6.46366	2.1074	7.13336			153		-0.946922	6.46366	-1.13311	7.13336																0.816642	2.09723
	#NUM!	6.42156	4.35409	7.36153			154		#NUM!	6.42156	1.11358	7.36153																0.820312	2.10132
	#DIV/0!	6.67966	#DIV/0!	6.7679			155		#DIV/0!	6.67966	#DIV/0!	6.7679																0.84162	2.10145
	#NUM!	6.18304	2.13803	6.80974			156		#NUM!	6.18304	-1.10248	6.80974																0.84369	2.10699
	#DIV/0!	#NUM!	#DIV/0!	6.13189			157		#DIV/0!	#NUM!	#DIV/0!	6.13189																0.850111	2.10719
	#DIV/0!	5.78789	7.55283	7.09863			158		#DIV/0!	5.78789	4.31232	7.09863																0.875269	2.1074
	5.33465	7.04772	5.34468	7.42596			159		3.061	7.04772	2.10417	7.42596																0.876687	2.11812
	-0.0248039	7.13629	3.54421	7.09109			160		-2.29845	7.13629	0.303701	7.09109																0.883915	2.13371
	2.67272	7.52213	2.97192	7.71187			161		0.399077	7.52213	-0.268592	7.71187																0.893069	2.13402
	1.6594	7.51416	2.48324	7.79254			162		-0.614244	7.51416	-0.757273	7.79254																0.898888	2.13737
	2.23299	9.1499	2.68128	9.33164			163		-0.0406585	9.1499	-0.559234	9.33164																0.902124	2.1379
	1.18464	6.46779	#DIV/0!	6.33887			164		-1.08901	6.46779	#DIV/0!	6.33887																0.9089	2.13803
	2.84108	7.41722	4.76879	8.06797		+	165		0.567438	7.41722	1.52828	8.06797																0.916616	2.15148
	4.73835	6.81017	3.14603	7.0051			166		2.46471	6.81017	-0.0944839	7.0051																0.929432	2.16742
	#NUM!	5.32689	0.699877	7.14944			167		#NUM!	5.32689	-2.54063	7.14944																0.940091	2.16893
	-0.742491	7.5697	1.91994	7.96742			168		-3.01614	7.5697	-1.32057	7.96742																0.950041	2.18098
	#DIV/0!	6.08248	#DIV/0!	6.64912			169		#DIV/0!	6.08248	#DIV/0!	6.64912																0.955269	2.20196
	2.55901	8.19855	3.77537	8.40625			170		0.285368	8.19855	0.534858	8.40625																0.994284	2.20708
	0.816642	6.48852	0.69166	6.35481			171		-1.457	6.48852	-2.54885	6.35481																1.0072	2.20711
	-0.294476	6.78203	3.40156	6.62785			172		-2.56812	6.78203	0.161052	6.62785																1.04495	2.20867
	#DIV/0!	6.30156	#DIV/0!	6.20923			173		#DIV/0!	6.30156	#DIV/0!	6.20923																1.04788	2.23192
	-6.91117	7.92966	4.09267	7.79848			174		-9.18482	7.92966	0.852161	7.79848																1.05394	2.23722
	4.98619	7.46975	5.70236	7.82047			175		2.71255	7.46975	2.46185	7.82047																1.05745	2.24264
	8.65796	7.9619	#DIV/0!	7.89672			176		6.38432	7.9619	#DIV/0!	7.89672																1.08225	2.24865
	2.78326	8.50475	2.47194	8.76573			177		0.509612	8.50475	-0.768568	8.76573																1.10617	2.24983
	#NUM!	5.66707	2.36988	6.79473			178		#NUM!	5.66707	-0.870631	6.79473																1.10649	2.25288
	#NUM!	4.60594	1.85895	6.01508			179		#NUM!	4.60594	-1.38157	6.01508																1.10715	2.25525
	6.60957	9.324	5.57807	9.18692			180		4.33592	9.324	2.33756	9.18692																1.11965	2.25701
	#NUM!	8.07675	#NUM!	8.14738			181		#NUM!	8.07675	#NUM!	8.14738																1.12269	2.26264
	-2.05302	7.6695	1.5715	8.34278			182		-4.32667	7.6695	-1.66901	8.34278																1.12873	2.27522
	3.64822	6.69085	4.4842	7.26681			183		1.37457	6.69085	1.24368	7.26681																1.13433	2.27573
	3.93757	8.12591	3.90903	8.56305			184		1.66392	8.12591	0.668516	8.56305																1.15617	2.27913
	-2.79655	7.95751	4.91751	7.8986			185		-5.07019	7.95751	1.677	7.8986																1.18464	2.28447
	1.73547	8.28783	2.96461	8.81995			186		-0.538177	8.28783	-0.275905	8.81995																1.20421	2.28722
	0.929432	8.392	3.35109	8.99091			187		-1.34421	8.392	0.110583	8.99091																1.21546	2.2967
	0.994284	8.88537	2.60508	9.31551			188		-1.27936	8.88537	-0.635433	9.31551																1.22372	2.30746
	0.84162	7.79465	2.0081	8.13908			189		-1.43202	7.79465	-1.23241	8.13908																1.22416	2.32221
	0.916616	6.91546	4.01262	7.86912			190		-1.35703	6.91546	0.772106	7.86912																1.22586	2.34058
	0.810486	7.35873	3.19263	8.03156			191		-1.46316	7.35873	-0.0478847	8.03156																1.22954	2.35477
	0.704813	7.56838	1.71344	7.89179			192		-1.56883	7.56838	-1.52707	7.89179																1.2331	2.36771
	-2.85675	6.39414	3.65862	6.46632			193		-5.1304	6.39414	0.418104	6.46632																1.26897	2.36988
	-0.632678	7.49553	1.31886	7.59027			194		-2.90632	7.49553	-1.92166	7.59027																1.26934	2.37513
	6.03506	8.47626	5.75069	8.67233			195		3.76142	8.47626	2.51018	8.67233																1.29506	2.39557
	2.15069	6.97597	2.55066	7.40071			196		-0.12296	6.97597	-0.689856	7.40071																1.29531	2.39674
	2.46741	7.58853	3.63965	8.49312			197		0.193769	7.58853	0.399139	8.49312																1.30906	2.39962
	3.51931	7.3774	4.83576	7.17439			198		1.24567	7.3774	1.59525	7.17439																1.3113	2.40712
	3.33984	7.80732	4.27386	8.36875			199		1.06619	7.80732	1.03335	8.36875																1.31866	2.40784
	4.31335	8.05207	3.30279	8.27513			200		2.03971	8.05207	0.0622756	8.27513																1.32146	2.41315
	0.850111	7.13528	2.48335	7.59461		+	201		-1.42353	7.13528	-0.757164	7.59461																1.32672	2.41613
	#DIV/0!	6.6825	6.1453	7.2063			202		#DIV/0!	6.6825	2.90479	7.2063																1.3947	2.41848
	#DIV/0!	7.12888	4.82023	6.76263		+	203		#DIV/0!	7.12888	1.57972	6.76263																1.41504	2.41911
	#DIV/0!	6.07719	5.11035	7.42721			204		#DIV/0!	6.07719	1.86984	7.42721																1.42406	2.4251
	4.45333	8.77499	4.20782	9.06121			205		2.17968	8.77499	0.967307	9.06121																1.43978	2.44114
	#DIV/0!	6.17135	#DIV/0!	6.36812			206		#DIV/0!	6.17135	#DIV/0!	6.36812																1.44198	2.46091
	3.14481	7.57676	2.51401	7.89145			207		0.871165	7.57676	-0.726498	7.89145																1.4436	2.46458
	5.42337	10.6494	4.25429	10.6886			208		3.14973	10.6494	1.01378	10.6886																1.45338	2.4663
	#NUM!	5.85099	2.16742	6.90392			209		#NUM!	5.85099	-1.07309	6.90392																1.48769	2.46745
	#NUM!	5.90205	2.54751	7.27293			210		#NUM!	5.90205	-0.692999	7.27293																1.49898	2.47194
	#DIV/0!	#NUM!	#DIV/0!	6.41682			211		#DIV/0!	#NUM!	#DIV/0!	6.41682																1.50076	2.47261
	2.46555	8.06065	2.64051	8.34546			213		0.191905	8.06065	-0.600005	8.34546																1.50665	2.47326
	0.893069	7.15427	2.65459	7.93379			214		-1.38058	7.15427	-0.585921	7.93379																1.50729	2.48168
	1.69063	8.29157	1.85174	8.39099			215		-0.583018	8.29157	-1.38877	8.39099																1.52076	2.48232
	1.69926	7.97006	2.26264	8.19702			216		-0.574385	7.97006	-0.977876	8.19702																1.52562	2.48324
	4.50058	7.4814	5.28607	7.66311			217		2.22694	7.4814	2.04556	7.66311																1.53829	2.48335
	0.681814	8.13591	1.95053	8.63486			218		-1.59183	8.13591	-1.28998	8.63486																1.57672	2.48955
	#DIV/0!	#NUM!	#DIV/0!	6.51673			219		#DIV/0!	#NUM!	#DIV/0!	6.51673																1.58515	2.49253
	-1.22366	7.39345	0.898542	7.84726			220		-3.49731	7.39345	-2.34197	7.84726																1.58831	2.50312
	3.75747	8.87841	3.80849	8.96244			221		1.48383	8.87841	0.567978	8.96244																1.5898	2.51117
	1.45338	7.32636	3.65872	8.10742			222		-0.820269	7.32636	0.418212	8.10742																1.64738	2.51401
	0.45681	7.78153	0.772752	8.05584			223		-1.81684	7.78153	-2.46776	8.05584																1.65257	2.52919
	0.721947	8.21637	2.41315	8.60538			224		-1.5517	8.21637	-0.827365	8.60538																1.6594	2.53482
	0.820312	8.71388	0.867455	8.79919			225		-1.45333	8.71388	-2.37306	8.79919																1.67195	2.54751
	#DIV/0!	5.16365	#DIV/0!	6.66627			226		#DIV/0!	5.16365	#DIV/0!	6.66627																1.68207	2.55066
	-0.310681	6.44095	1.79086	7.16283			227		-2.58433	6.44095	-1.44966	7.16283																1.69063	2.57426
	2.81535	7.94513	3.68478	8.39977			228		0.541706	7.94513	0.44427	8.39977																1.69926	2.58066
	3.02897	9.75528	2.69274	9.7908			229		0.755328	9.75528	-0.547771	9.7908																1.70083	2.58079
	3.10675	9.89364	3.07075	10.0614			230		0.833102	9.89364	-0.16976	10.0614																1.73343	2.58139
	#DIV/0!	6.13348	#DIV/0!	7.32901			231		#DIV/0!	6.13348	#DIV/0!	7.32901																1.73547	2.58895
	#DIV/0!	5.76608	#DIV/0!	6.17313			232		#DIV/0!	5.76608	#DIV/0!	6.17313																1.76128	2.59557
	#DIV/0!	6.26565	#DIV/0!	6.36708			233		#DIV/0!	6.26565	#DIV/0!	6.36708																1.76228	2.59903
	3.61195	7.22408	3.17059	7.5569			234		1.3383	7.22408	-0.0699216	7.5569																1.80685	2.59949
	1.73343	6.54532	3.59671	7.07667			235		-0.540213	6.54532	0.3562	7.07667																1.81728	2.60508
	2.91256	7.56945	3.04506	8.02706			236		0.638916	7.56945	-0.195452	8.02706																1.82458	2.6121
	2.11258	7.54546	3.41747	7.98442			237		-0.161064	7.54546	0.176957	7.98442																1.82524	2.61585
	2.72512	6.86114	3.37115	6.98461			238		0.451475	6.86114	0.130635	6.98461																1.85135	2.63272
	#DIV/0!	#NUM!	5.16536	6.74121			239		#DIV/0!	#NUM!	1.92485	6.74121																1.88122	2.63523
	#DIV/0!	6.36538	4.80244	7.51771			240		#DIV/0!	6.36538	1.56193	7.51771																1.90204	2.63639
	#NUM!	5.17971	3.68778	6.52555			241		#NUM!	5.17971	0.447272	6.52555																1.91313	2.64051
	-0.0745285	5.96181	3.08987	6.91029			242		-2.34817	5.96181	-0.150645	6.91029																1.92596	2.64219
	2.33009	7.60314	2.47261	7.95629			243		0.0564474	7.60314	-0.767901	7.95629																1.94093	2.64238
	0.731222	6.86034	4.17019	7.02986			244		-1.54242	6.86034	0.929677	7.02986																1.96232	2.65125
	#NUM!	5.74998	5.18776	6.7911			245		#NUM!	5.74998	1.94725	6.7911																1.96351	2.65459
	#DIV/0!	7.25174	#DIV/0!	7.52199			246		#DIV/0!	7.25174	#DIV/0!	7.52199																1.96393	2.65648
	4.95766	6.89149	7.48381	7.52331			247		2.68402	6.89149	4.24329	7.52331																1.97744	2.66343
	2.96673	6.10628	5.58044	6.84963			248		0.693083	6.10628	2.33993	6.84963																1.97861	2.66665
	1.96232	6.52207	2.69042	7.24639			249		-0.311324	6.52207	-0.550089	7.24639																1.98239	2.67897
	-0.198328	7.6488	2.27573	8.27474			250		-2.47197	7.6488	-0.964784	8.27474																2.00408	2.67944
	#DIV/0!	6.22523	#DIV/0!	6.47737			251		#DIV/0!	6.22523	#DIV/0!	6.47737																2.00713	2.68128
	3.66145	6.79315	3.91858	7.11667			252		1.38781	6.79315	0.678072	7.11667																2.03372	2.68427
	3.84114	8.3661	3.85154	8.54892			253		1.56749	8.3661	0.611033	8.54892																2.05269	2.68798
	4.81676	7.60419	5.13865	7.94211			254		2.54312	7.60419	1.89814	7.94211																2.05903	2.69042
	2.4544	6.62736	3.24051	7.12431			255		0.180751	6.62736	0	7.12431																2.06019	2.69274
	#NUM!	6.24009	#DIV/0!	#NUM!			256		#NUM!	6.24009	#DIV/0!	#NUM!																2.06065	2.69712
	5.06094	6.94517	5.134	7.48412			257		2.78729	6.94517	1.89349	7.48412																2.07034	2.70769
	5.57409	6.39804	6.30255	7.25237			258		3.30044	6.39804	3.06204	7.25237																2.07543	2.70873
	-4.46383	7.96264	1.62612	7.13726			259		-6.73748	7.96264	-1.61439	7.13726																2.07633	2.70953
	#DIV/0!	#NUM!	4.97067	6.76801			260		#DIV/0!	#NUM!	1.73016	6.76801																2.11258	2.72934
	#DIV/0!	#NUM!	#DIV/0!	6.79146			261		#DIV/0!	#NUM!	#DIV/0!	6.79146																2.14477	2.7301
	#DIV/0!	5.2284	6.20329	6.61584			262		#DIV/0!	5.2284	2.96278	6.61584																2.14515	2.73256
	#DIV/0!	#NUM!	#DIV/0!	6.60786			263		#DIV/0!	#NUM!	#DIV/0!	6.60786																2.15069	2.73274
	#DIV/0!	6.66894	#DIV/0!	6.03131			264		#DIV/0!	6.66894	#DIV/0!	6.03131																2.1523	2.73596
	#DIV/0!	6.50243	7.91291	7.45964			265		#DIV/0!	6.50243	4.6724	7.45964																2.16741	2.73887
	-4.47096	8.63011	2.00114	8.08168			266		-6.7446	8.63011	-1.23937	8.08168																2.18358	2.74279
	4.65903	6.8183	4.14443	7.05109			267		2.38538	6.8183	0.903923	7.05109																2.18366	2.75802
	#DIV/0!	#NUM!	#DIV/0!	6.07214			268		#DIV/0!	#NUM!	#DIV/0!	6.07214																2.20272	2.7741
	-0.520043	7.04763	1.22222	7.12484			269		-2.79369	7.04763	-2.01829	7.12484																2.20993	2.78701
	0.898888	7.45368	1.18842	7.75078			270		-1.37476	7.45368	-2.05209	7.75078																2.21576	2.7947
	-0.797248	7.3049	2.7947	7.94533			271		-3.07089	7.3049	-0.445807	7.94533																2.22706	2.80839
	0.750662	7.75742	0.553847	7.80698			272		-1.52298	7.75742	-2.68666	7.80698																2.23299	2.8356
	2.58085	8.71409	2.94055	8.90905			273		0.307209	8.71409	-0.29996	8.90905																2.24313	2.84052
	-2.57372	6.93437	0.944053	7.41448			274		-4.84736	6.93437	-2.29646	7.41448																2.2579	2.84354
	-1.57305	6.13699	2.95186	6.88116			275		-3.8467	6.13699	-0.288654	6.88116																2.26684	2.8472
	#DIV/0!	7.2168	6.24798	7.38848			276		#DIV/0!	7.2168	3.00747	7.38848																2.28045	2.85329
	4.5573	7.49285	3.95695	7.79628			277		2.28365	7.49285	0.716436	7.79628																2.29052	2.85474
	4.33129	7.43568	3.786	7.68069			278		2.05764	7.43568	0.545493	7.68069																2.31195	2.8578
	5.44028	8.28675	5.37063	8.33104			279		3.16663	8.28675	2.13012	8.33104																2.31945	2.86068
	4.37557	7.11201	2.73274	6.90281			280		2.10193	7.11201	-0.507771	6.90281																2.32614	2.86117
	2.94293	7.13202	1.63627	6.62031			281		0.669286	7.13202	-1.60425	6.62031																2.33009	2.86367
	8.93889	7.93462	4.55162	8.03845			282		6.66524	7.93462	1.31111	8.03845																2.375	2.86527
	1.22954	9.24538	1.44323	9.55795			283		-1.04411	9.24538	-1.79728	9.55795																2.43103	2.87196
	#DIV/0!	6.13878	4.03383	6.53392			284		#DIV/0!	6.13878	0.793321	6.53392																2.4408	2.87361
	#DIV/0!	#NUM!	#DIV/0!	6.51989			285		#DIV/0!	#NUM!	#DIV/0!	6.51989																2.4544	2.87543
	3.95991	7.15436	3.47352	7.24021			286		1.68627	7.15436	0.233013	7.24021																2.46555	2.87738
	#DIV/0!	#NUM!	#DIV/0!	6.23198			287		#DIV/0!	#NUM!	#DIV/0!	6.23198																2.46741	2.88704
	#DIV/0!	#NUM!	4.39329	6.25699			288		#DIV/0!	#NUM!	1.15278	6.25699																2.48611	2.90032
	0.950041	6.45576	2.94615	6.39984			289		-1.3236	6.45576	-0.294364	6.39984																2.49484	2.93906
	3.53736	7.74183	3.4822	8.04624			290		1.26372	7.74183	0.241688	8.04624																2.51385	2.94055
	0.428035	6.29294	1.16703	7.0206			291		-1.84561	6.29294	-2.07348	7.0206																2.51698	2.94615
	#NUM!	6.53563	#NUM!	6.5142			292		#NUM!	6.53563	#NUM!	6.5142																2.52643	2.94861
	-1.75456	6.09532	0.540594	6.53095			293		-4.02821	6.09532	-2.69992	6.53095																2.55609	2.95186
	2.7694	8.01306	3.71986	8.35372			294		0.495759	8.01306	0.479347	8.35372																2.55901	2.96461
	4.6529	6.66225	4.67981	7.14029			295		2.37926	6.66225	1.4393	7.14029																2.58085	2.96475
	6.69362	7.07218	#DIV/0!	6.90437			296		4.41997	7.07218	#DIV/0!	6.90437																2.59593	2.96674
	3.38463	8.83303	2.88704	8.85787			297		1.11098	8.83303	-0.353472	8.85787																2.59644	2.97192
	#DIV/0!	6.72846	#DIV/0!	6.88066			298		#DIV/0!	6.72846	#DIV/0!	6.88066																2.5996	2.97871
	#NUM!	8.13102	1.73915	7.5399			299		#NUM!	8.13102	-1.50136	7.5399																2.6112	2.98027
	#NUM!	6.56024	#DIV/0!	#NUM!			300		#NUM!	6.56024	#DIV/0!	#NUM!																2.61149	2.98736
	0.490646	8.06337	2.15148	8.48179			301		-1.783	8.06337	-1.08903	8.48179																2.65529	2.98755
	#DIV/0!	6.25226	3.73346	7.01039			302		#DIV/0!	6.25226	0.49295	7.01039																2.67272	2.98761
	#NUM!	6.48249	#DIV/0!	6.2663			303		#NUM!	6.48249	#DIV/0!	6.2663																2.6997	3.00761
	3.80241	7.60571	3.68157	8.03501			304		1.52877	7.60571	0.441058	8.03501																2.70816	3.01727
	2.51385	6.65017	9.11378	7.50844			305		0.240202	6.65017	5.87327	7.50844																2.7104	3.02756
	#NUM!	5.84191	4.36923	6.50841			306		#NUM!	5.84191	1.12872	6.50841																2.72275	3.02895
	3.49778	9.12798	2.8472	9.25945			307		1.22413	9.12798	-0.393308	9.25945																2.72512	3.04429
	#NUM!	6.47109	1.20803	7.24132			308		#NUM!	6.47109	-2.03249	7.24132																2.7343	3.04506
	1.42406	7.87462	2.23192	8.28283			309		-0.849584	7.87462	-1.00859	8.28283																2.75769	3.04958
	4.89332	7.60825	3.98975	7.63581			310		2.61967	7.60825	0.749242	7.63581																2.7694	3.05661
	#NUM!	5.35392	3.07712	6.04207			311		#NUM!	5.35392	-0.163388	6.04207																2.77307	3.06294
	-0.653768	7.24282	1.98116	7.06001			312		-2.92741	7.24282	-1.25936	7.06001																2.78326	3.07075
	#DIV/0!	5.41885	#DIV/0!	6.08372			313		#DIV/0!	5.41885	#DIV/0!	6.08372																2.79801	3.07629
	5.39441	8.12736	4.52395	8.2306			314		3.12076	8.12736	1.28344	8.2306																2.80399	3.07675
	#DIV/0!	#NUM!	2.34058	6.45676			315		#DIV/0!	#NUM!	-0.899936	6.45676																2.8044	3.07712
	2.55609	6.60271	4.25456	7.06125			316		0.282441	6.60271	1.01405	7.06125																2.80559	3.07989
	5.69215	8.09234	5.26496	8.32653			317		3.41851	8.09234	2.02445	8.32653																2.811	3.08987
	-0.0424827	6.60029	2.64238	7.20845			318		-2.31613	6.60029	-0.59813	7.20845																2.81535	3.09234
	1.4436	6.28056	5.07485	7.32168			319		-0.83005	6.28056	1.83434	7.32168																2.84086	3.13683
	#NUM!	5.92037	1.78866	6.85912			320		#NUM!	5.92037	-1.45185	6.85912																2.84108	3.14603
	1.96351	7.23256	2.6121	7.96013			321		-0.310137	7.23256	-0.628412	7.96013																2.86277	3.14912
	4.22167	7.66388	1.8799	7.65032			322		1.94803	7.66388	-1.36061	7.65032																2.86588	3.15695
	4.58862	6.72563	5.0515	6.84408			323		2.31497	6.72563	1.81098	6.84408																2.88634	3.16585
	#NUM!	5.901	2.41848	6.98168			324		#NUM!	5.901	-0.822034	6.98168																2.88698	3.16933
	#NUM!	5.21647	3.82329	6.65677			325		#NUM!	5.21647	0.582776	6.65677																2.89186	3.17059
	3.54299	7.31026	4.11063	7.8208			326		1.26934	7.31026	0.870118	7.8208																2.90084	3.17498
	2.6112	6.4979	#DIV/0!	7.44027			327		0.337555	6.4979	#DIV/0!	7.44027																2.91256	3.18976
	2.89186	7.29064	2.97871	7.72905			328		0.618213	7.29064	-0.2618	7.72905																2.92201	3.19178
	#DIV/0!	6.3787	2.65648	5.64296			329		#DIV/0!	6.3787	-0.584035	5.64296																2.94293	3.19263
	0.799366	7.62109	3.42043	8.43502			330		-1.47428	7.62109	0.179918	8.43502																2.96673	3.19363
	1.3947	7.86176	2.13402	8.20632			331		-0.878942	7.86176	-1.10649	8.20632																2.9755	3.21041
	#DIV/0!	#NUM!	#DIV/0!	6.06369			332		#DIV/0!	#NUM!	#DIV/0!	6.06369																2.98964	3.21734
	3.12754	7.39771	3.69579	7.86357			333		0.853894	7.39771	0.455283	7.86357																3.00421	3.22871
	2.06065	7.18927	2.63523	7.54753			334		-0.212991	7.18927	-0.605282	7.54753																3.00639	3.24051
	1.0072	9.28149	0.917394	9.38665			335		-1.26644	9.28149	-2.32312	9.38665																3.01757	3.24634
	#DIV/0!	#NUM!	#DIV/0!	5.8875			336		#DIV/0!	#NUM!	#DIV/0!	5.8875																3.02809	3.25977
	4.73636	7.45686	4.38633	7.60113			337		2.46272	7.45686	1.14582	7.60113																3.02897	3.27622
	-3.34846	6.87464	3.39558	8.03923			338		-5.62211	6.87464	0.155064	8.03923																3.04064	3.27835
	-5.41968	7.31143	4.57306	7.27948			339		-7.69333	7.31143	1.33255	7.27948																3.04861	3.28311
	1.08225	8.11454	1.81506	8.66497			340		-1.19139	8.11454	-1.42545	8.66497																3.05563	3.2871
	-0.9499	7.08909	1.60899	7.86752			341		-3.22354	7.08909	-1.63152	7.86752																3.06639	3.30139
	#DIV/0!	6.72245	6.14897	7.24401			342		#DIV/0!	6.72245	2.90846	7.24401																3.06853	3.30279
	3.3899	7.12889	4.98623	7.85925			343		1.11626	7.12889	1.74572	7.85925																3.07361	3.32158
	#DIV/0!	6.76799	4.28377	7.29328			344		#DIV/0!	6.76799	1.04326	7.29328																3.0818	3.32805
	1.22372	7.09587	3.19363	7.81759			345		-1.04992	7.09587	-0.0468792	7.81759																3.10675	3.33242
	#DIV/0!	6.14276	3.86268	6.66098			346		#DIV/0!	6.14276	0.622166	6.66098																3.12567	3.33538
	#DIV/0!	#NUM!	3.37166	6.83325			347		#DIV/0!	#NUM!	0.131144	6.83325																3.12754	3.34013
	#DIV/0!	5.9123	#DIV/0!	6.8712			348		#DIV/0!	5.9123	#DIV/0!	6.8712																3.12944	3.34581
	4.39637	7.34001	5.61909	7.68855			349		2.12273	7.34001	2.37857	7.68855																3.13317	3.35109
	-0.274864	7.16975	2.44114	8.00028			350		-2.54851	7.16975	-0.799372	8.00028																3.14243	3.36001
	3.12944	7.29739	4.62218	7.86427			351		0.855795	7.29739	1.38167	7.86427																3.14481	3.37115
	#DIV/0!	5.61531	#DIV/0!	6.4819			352		#DIV/0!	5.61531	#DIV/0!	6.4819																3.14606	3.37166
	#DIV/0!	6.3887	#DIV/0!	6.51948			353		#DIV/0!	6.3887	#DIV/0!	6.51948																3.174	3.38847
	#NUM!	6.81894	2.30746	5.81889			354		#NUM!	6.81894	-0.933049	5.81889																3.18928	3.39336
	4.83158	6.60599	5.84464	7.00578			355		2.55794	6.60599	2.60413	7.00578																3.21235	3.39558
	-1.94384	7.10856	1.95786	7.1317			356		-4.21749	7.10856	-1.28265	7.1317																3.21458	3.39577
	1.05745	6.91127	#DIV/0!	7.244			357		-1.2162	6.91127	#DIV/0!	7.244																3.2217	3.39605
	5.03732	6.85427	3.6882	7.21313			358		2.76368	6.85427	0.447689	7.21313																3.23668	3.40156
	2.07034	6.84563	4.71431	6.99301			359		-0.203309	6.84563	1.4738	6.99301																3.25628	3.40515
	4.55347	8.6089	4.05551	8.71385			360		2.27982	8.6089	0.815002	8.71385																3.2724	3.40759
	-0.153648	7.54278	2.13371	7.32502			361		-2.42729	7.54278	-1.1068	7.32502																3.30458	3.40947
	1.91313	7.47181	3.6059	8.07451			362		-0.360511	7.47181	0.365391	8.07451																3.31587	3.41747
	0.62043	7.72991	2.64219	8.05303			363		-1.65322	7.72991	-0.598321	8.05303																3.33142	3.42043
	2.21576	6.86419	4.24277	7.7172			364		-0.0578817	6.86419	1.00226	7.7172																3.33984	3.43974
	0.0385177	7.39308	2.03632	7.68903			365		-2.23513	7.39308	-1.20419	7.68903																3.34191	3.44163
	1.3113	8.06604	2.47326	8.34657			366		-0.962344	8.06604	-0.767253	8.34657																3.34453	3.44719
	4.11651	6.86166	3.58924	6.68438			367		1.84286	6.86166	0.348727	6.68438																3.38463	3.45624
	0.60468	6.11747	3.97296	7.22739			368		-1.66896	6.11747	0.73245	7.22739																3.3899	3.4612
	#DIV/0!	#NUM!	#DIV/0!	#NUM!			369		#DIV/0!	#NUM!	#DIV/0!	#NUM!																3.44576	3.46291
	#DIV/0!	6.74613	3.2871	7.2581			370		#DIV/0!	6.74613	0.0465895	7.2581																3.49778	3.47352
	#DIV/0!	#NUM!	#DIV/0!	6.44177			371		#DIV/0!	#NUM!	#DIV/0!	6.44177																3.51225	3.4822
	#DIV/0!	5.30496	#DIV/0!	6.05721			372		#DIV/0!	5.30496	#DIV/0!	6.05721																3.51931	3.48408
	5.27788	7.46206	6.77897	8.143			373		3.00423	7.46206	3.53846	8.143																3.53144	3.50011
	0.324192	5.82399	4.51352	6.98729			374		-1.94945	5.82399	1.273	6.98729																3.53736	3.50195
	4.22198	6.81707	#DIV/0!	7.15349			375		1.94834	6.81707	#DIV/0!	7.15349																3.54299	3.51301
	#DIV/0!	7.21659	4.27561	7.55324			376		#DIV/0!	7.21659	1.0351	7.55324																3.58987	3.54186
	#NUM!	5.02938	3.33538	6.43713			377		#NUM!	5.02938	0.0948661	6.43713																3.59363	3.54421
	0.0184569	7.6557	1.40908	7.95986			378		-2.25519	7.6557	-1.83143	7.95986																3.5973	3.54825
	-0.198119	7.84516	0.716577	8.08354			379		-2.47176	7.84516	-2.52393	8.08354																3.59734	3.5503
	#DIV/0!	5.75827	#DIV/0!	6.20622			380		#DIV/0!	5.75827	#DIV/0!	6.20622																3.61017	3.56405
	3.79185	6.47236	#DIV/0!	7.20151			381		1.5182	6.47236	#DIV/0!	7.20151																3.61195	3.56592
	#DIV/0!	6.57385	7.28668	6.98204			382		#DIV/0!	6.57385	4.04617	6.98204																3.61197	3.56939
	2.7343	5.84748	3.02895	6.60354			383		0.460651	5.84748	-0.211563	6.60354																3.61348	3.57573
	3.05563	7.3149	0.806688	7.07997			384		0.781984	7.3149	-2.43382	7.07997																3.64822	3.58664
	1.22416	6.51521	3.67133	7.54563			385		-1.04948	6.51521	0.430819	7.54563																3.66145	3.58924
	-0.350386	6.5904	0.678757	6.88435			386		-2.62403	6.5904	-2.56175	6.88435																3.69629	3.58973
	5.79302	7.19213	4.04371	7.22845			387		3.51938	7.19213	0.803196	7.22845																3.72748	3.59671
	1.68207	7.13845	4.12232	7.84221			388		-0.591579	7.13845	0.881806	7.84221																3.7449	3.59876
	#NUM!	5.17534	#DIV/0!	6.71277			389		#NUM!	5.17534	#DIV/0!	6.71277																3.74705	3.60082
	0.37334	7.67481	1.00375	8.00217			390		-1.90031	7.67481	-2.23676	8.00217																3.7516	3.6059
	3.34191	10.0163	3.16585	10.1998			391		1.06827	10.0163	-0.0746649	10.1998																3.75559	3.60625
	#DIV/0!	7.04962	6.94266	7.37952			392		#DIV/0!	7.04962	3.70215	7.37952																3.75747	3.60906
	9.75299	8.27772	7.14349	7.66159			393		7.47935	8.27772	3.90298	7.66159																3.76227	3.60927
	0.595515	6.62163	1.90477	7.45872			394		-1.67813	6.62163	-1.33574	7.45872																3.7694	3.61043
	2.51698	6.63908	4.24708	7.74715			395		0.24334	6.63908	1.00657	7.74715																3.77793	3.61375
	#DIV/0!	#NUM!	#DIV/0!	6.70968			396		#DIV/0!	#NUM!	#DIV/0!	6.70968																3.79185	3.61465
	5.94638	7.83401	6.27354	8.16011			397		3.67273	7.83401	3.03302	8.16011																3.79499	3.61829
	#DIV/0!	#NUM!	3.78654	6.72754			398		#DIV/0!	#NUM!	0.546031	6.72754																3.80241	3.62772
	#DIV/0!	7.70803	#DIV/0!	7.77893			399		#DIV/0!	7.70803	#DIV/0!	7.77893																3.81185	3.63965
	#NUM!	5.76827	1.69143	6.40478			400		#NUM!	5.76827	-1.54908	6.40478																3.84114	3.65602
	#DIV/0!	6.55681	#DIV/0!	6.9211			401		#DIV/0!	6.55681	#DIV/0!	6.9211																3.85775	3.65862
	0.419466	6.0678	#DIV/0!	6.72385			402		-1.85418	6.0678	#DIV/0!	6.72385																3.8831	3.65872
	-0.137169	6.90048	1.88873	7.5461			403		-2.41081	6.90048	-1.35179	7.5461																3.92655	3.66325
	7.92148	7.99771	5.29794	8.06796			404		5.64783	7.99771	2.05743	8.06796																3.9312	3.66329
	1.31866	6.41536	0.912996	7.31285			405		-0.954985	6.41536	-2.32752	7.31285																3.93757	3.67133
	0.940091	7.00791	1.07344	7.37572			406		-1.33355	7.00791	-2.16708	7.37572																3.94785	3.67979
	3.75559	6.85785	7.54345	7.74937			407		1.48194	6.85785	4.30294	7.74937																3.95991	3.68157
	5.38172	7.23936	9.00936	7.7109			408		3.10808	7.23936	5.76884	7.7109																3.98051	3.68478
	4.99141	7.64014	4.89436	7.89577			409		2.71777	7.64014	1.65385	7.89577																4.01031	3.68778
	#DIV/0!	5.57867	#DIV/0!	6.06153			410		#DIV/0!	5.57867	#DIV/0!	6.06153																4.02733	3.6882
	0.735809	5.77248	5.01048	6.43462			411		-1.53784	5.77248	1.76996	6.43462																4.05896	3.69405
	2.06019	7.41311	1.21587	7.77468			412		-0.213453	7.41311	-2.02465	7.77468																4.07109	3.69485
	#DIV/0!	6.4285	#DIV/0!	5.93604			413		#DIV/0!	6.4285	#DIV/0!	5.93604																4.07677	3.69579
	6.00368	7.67014	5.41729	7.88046			414		3.73003	7.67014	2.17678	7.88046																4.08935	3.69653
	5.8251	7.65842	3.24634	7.29509			415		3.55146	7.65842	0.00583055	7.29509																4.09283	3.69788
	3.76227	6.92999	3.70596	7.27283			416		1.48863	6.92999	0.46545	7.27283																4.10201	3.70439
	2.07633	7.59204	2.28722	8.00259			417		-0.197316	7.59204	-0.953292	8.00259																4.11651	3.70596
	0.536214	6.51118	1.84278	6.8329			418		-1.73743	6.51118	-1.39773	6.8329																4.11754	3.71986
	#DIV/0!	6.77845	#DIV/0!	6.86939			419		#DIV/0!	6.77845	#DIV/0!	6.86939																4.14269	3.73346
	3.25628	6.66172	3.17498	6.95919			420		0.982635	6.66172	-0.0655352	6.95919																4.14306	3.74102
	4.69383	6.79135	3.02756	6.9726			421		2.42019	6.79135	-0.212954	6.9726																4.16556	3.74573
	2.98964	8.24008	2.25525	8.15217			422		0.715991	8.24008	-0.985257	8.15217																4.16917	3.75895
	#NUM!	6.88098	#DIV/0!	6.09729			423		#NUM!	6.88098	#DIV/0!	6.09729																4.1717	3.75904
	#DIV/0!	6.16011	6.11088	7.33143			424		#DIV/0!	6.16011	2.87037	7.33143																4.18702	3.76987
	#NUM!	4.91198	#DIV/0!	6.48259			425		#NUM!	4.91198	#DIV/0!	6.48259																4.19115	3.77537
	7.51861	7.29458	5.05151	7.83445			426		5.24496	7.29458	1.811	7.83445																4.22167	3.786
	4.46949	7.37054	4.03393	7.59959			427		2.19584	7.37054	0.793422	7.59959																4.22198	3.78654
	-0.201808	5.96932	2.73887	6.92606			428		-2.47545	5.96932	-0.501637	6.92606																4.27657	3.80849
	#DIV/0!	6.05681	3.21734	6.71625			429		#DIV/0!	6.05681	-0.0231671	6.71625																4.31251	3.82301
	5.38123	8.08484	4.79169	7.95224			430		3.10758	8.08484	1.55118	7.95224																4.31335	3.82329
	-1.28568	6.88329	2.2967	7.66188			431		-3.55932	6.88329	-0.943816	7.66188																4.33129	3.82517
	3.58987	6.80792	5.33311	7.37738			432		1.31622	6.80792	2.0926	7.37738																4.3456	3.82672
	6.57672	8.20715	5.2255	8.53261			433		4.30308	8.20715	1.98499	8.53261																4.37557	3.83192
	3.81185	7.01481	3.43974	7.28203			434		1.5382	7.01481	0.199228	7.28203																4.39637	3.84833
	#DIV/0!	6.52185	6.22629	7.14552			435		#DIV/0!	6.52185	2.98577	7.14552																4.40566	3.85154
	2.43103	7.56291	3.07989	7.94223			436		0.157383	7.56291	-0.160623	7.94223																4.45333	3.85706
	#DIV/0!	5.8795	3.74102	6.50347			437		#DIV/0!	5.8795	0.500505	6.50347																4.46949	3.86268
	#DIV/0!	#NUM!	#DIV/0!	6.07924			438		#DIV/0!	#NUM!	#DIV/0!	6.07924																4.48253	3.86576
	4.02733	6.53158	4.80764	7.11921			439		1.75369	6.53158	1.56713	7.11921																4.48832	3.87825
	#DIV/0!	#NUM!	3.76987	6.787			440		#DIV/0!	#NUM!	0.529358	6.787																4.49579	3.88537
	#DIV/0!	6.46585	#DIV/0!	7.18089			441		#DIV/0!	6.46585	#DIV/0!	7.18089																4.49666	3.90903
	#DIV/0!	6.28661	4.73789	6.81771			442		#DIV/0!	6.28661	1.49738	6.81771																4.50058	3.91593
	#DIV/0!	#NUM!	2.98761	6.98292			443		#DIV/0!	#NUM!	-0.252903	6.98292																4.50401	3.91825
	3.44576	6.83537	5.1465	7.62715			444		1.17212	6.83537	1.90599	7.62715																4.55347	3.91858
	#DIV/0!	6.26315	#DIV/0!	6.65325			445		#DIV/0!	6.26315	#DIV/0!	6.65325																4.5573	3.92118
	4.49579	7.40828	4.13188	7.6665			446		2.22215	7.40828	0.891366	7.6665																4.58862	3.93424
	2.79801	6.85869	3.07675	7.08155			447		0.524369	6.85869	-0.163764	7.08155																4.6329	3.93478
	2.24313	6.32584	4.3786	6.79377			448		-0.0305184	6.32584	1.13809	6.79377																4.64529	3.94085
	#DIV/0!	6.31211	5.22746	6.7647			449		#DIV/0!	6.31211	1.98695	6.7647																4.6529	3.94809
	-2.46387	7.07304	2.10132	7.8377			450		-4.73752	7.07304	-1.13919	7.8377																4.65903	3.95695
	2.32614	7.77957	2.10719	8.25998			451		0.0524932	7.77957	-1.13332	8.25998																4.68215	3.95866
	5.37744	7.48907	3.82301	7.84014			452		3.1038	7.48907	0.582494	7.84014																4.68737	3.97296
	#DIV/0!	6.71528	4.74972	6.72067			453		#DIV/0!	6.71528	1.50921	6.72067																4.69383	3.98625
	#NUM!	5.72178	2.53482	6.98675			454		#NUM!	5.72178	-0.705689	6.98675																4.70258	3.98975
	3.94785	7.82927	3.95866	8.09726			455		1.67421	7.82927	0.718148	8.09726																4.70491	4.00931
	3.59363	7.1653	4.65053	7.4731			456		1.31998	7.1653	1.41002	7.4731																4.73636	4.01262
	#DIV/0!	7.5944	6.40261	7.87869			457		#DIV/0!	7.5944	3.1621	7.87869																4.73835	4.02345
	#DIV/0!	7.1565	#DIV/0!	7.12864			458		#DIV/0!	7.1565	#DIV/0!	7.12864																4.78519	4.03383
	-0.771865	7.20524	1.82648	7.79269			459		-3.04551	7.20524	-1.41403	7.79269																4.79724	4.03393
	#DIV/0!	6.43748	#DIV/0!	7.46709			460		#DIV/0!	6.43748	#DIV/0!	7.46709																4.81676	4.04371
	0.78038	6.77893	4.42861	7.3706			461		-1.49327	6.77893	1.1881	7.3706																4.83158	4.05551
	0.532497	5.66189	#DIV/0!	5.44262			462		-1.74115	5.66189	#DIV/0!	5.44262																4.83912	4.05739
	7.28311	7.69688	6.26981	7.95326			463		5.00946	7.69688	3.0293	7.95326																4.8614	4.08031
	2.59644	7.19801	5.69596	8.0214			464		0.322798	7.19801	2.45545	8.0214																4.86993	4.09267
	#NUM!	5.06921	5.69859	6.61549			465		#NUM!	5.06921	2.45808	6.61549																4.89332	4.10769
	2.86588	7.95778	4.32805	8.47533			466		0.592234	7.95778	1.08754	8.47533																4.91929	4.11063
	#DIV/0!	#NUM!	5.00425	6.06167			467		#DIV/0!	#NUM!	1.76374	6.06167																4.9246	4.11629
	1.70083	6.59011	3.27622	7.36072			468		-0.572816	6.59011	0.0357116	7.36072																4.95766	4.12232
	8.49828	7.56836	6.25357	7.59169			469		6.22463	7.56836	3.01306	7.59169																4.98619	4.13188
	2.29052	7.81576	2.87543	7.99984			470		0.0168781	7.81576	-0.365077	7.99984																4.99141	4.13323
	#DIV/0!	6.27967	#DIV/0!	6.69203			471		#DIV/0!	6.27967	#DIV/0!	6.69203																4.99427	4.14443
	#DIV/0!	5.90969	5.09701	6.59028			472		#DIV/0!	5.90969	1.8565	6.59028																4.99637	4.1507
	#NUM!	5.73755	2.49253	6.65602			473		#NUM!	5.73755	-0.747979	6.65602																5.00358	4.15316
	-1.41725	7.90573	2.78701	8.64113			474		-3.6909	7.90573	-0.4535	8.64113																5.00613	4.16801
	2.65529	6.34385	2.18098	6.60375			475		0.381645	6.34385	-1.05953	6.60375																5.03732	4.17019
	2.00713	8.2993	2.7741	8.4776			476		-0.266519	8.2993	-0.466412	8.4776																5.06094	4.18012
	4.79724	8.29392	5.30019	8.60025			477		2.52359	8.29392	2.05968	8.60025																5.11467	4.18463
	#DIV/0!	#NUM!	#DIV/0!	6.80343			478		#DIV/0!	#NUM!	#DIV/0!	6.80343																5.14667	4.20782
	#NUM!	5.70649	4.80584	7.12675			479		#NUM!	5.70649	1.56533	7.12675																5.23749	4.22917
	4.16556	7.96724	4.75737	8.03949			480		1.89192	7.96724	1.51686	8.03949																5.27788	4.23366
	3.61348	7.00918	3.69405	7.29902			481		1.33984	7.00918	0.453537	7.29902																5.28002	4.24277
	1.29506	6.12666	2.50312	6.9723			482		-0.978581	6.12666	-0.73739	6.9723																5.29992	4.24708
	#NUM!	5.84017	2.07359	6.80655			483		#NUM!	5.84017	-1.16692	6.80655																5.33465	4.25429
	6.50183	8.19566	5.85252	8.3749			484		4.22818	8.19566	2.61201	8.3749																5.37744	4.25456
	8.40019	7.68546	5.2421	7.18931			485		6.12654	7.68546	2.00159	7.18931																5.38123	4.27386
	3.98051	7.28497	3.4612	7.43577			486		1.70687	7.28497	0.220687	7.43577																5.38172	4.27561
	-0.0609667	7.13374	2.90032	7.92117			487		-2.33461	7.13374	-0.340189	7.92117																5.39441	4.28377
	#DIV/0!	5.89321	4.43504	6.94084			488		#DIV/0!	5.89321	1.19452	6.94084																5.42337	4.32805
	0.174861	7.17335	2.72934	7.68743			489		-2.09878	7.17335	-0.511175	7.68743																5.44028	4.33145
	1.48769	5.78194	#DIV/0!	6.38884			490		-0.785956	5.78194	#DIV/0!	6.38884																5.48088	4.35409
	-1.63991	6.69726	2.67944	7.56632			491		-3.91355	6.69726	-0.561067	7.56632																5.48407	4.36923
	#DIV/0!	6.76152	6.49003	6.77417			492		#DIV/0!	6.76152	3.24951	6.77417																5.49282	4.3786
	#NUM!	5.47137	2.69712	6.54349			493		#NUM!	5.47137	-0.543388	6.54349																5.55206	4.38633
	#DIV/0!	#NUM!	#DIV/0!	6.44599			494		#DIV/0!	#NUM!	#DIV/0!	6.44599																5.57409	4.39329
	3.06853	8.04766	3.04958	8.42995			495		0.794888	8.04766	-0.19093	8.42995																5.58884	4.39412
	-0.91373	6.75974	3.44163	7.56224			496		-3.18738	6.75974	0.201122	7.56224																5.60774	4.41457
	1.64738	6.35185	5.16888	7.37228			497		-0.626266	6.35185	1.92837	7.37228																5.64272	4.42861
	0.875269	6.04255	2.86068	6.49719			498		-1.39838	6.04255	-0.37983	6.49719																5.64676	4.43504
	#DIV/0!	#NUM!	#DIV/0!	6.39035			499		#DIV/0!	#NUM!	#DIV/0!	6.39035																5.68832	4.44621
	#DIV/0!	#NUM!	#DIV/0!	6.32356			500		#DIV/0!	#NUM!	#DIV/0!	6.32356																5.69215	4.44877
	#DIV/0!	7.16051	6.8069	7.47039			501		#DIV/0!	7.16051	3.56638	7.47039																5.7242	4.4521
	6.32583	8.62115	4.52506	8.534			502		4.05218	8.62115	1.28455	8.534																5.75602	4.45769
	1.97861	5.94122	4.62315	6.92258			503		-0.295033	5.94122	1.38264	6.92258																5.75898	4.45982
	2.59593	7.7327	3.74573	8.3499			504		0.322286	7.7327	0.505219	8.3499																5.79302	4.4842
	4.1717	7.86221	4.33145	8.16981			505		1.89805	7.86221	1.09094	8.16981																5.8251	4.49158
	7.38129	8.04221	3.51301	8.09263			506		5.10765	8.04221	0.272503	8.09263																5.94149	4.49957
	#DIV/0!	6.04017	#DIV/0!	6.43109			507		#DIV/0!	6.04017	#DIV/0!	6.43109																5.94638	4.50286
	7.85509	7.34444	4.78137	7.9328			508		5.58145	7.34444	1.54086	7.9328																6.00368	4.51352
	3.61197	7.14535	3.58664	7.48117			509		1.33833	7.14535	0.346124	7.48117																6.03506	4.52137
	#NUM!	5.16834	3.04429	6.4141			510		#NUM!	5.16834	-0.196219	6.4141																6.07086	4.52395
	1.90204	6.70107	2.63639	7.35109			511		-0.37161	6.70107	-0.604126	7.35109																6.12968	4.52506
	-0.0316572	6.14002	2.86367	7.19767			512		-2.3053	6.14002	-0.376841	7.19767																6.32169	4.53861
	3.21458	6.2524	#DIV/0!	6.74088			513		0.940931	6.2524	#DIV/0!	6.74088																6.32583	4.5493
	5.75898	7.72725	3.59876	7.64955			514		3.48534	7.72725	0.358251	7.64955																6.32915	4.55162
	-0.0708245	5.8884	2.48168	6.81021			515		-2.34447	5.8884	-0.758828	6.81021																6.32968	4.57306
	4.3456	8.25405	3.05661	8.28933			516		2.07195	8.25405	-0.183906	8.28933																6.50183	4.61941
	7.59862	8.15192	7.15911	8.00692			517		5.32497	8.15192	3.9186	8.00692																6.54536	4.61942
	#NUM!	6.63802	0.584147	6.73697			518		#NUM!	6.63802	-2.65636	6.73697																6.55746	4.62218
	3.34453	7.74303	3.82517	8.02621			519		1.07088	7.74303	0.584659	8.02621																6.57672	4.62224
	7.96144	7.06613	6.15205	7.58547			520		5.6878	7.06613	2.91153	7.58547																6.59334	4.62315
	#DIV/0!	5.43283	#DIV/0!	6.43015			521		#DIV/0!	5.43283	#DIV/0!	6.43015																6.60957	4.63188
	#DIV/0!	6.93347	5.60349	7.10125			522		#DIV/0!	6.93347	2.36298	7.10125																6.64685	4.64081
	4.07677	6.81978	3.56592	7.01021			523		1.80313	6.81978	0.325411	7.01021																6.67071	4.65053
	3.30458	7.69074	2.93906	7.76238			524		1.03093	7.69074	-0.301451	7.76238																6.69362	4.65386
	#DIV/0!	7.05858	-0.147076	7.5404			525		#DIV/0!	7.05858	-3.38759	7.5404																6.69914	4.66442
	#DIV/0!	#NUM!	#DIV/0!	6.51898			526		#DIV/0!	#NUM!	#DIV/0!	6.51898																6.78728	4.66473
	3.51225	6.7095	1.21379	6.78128			527		1.23861	6.7095	-2.02673	6.78128																6.93769	4.67358
	3.04064	6.79132	3.15695	7.04126			528		0.766991	6.79132	-0.0835643	7.04126																7.01478	4.67981
	4.48832	7.59731	3.61375	7.91877			529		2.21467	7.59731	0.373237	7.91877																7.28311	4.71013
	6.69914	7.79091	4.53861	8.01926			530		4.4255	7.79091	1.2981	8.01926																7.38129	4.71431
	2.8044	6.6123	3.01727	7.39458			531		0.530753	6.6123	-0.223237	7.39458																7.51861	4.72458
	4.78519	8.10449	2.8356	7.97774			532		2.51155	8.10449	-0.404913	7.97774																7.5736	4.73789
	2.20993	8.6136	2.10699	9.0286			533		-0.0637122	8.6136	-1.13352	9.0286																7.59862	4.73903
	0.599442	6.8891	2.85474	7.44179			534		-1.6742	6.8891	-0.385773	7.44179																7.85509	4.74899
	3.2724	8.48392	3.21041	8.3239			535		0.998755	8.48392	-0.0301004	8.3239																7.92148	4.74972
	3.31587	6.36928	2.96674	6.83406			536		1.04222	6.36928	-0.273775	6.83406																7.96144	4.75737
	2.26684	7.37392	1.75047	7.61742			537		-0.00680033	7.37392	-1.49004	7.61742																8.20454	4.76879
	1.97744	8.13301	3.82672	8.79634			538		-0.296202	8.13301	0.586204	8.79634																8.40019	4.76955
	5.68832	7.38537	4.9457	7.57962			539		3.41467	7.38537	1.70519	7.57962																8.48318	4.77399
	#DIV/0!	#NUM!	3.60927	6.90583			540		#DIV/0!	#NUM!	0.368757	6.90583																8.49828	4.78137
	4.14269	6.95197	3.19178	7.09273			541		1.86905	6.95197	-0.0487342	7.09273																8.65796	4.79169
	#DIV/0!	6.84737	6.94606	7.43997			542		#DIV/0!	6.84737	3.70555	7.43997																8.7381	4.79689
	2.88634	7.26938	3.92118	7.46027			543		0.612693	7.26938	0.680666	7.46027																8.91844	4.80244
	0.659643	8.15198	2.06608	8.48625			544		-1.614	8.15198	-1.17443	8.48625																8.93889	4.80584
	3.74705	8.09953	4.61941	8.34258			545		1.47341	8.09953	1.3789	8.34258																9.2923	4.80764
	1.58831	8.99453	3.07629	9.52811			546		-0.68533	8.99453	-0.164226	9.52811																9.75299	4.82023
	2.03372	7.13713	3.85706	7.7936			547		-0.239927	7.13713	0.616553	7.7936																9.90715	4.83576
	1.26934	8.84686	1.30785	9.07617			548		-1.0043	8.84686	-1.93266	9.07617																12.0456	4.85235
	#DIV/0!	#NUM!	5.33089	6.551			549		#DIV/0!	#NUM!	2.09038	6.551																15.3136	4.85647
	0.517113	8.36243	2.25288	8.69934			550		-1.75653	8.36243	-0.987628	8.69934																	4.86241
	1.67195	7.59625	3.57573	8.37024			551		-0.601691	7.59625	0.335221	8.37024																	4.89436
	4.68215	9.28955	4.45982	9.39246			552		2.40851	9.28955	1.21931	9.39246																	4.91751
	9.2923	10.3701	9.06912	10.5462		+	553		7.01866	10.3701	5.82861	10.5462																	4.93038
	6.64685	8.25662	#DIV/0!	8.33448			554		4.3732	8.25662	#DIV/0!	8.33448																	4.9423
	5.7242	9.02163	5.79893	9.2851			555		3.45055	9.02163	2.55842	9.2851																	4.94541
	4.19115	7.17666	4.11629	7.85509			556		1.91751	7.17666	0.875783	7.85509																	4.9457
	#DIV/0!	6.94101	5.49196	7.12067			557		#DIV/0!	6.94101	2.25145	7.12067																	4.97067
	-0.384567	6.89236	2.39674	7.62389			558		-2.65821	6.89236	-0.843776	7.62389																	4.97943
	0.461517	7.57389	1.40133	7.68719			559		-1.81213	7.57389	-1.83918	7.68719																	4.98322
	#DIV/0!	#NUM!	#DIV/0!	6.5457			560		#DIV/0!	#NUM!	#DIV/0!	6.5457																	4.98623
	#NUM!	6.55949	1.60822	7.3134			561		#NUM!	6.55949	-1.63229	7.3134																	5.00425
	5.64272	8.07957	3.00761	7.94823			562		3.36908	8.07957	-0.232902	7.94823																	5.01048
	2.75769	7.41113	2.39557	7.58091			563		0.484042	7.41113	-0.844937	7.58091																	5.03083
	1.52562	6.92087	2.25701	7.55121			564		-0.748026	6.92087	-0.9835	7.55121																	5.0515
	2.00408	6.6774	1.24604	6.65577			565		-0.269567	6.6774	-1.99447	6.65577																	5.05151
	2.07543	7.90869	1.51014	8.11077			566		-0.198216	7.90869	-1.73038	8.11077																	5.05479
	3.7694	6.54096	3.32805	6.67348			567		1.49576	6.54096	0.0875362	6.67348																	5.07485
	5.14667	6.79663	6.64765	6.85573			568		2.87302	6.79663	3.40714	6.85573																	5.08848
	#DIV/0!	6.88067	3.48408	6.17302			569		#DIV/0!	6.88067	0.243567	6.17302																	5.09701
	#DIV/0!	#NUM!	#DIV/0!	6.5034			570		#DIV/0!	#NUM!	#DIV/0!	6.5034																	5.11035
	3.2217	6.9631	1.92095	7.61344			571		0.948054	6.9631	-1.31956	7.61344																	5.134
	0.358827	7.26602	1.87196	8.03134			572		-1.91482	7.26602	-1.36855	8.03134																	5.1378
	-2.69691	7.40807	2.40784	7.49625			573		-4.97056	7.40807	-0.832675	7.49625																	5.13865
	2.61149	7.07881	3.61043	7.7016			574		0.337841	7.07881	0.369919	7.7016																	5.1465
	-1.31322	6.85071	0.897121	7.38742			575		-3.58686	6.85071	-2.34339	7.38742																	5.16536
	-1.75118	7.98764	2.01406	7.62539			576		-4.02482	7.98764	-1.22646	7.62539																	5.16888
	-0.201633	6.42917	2.75802	7.3321			577		-2.47528	6.42917	-0.482491	7.3321																	5.1706
	#NUM!	4.89123	3.94809	7.11655			578		#NUM!	4.89123	0.707579	7.11655																	5.18776
	7.01478	7.33584	3.18976	6.71513			579		4.74113	7.33584	-0.050749	6.71513																	5.22077
	1.80685	6.79305	4.23366	7.51908			580		-0.46679	6.79305	0.993152	7.51908																	5.22142
	#DIV/0!	5.9344	#DIV/0!	6.81739			581		#DIV/0!	5.9344	#DIV/0!	6.81739																	5.2255
	0.342987	5.90086	1.97833	6.47567			582		-1.93066	5.90086	-1.26218	6.47567																	5.22746
	4.40566	6.86641	3.38847	7.34613			583		2.13202	6.86641	0.147959	7.34613																	5.2421
	2.52643	7.48533	2.39962	7.72957			584		0.252788	7.48533	-0.840888	7.72957																	5.25862
	0.371332	5.76487	4.52137	6.82143			585		-1.90231	5.76487	1.28086	6.82143																	5.26496
	0.595019	6.51482	1.6785	6.84713			586		-1.67863	6.51482	-1.56201	6.84713																	5.26733
	#DIV/0!	5.76223	#DIV/0!	6.77169			587		#DIV/0!	5.76223	#DIV/0!	6.77169																	5.28607
	2.72275	8.9683	2.58139	9.30441			588		0.449103	8.9683	-0.65912	9.30441																	5.29794
	3.18928	7.61898	0.523223	7.383			589		0.915634	7.61898	-2.71729	7.383																	5.30019
	4.01031	8.03715	4.15316	8.26711			590		1.73667	8.03715	0.912651	8.26711																	5.33089
	#DIV/0!	6.43669	#DIV/0!	6.37621			591		#DIV/0!	6.43669	#DIV/0!	6.37621																	5.33311
	1.81728	6.97935	2.40712	7.40769			592		-0.45637	6.97935	-0.833393	7.40769																	5.34468
	#DIV/0!	6.30755	4.00931	6.87286			593		#DIV/0!	6.30755	0.768802	6.87286																	5.37063
	0.331132	7.33921	2.10145	7.7999			594		-1.94251	7.33921	-1.13906	7.7999																	5.41729
	-3.71308	7.40179	#DIV/0!	6.82589			595		-5.98673	7.40179	#DIV/0!	6.82589																	5.41978
	2.88698	7.87217	4.45769	7.91637			596		0.613333	7.87217	1.21718	7.91637																	5.45325
	-0.491562	7.96659	1.83117	7.6624			597		-2.76521	7.96659	-1.40935	7.6624																	5.49196
	2.1523	7.38886	2.65125	7.97292			599		-0.121349	7.38886	-0.589258	7.97292																	5.49496
	3.72748	8.15134	3.93478	8.12979			600		1.45384	8.15134	0.694271	8.12979																	5.55419
	#DIV/0!	#NUM!	#DIV/0!	5.97617			601		#DIV/0!	#NUM!	#DIV/0!	5.97617																	5.57807
	3.174	7.7022	1.92022	7.9869			602		0.900359	7.7022	-1.3203	7.9869																	5.58044
	#DIV/0!	#NUM!	2.48955	6.5356			603		#DIV/0!	#NUM!	-0.750959	6.5356																	5.60349
	#DIV/0!	6.26281	#DIV/0!	6.22502			604		#DIV/0!	6.26281	#DIV/0!	6.22502																	5.60404
	5.64676	7.18974	5.1706	7.4546			605		3.37311	7.18974	1.93009	7.4546																	5.61909
	4.11754	7.96149	2.4251	7.96432			606		1.8439	7.96149	-0.81541	7.96432																	5.69596
	4.16917	6.46424	#DIV/0!	6.87439			607		1.89553	6.46424	#DIV/0!	6.87439																	5.69708
	2.70816	7.30223	2.7301	7.41348			608		0.43451	7.30223	-0.510407	7.41348																	5.69859
	2.31945	6.90037	2.63272	7.22662			609		0.0458019	6.90037	-0.607791	7.22662																	5.70236
	#DIV/0!	6.68237	2.86117	6.49466			610		#DIV/0!	6.68237	-0.379344	6.49466																	5.75069
	1.50729	7.44153	2.41613	7.94982			611		-0.766351	7.44153	-0.824384	7.94982																	5.79893
	#NUM!	5.02416	3.06294	6.65029			612		#NUM!	5.02416	-0.177568	6.65029																	5.84464
	#DIV/0!	6.38069	2.84052	7.20132			613		#DIV/0!	6.38069	-0.399993	7.20132																	5.85252
	3.01757	7.80165	3.61829	8.02351			614		0.743928	7.80165	0.37778	8.02351																	5.86595
	#NUM!	5.30041	1.42214	6.25471			615		#NUM!	5.30041	-1.81837	6.25471																	5.90453
	#DIV/0!	#NUM!	#DIV/0!	6.3933			616		#DIV/0!	#NUM!	#DIV/0!	6.3933																	5.90905
	-0.383046	6.38294	1.98185	6.97267			617		-2.65669	6.38294	-1.25866	6.97267																	5.92524
	-1.78847	6.17947	3.14912	7.08003			618		-4.06212	6.17947	-0.0913909	7.08003																	6.03919
	5.49282	7.03719	4.64081	7.39903			619		3.21918	7.03719	1.4003	7.39903																	6.07508
	5.00613	6.67101	5.26733	7.55259			620		2.73249	6.67101	2.02682	7.55259																	6.07998
	1.05394	6.60696	2.24264	7.17564			621		-1.2197	6.60696	-0.997868	7.17564																	6.08089
	#DIV/0!	5.65627	4.08031	6.26007			622		#DIV/0!	5.65627	0.839795	6.26007																	6.11088
	3.8831	6.87174	3.40515	7.73856			623		1.60946	6.87174	0.164643	7.73856																	6.11094
	1.11965	7.96136	2.37513	8.08715			624		-1.154	7.96136	-0.865381	8.08715																	6.1307
	6.07086	8.15942	5.86595	8.18646			625		3.79722	8.15942	2.62544	8.18646																	6.1453
	0.415842	6.55742	1.68918	6.92214			626		-1.8578	6.55742	-1.55133	6.92214																	6.14897
	4.86993	7.63944	4.18012	7.95093			627		2.59628	7.63944	0.939606	7.95093																	6.15205
	1.88122	7.6002	1.95638	7.95813			628		-0.392428	7.6002	-1.28413	7.95813																	6.20329
	#DIV/0!	#NUM!	#DIV/0!	6.45385			629		#DIV/0!	#NUM!	#DIV/0!	6.45385																	6.22629
	0.84369	6.72531	1.98813	7.25143			630		-1.42996	6.72531	-1.25238	7.25143																	6.24798
	1.65257	6.90629	2.98755	7.11027			631		-0.62108	6.90629	-0.252966	7.11027																	6.25357
	1.85135	8.35598	1.98486	8.3486			632		-0.422297	8.35598	-1.25565	8.3486																	6.26981
	6.12968	6.75871	#DIV/0!	7.23528			633		3.85603	6.75871	#DIV/0!	7.23528																	6.27354
	0.625758	6.59305	1.98556	6.85629			634		-1.64789	6.59305	-1.25495	6.85629																	6.30255
	#DIV/0!	5.81104	#DIV/0!	6.32909			635		#DIV/0!	5.81104	#DIV/0!	6.32909																	6.40261
	#DIV/0!	6.2658	#DIV/0!	#NUM!			636		#DIV/0!	6.2658	#DIV/0!	#NUM!																	6.49003
	#DIV/0!	5.68321	2.59949	7.02781			637		#DIV/0!	5.68321	-0.64102	7.02781																	6.51227
	#DIV/0!	5.34993	#DIV/0!	6.77524			638		#DIV/0!	5.34993	#DIV/0!	6.77524																	6.5124
	#DIV/0!	5.78265	#DIV/0!	6.23842			639		#DIV/0!	5.78265	#DIV/0!	6.23842																	6.51521
	#DIV/0!	6.03423	5.90905	6.99344			640		#DIV/0!	6.03423	2.66854	6.99344																	6.5622
	0.378109	7.63434	1.38234	8.13686			641		-1.89554	7.63434	-1.85817	8.13686																	6.64765
	#DIV/0!	5.93404	4.98322	7.19055			642		#DIV/0!	5.93404	1.74271	7.19055																	6.67392
	#DIV/0!	7.90446	9.60532	8.00621			643		#DIV/0!	7.90446	6.36481	8.00621																	6.77897
	4.6329	6.7426	4.74899	6.82506			644		2.35926	6.7426	1.50848	6.82506																	6.78854
	#DIV/0!	#NUM!	#DIV/0!	6.72233			645		#DIV/0!	#NUM!	#DIV/0!	6.72233																	6.8069
	1.41504	6.75051	2.66665	7.59433			646		-0.858602	6.75051	-0.573865	7.59433																	6.82255
	2.811	6.62159	3.67979	7.12167			647		0.537353	6.62159	0.439274	7.12167																	6.94266
	3.04861	6.52716	4.10769	7.24757			648		0.77497	6.52716	0.867176	7.24757																	6.94606
	-1.13528	6.13107	2.70769	6.85733			649		-3.40893	6.13107	-0.532817	6.85733																	7.04093
	1.96393	7.72811	1.96443	7.68313			650		-0.309719	7.72811	-1.27608	7.68313																	7.14349
	5.48088	7.66445	4.05739	7.96976			651		3.20723	7.66445	0.816877	7.96976																	7.15911
	1.58515	7.74058	2.32221	8.10378			652		-0.68849	7.74058	-0.918304	8.10378																	7.28668
	5.29992	8.29719	4.85647	8.43103			653		3.02627	8.29719	1.61596	8.43103																	7.38828
	1.5898	6.69369	1.98053	7.09671			654		-0.68385	6.69369	-1.25998	7.09671																	7.4098
	#NUM!	6.05727	1.51918	6.67396			655		#NUM!	6.05727	-1.72133	6.67396																	7.48381
	3.59734	7.9848	4.13323	8.36355			656		1.3237	7.9848	0.892714	8.36355																	7.54345
	#DIV/0!	7.09792	6.1307	7.66903			657		#DIV/0!	7.09792	2.89018	7.66903																	7.55283
	1.20421	6.99972	2.46091	7.76532			658		-1.06944	6.99972	-0.779604	7.76532																	7.91291
	3.61017	7.46791	2.67897	7.92643			659		1.33653	7.46791	-0.561542	7.92643																	7.96797
	3.53144	7.46434	3.25977	7.76268			660		1.25779	7.46434	0.0192624	7.76268																	8.01215
	#DIV/0!	#NUM!	#DIV/0!	#NUM!			661		#DIV/0!	#NUM!	#DIV/0!	#NUM!																	8.42734
	0.630128	6.30927	1.97517	6.89845			662		-1.64352	6.30927	-1.26534	6.89845																	8.46616
	5.11467	6.81546	4.9423	7.16513			663		2.84103	6.81546	1.70179	7.16513																	9.00936
	-1.48892	7.03926	1.74539	6.69254			664		-3.76257	7.03926	-1.49513	6.69254																	9.06912
	#DIV/0!	#NUM!	#DIV/0!	6.36091			665		#DIV/0!	#NUM!	#DIV/0!	6.36091																	9.11378
	#DIV/0!	6.33858	1.36773	6.44692			666		#DIV/0!	6.33858	-1.87278	6.44692																	9.60532
	#DIV/0!	6.80014	8.01215	6.97068			667		#DIV/0!	6.80014	4.77164	6.97068																	11.3082
	#DIV/0!	5.94109	0.946383	7.00592			668		#DIV/0!	5.94109	-2.29413	7.00592
	6.67071	7.21123	5.22142	7.19376			669		4.39706	7.21123	1.98091	7.19376																2.27365	3.24051
	#DIV/0!	6.6562	#DIV/0!	6.75958			670		#DIV/0!	6.6562	#DIV/0!	6.75958
	#DIV/0!	#NUM!	5.05479	6.73874			671		#DIV/0!	#NUM!	1.81427	6.73874
	-0.837313	7.16254	2.08983	7.61718			672		-3.11096	7.16254	-1.15068	7.61718
	3.79499	6.79916	4.44877	7.31691			673		1.52134	6.79916	1.20825	7.31691
	#DIV/0!	5.7561	5.03083	6.55779			674		#DIV/0!	5.7561	1.79032	6.55779
	#DIV/0!	8.0845	#DIV/0!	8.15743			675		#DIV/0!	8.0845	#DIV/0!	8.15743
	1.94093	6.78821	2.09055	6.60312			676		-0.332712	6.78821	-1.14996	6.60312
	2.16741	7.01725	3.27835	7.59395			677		-0.106231	7.01725	0.0378383	7.59395
	4.99637	7.39748	3.69788	7.79343			678		2.72273	7.39748	0.457368	7.79343
	#DIV/0!	6.84874	3.5503	7.41847			679		#DIV/0!	6.84874	0.309791	7.41847
	-0.393414	5.99309	#DIV/0!	6.0289			680		-2.66706	5.99309	#DIV/0!	6.0289
	1.49898	7.81108	1.79511	8.02059			681		-0.774663	7.81108	-1.4454	8.02059
	2.18366	6.99043	2.04764	7.37173			682		-0.0899835	6.99043	-1.19287	7.37173
	2.90084	6.4447	2.4663	7.60318			683		0.627192	6.4447	-0.77421	7.60318
	15.3136	10.1506	#DIV/0!	10.0241			684		13.04	10.1506	#DIV/0!	10.0241
	3.77793	6.18516	5.92524	7.10873			685		1.50429	6.18516	2.68473	7.10873
	0.744045	6.72621	1.37099	6.71188			686		-1.5296	6.72621	-1.86952	6.71188
	#DIV/0!	#NUM!	#DIV/0!	6.10243			687		#DIV/0!	#NUM!	#DIV/0!	6.10243
	#NUM!	5.4463	2.70873	6.42729			688		#NUM!	5.4463	-0.53178	6.42729
	4.70491	6.79108	4.77399	7.32532			689		2.43127	6.79108	1.53348	7.32532
	#DIV/0!	7.55266	#DIV/0!	7.75277			690		#DIV/0!	7.55266	#DIV/0!	7.75277
	1.30906	6.71114	2.59557	7.14901			691		-0.964586	6.71114	-0.64494	7.14901
	#DIV/0!	7.09305	#DIV/0!	6.94971			692		#DIV/0!	7.09305	#DIV/0!	6.94971
	9.90715	7.5386	#DIV/0!	7.7167			693		7.63351	7.5386	#DIV/0!	7.7167
	#DIV/0!	5.71605	#DIV/0!	6.47396			694		#DIV/0!	5.71605	#DIV/0!	6.47396
	#DIV/0!	5.79362	#DIV/0!	5.89223			695		#DIV/0!	5.79362	#DIV/0!	5.89223
	#DIV/0!	7.07886	#DIV/0!	7.1309			696		#DIV/0!	7.07886	#DIV/0!	7.1309
	#DIV/0!	6.57414	6.03919	6.85292			697		#DIV/0!	6.57414	2.79868	6.85292
	-0.786076	8.25455	3.40759	7.8537			698		-3.05972	8.25455	0.167075	7.8537
	4.14306	6.5201	4.22917	6.91069			699		1.86942	6.5201	0.988661	6.91069
	#DIV/0!	6.47041	6.5124	6.88729			700		#DIV/0!	6.47041	3.27189	6.88729
	-1.78493	8.22923	4.85235	8.05413			701		-4.05858	8.22923	1.61184	8.05413
	-0.909247	7.17194	#DIV/0!	6.83559			702		-3.18289	7.17194	#DIV/0!	6.83559
	#DIV/0!	#NUM!	1.99781	6.40767			703		#DIV/0!	#NUM!	-1.2427	6.40767
	#DIV/0!	7.49198	8.46616	7.68819			704		#DIV/0!	7.49198	5.22565	7.68819
	5.00358	7.44723	4.49158	7.96698			705		2.72993	7.44723	1.25107	7.96698
	1.13433	6.97225	#NUM!	7.2569			706		-1.13932	6.97225	#NUM!	7.2569
	1.10649	6.74151	1.83519	7.29768			707		-1.16715	6.74151	-1.40532	7.29768
	-5.37512	7.34737	#DIV/0!	6.605			708		-7.64876	7.34737	#DIV/0!	6.605
	#DIV/0!	#NUM!	#DIV/0!	5.6311			709		#DIV/0!	#NUM!	#DIV/0!	5.6311
	#NUM!	6.21902	#DIV/0!	5.8222			710		#NUM!	6.21902	#DIV/0!	5.8222
	#DIV/0!	6.57243	#DIV/0!	6.46813			711		#DIV/0!	6.57243	#DIV/0!	6.46813
	#DIV/0!	6.86759	6.08089	7.01078			712		#DIV/0!	6.86759	2.84038	7.01078
	8.7381	8.45227	#DIV/0!	8.63941			713		6.46446	8.45227	#DIV/0!	8.63941
	3.21235	6.86703	1.83185	7.25635			714		0.938709	6.86703	-1.40867	7.25635
	#DIV/0!	6.21822	2.98027	7.10069			715		#DIV/0!	6.21822	-0.260239	7.10069
	#DIV/0!	6.30764	4.18463	6.72381			716		#DIV/0!	6.30764	0.944118	6.72381
	2.77307	7.09487	3.22871	7.60108			717		0.499427	7.09487	-0.0117978	7.60108
	#DIV/0!	6.23964	#DIV/0!	6.72244			718		#DIV/0!	6.23964	#DIV/0!	6.72244
	#DIV/0!	6.56232	4.93038	6.81831			719		#DIV/0!	6.56232	1.68987	6.81831
	#DIV/0!	#NUM!	#DIV/0!	6.18998			720		#DIV/0!	#NUM!	#DIV/0!	6.18998
	#DIV/0!	7.20577	#DIV/0!	7.21788			721		#DIV/0!	7.20577	#DIV/0!	7.21788
	1.26897	7.20305	3.60625	7.49527			722		-1.00467	7.20305	0.365734	7.49527
	4.18702	6.59662	#DIV/0!	6.52385			723		1.91338	6.59662	#DIV/0!	6.52385
	-0.18704	7.56234	2.20708	7.9634			724		-2.46069	7.56234	-1.03343	7.9634
	#DIV/0!	6.13537	#DIV/0!	6.34611			725		#DIV/0!	6.13537	#DIV/0!	6.34611
	#DIV/0!	#NUM!	#DIV/0!	6.33123			726		#DIV/0!	#NUM!	#DIV/0!	6.33123
	8.20454	7.45249	6.5622	7.88598			727		5.93089	7.45249	3.32168	7.88598
	#DIV/0!	6.97363	#DIV/0!	7.27389			728		#DIV/0!	6.97363	#DIV/0!	7.27389
	#DIV/0!	#NUM!	4.63188	6.49145			729		#DIV/0!	#NUM!	1.39137	6.49145
	#NUM!	7.07236	#DIV/0!	6.20291			730		#NUM!	7.07236	#DIV/0!	6.20291
	3.12567	6.95296	3.09234	6.97469			731		0.852027	6.95296	-0.148168	6.97469
	#DIV/0!	6.04879	#DIV/0!	6.53166			732		#DIV/0!	6.04879	#DIV/0!	6.53166
	3.00421	6.39003	1.9931	6.77348			733		0.730565	6.39003	-1.24741	6.77348
	#NUM!	5.18823	3.69653	6.62921			734		#NUM!	5.18823	0.456018	6.62921
	1.52076	6.78575	2.61585	7.26392			735		-0.752884	6.78575	-0.624661	7.26392
	#DIV/0!	5.54529	#DIV/0!	6.27552			736		#DIV/0!	5.54529	#DIV/0!	6.27552
	4.8614	7.24247	6.67392	7.47701			737		2.58776	7.24247	3.43341	7.47701
	-0.894381	6.85484	3.62772	7.17509			738		-3.16803	6.85484	0.387206	7.17509
	3.33142	6.60455	4.65386	7.14005			739		1.05778	6.60455	1.41335	7.14005
	#DIV/0!	6.27867	2.86527	6.57785			740		#DIV/0!	6.27867	-0.375245	6.57785
	#DIV/0!	6.95724	7.38828	7.57746			741		#DIV/0!	6.95724	4.14777	7.57746
	-0.199926	6.61677	2.24865	7.28462			742		-2.47357	6.61677	-0.991861	7.28462
	#DIV/0!	#NUM!	#DIV/0!	6.3357			743		#DIV/0!	#NUM!	#DIV/0!	6.3357
	2.22706	7.48874	2.8578	8.01678			744		-0.0465877	7.48874	-0.382712	8.01678
	0.382968	7.0043	1.48663	7.28037			745		-1.89068	7.0043	-1.75388	7.28037
	#DIV/0!	5.37314	#DIV/0!	6.78867			746		#DIV/0!	5.37314	#DIV/0!	6.78867
	4.83912	8.22349	3.34013	8.11438			747		2.56547	8.22349	0.0996203	8.11438
	0.459311	6.3166	2.20867	6.9966			748		-1.81433	6.3166	-1.03184	6.9966
	#DIV/0!	#NUM!	#DIV/0!	#NUM!			749		#DIV/0!	#NUM!	#DIV/0!	#NUM!
	#DIV/0!	6.26871	#DIV/0!	6.59551			750		#DIV/0!	6.26871	#DIV/0!	6.59551
	#DIV/0!	#NUM!	#DIV/0!	6.03973			751		#DIV/0!	#NUM!	#DIV/0!	6.03973
	#DIV/0!	5.69535	#DIV/0!	6.15529			752		#DIV/0!	5.69535	#DIV/0!	6.15529
	#DIV/0!	6.60374	#DIV/0!	6.56583			753		#DIV/0!	6.60374	#DIV/0!	6.56583
	3.0818	7.13419	2.87738	7.1687			754		0.808159	7.13419	-0.363131	7.1687
	#DIV/0!	6.76902	#DIV/0!	6.94726			755		#DIV/0!	6.76902	#DIV/0!	6.94726
	#NUM!	5.08925	2.58895	6.766			756		#NUM!	5.08925	-0.651561	6.766
	-0.526643	6.84236	0.817452	7.08757			757		-2.80029	6.84236	-2.42306	7.08757
	4.9246	6.49541	3.44719	6.72466			758		2.65095	6.49541	0.206679	6.72466
	#DIV/0!	#NUM!	#DIV/0!	6.45395			759		#DIV/0!	#NUM!	#DIV/0!	6.45395
	#DIV/0!	5.97416	#DIV/0!	#NUM!			760		#DIV/0!	5.97416	#DIV/0!	#NUM!
	#DIV/0!	#NUM!	#DIV/0!	#NUM!			761		#DIV/0!	#NUM!	#DIV/0!	#NUM!
	-0.800716	7.03073	2.68798	6.93847			762		-3.07436	7.03073	-0.552528	6.93847
	5.23749	7.84481	5.22077	8.03694			763		2.96385	7.84481	1.98025	8.03694
	0.766959	7.46275	0.192824	7.67764			764		-1.50669	7.46275	-3.04769	7.67764
	#DIV/0!	7.0519	4.66442	7.14233			765		#DIV/0!	7.0519	1.42391	7.14233
	#DIV/0!	6.19339	#DIV/0!	6.66315			766		#DIV/0!	6.19339	#DIV/0!	6.66315
	2.31195	6.58672	3.34581	7.02796			767		0.0383074	6.58672	0.105297	7.02796
	#DIV/0!	5.65204	4.76955	6.80957			768		#DIV/0!	5.65204	1.52903	6.80957
	#NUM!	8.09526	#NUM!	8.06057			769		#NUM!	8.09526	#NUM!	8.06057
	6.54536	7.17874	4.67358	7.42647			770		4.27172	7.17874	1.43307	7.42647
	#DIV/0!	5.7755	#DIV/0!	6.40319			771		#DIV/0!	5.7755	#DIV/0!	6.40319
	4.08935	8.10174	3.56405	8.26859			772		1.81571	8.10174	0.323536	8.26859
	#DIV/0!	6.24677	#DIV/0!	6.25561			773		#DIV/0!	6.24677	#DIV/0!	6.25561
	#NUM!	4.93207	2.11812	6.52627			774		#NUM!	4.93207	-1.12239	6.52627
	0.234306	6.22327	2.57426	7.0607			775		-2.03934	6.22327	-0.666249	7.0607
	5.94149	7.10272	#DIV/0!	7.062			776		3.66785	7.10272	#DIV/0!	7.062
	-2.12626	7.95345	-0.694218	7.68327			777		-4.39991	7.95345	-3.93473	7.68327
	3.7449	7.46723	3.28311	7.74821			778		1.47125	7.46723	0.042599	7.74821
	#DIV/0!	6.143	#DIV/0!	6.91168			779		#DIV/0!	6.143	#DIV/0!	6.91168
	2.80559	7.00042	2.13737	6.9199			780		0.531948	7.00042	-1.10314	6.9199
	#NUM!	4.78433	#DIV/0!	6.30099			781		#NUM!	4.78433	#DIV/0!	6.30099
	1.21546	6.20855	4.02345	7.2427			782		-1.05819	6.20855	0.782937	7.2427
	#DIV/0!	5.61644	#DIV/0!	5.69332			783		#DIV/0!	5.61644	#DIV/0!	5.69332
	#DIV/0!	#NUM!	#DIV/0!	6.37741			784		#DIV/0!	#NUM!	#DIV/0!	6.37741
	7.5736	8.11906	4.4521	8.19164			785		5.29996	8.11906	1.21159	8.19164
	0.481947	6.91386	3.54186	7.58222			786		-1.7917	6.91386	0.301348	7.58222
	12.0456	9.11155	11.3082	9.31977			787		9.77193	9.11155	8.06771	9.31977
	1.10617	6.21278	3.91825	7.04423			788		-1.16748	6.21278	0.677735	7.04423
	#DIV/0!	6.89119	#DIV/0!	7.09747			789		#DIV/0!	6.89119	#DIV/0!	7.09747
	#DIV/0!	#NUM!	4.1507	6.43418			790		#DIV/0!	#NUM!	0.91019	6.43418
	#DIV/0!	6.98988	6.82255	7.14849			791		#DIV/0!	6.98988	3.58204	7.14849
	#DIV/0!	#NUM!	#DIV/0!	5.78136			792		#DIV/0!	#NUM!	#DIV/0!	5.78136
	#DIV/0!	6.64855	#DIV/0!	7.61773			793		#DIV/0!	6.64855	#DIV/0!	7.61773
	#DIV/0!	#NUM!	#DIV/0!	6.49027			794		#DIV/0!	#NUM!	#DIV/0!	6.49027
	#DIV/0!	5.97516	#DIV/0!	7.024			795		#DIV/0!	5.97516	#DIV/0!	7.024
	#DIV/0!	5.91897	#DIV/0!	6.38832			796		#DIV/0!	5.91897	#DIV/0!	6.38832
	#DIV/0!	6.75924	#DIV/0!	7.14965			797		#DIV/0!	6.75924	#DIV/0!	7.14965
	#DIV/0!	7.18563	4.16801	7.37815			798		#DIV/0!	7.18563	0.927502	7.37815
	#DIV/0!	#NUM!	#DIV/0!	6.30132			799		#DIV/0!	#NUM!	#DIV/0!	6.30132
	#NUM!	6.42511	#DIV/0!	#NUM!			800		#NUM!	6.42511	#DIV/0!	#NUM!
	#DIV/0!	6.95301	#DIV/0!	7.06726			801		#DIV/0!	6.95301	#DIV/0!	7.06726
	#DIV/0!	6.20352	#DIV/0!	6.30119			802		#DIV/0!	6.20352	#DIV/0!	6.30119
	#DIV/0!	#NUM!	#DIV/0!	5.87875			804		#DIV/0!	#NUM!	#DIV/0!	5.87875
	#NUM!	7.04628	#NUM!	7.20864			805		#NUM!	7.04628	#NUM!	7.20864
	#NUM!	6.10939	2.48232	6.91504			806		#NUM!	6.10939	-0.758188	6.91504
	#DIV/0!	9.31513	#DIV/0!	9.3579			807		#DIV/0!	9.31513	#DIV/0!	9.3579
	0.902124	6.76175	3.50195	7.13678			808		-1.37152	6.76175	0.261439	7.13678
	2.92201	7.24348	1.58273	7.09194			809		0.648368	7.24348	-1.65778	7.09194
	#DIV/0!	#NUM!	#DIV/0!	6.82948			810		#DIV/0!	#NUM!	#DIV/0!	6.82948
	4.31251	6.49749	3.70439	6.98435			811		2.03887	6.49749	0.463882	6.98435
	2.5996	6.98717	3.54825	7.58693			812		0.325959	6.98717	0.30774	7.58693
	1.04788	7.61394	0.488927	7.38482			813		-1.22576	7.61394	-2.75158	7.38482
	#DIV/0!	6.46703	2.41911	6.61316			814		#DIV/0!	6.46703	-0.821405	6.61316
	4.68737	6.05821	#DIV/0!	6.01116			815		2.41372	6.05821	#DIV/0!	6.01116
	#DIV/0!	5.76384	2.94861	6.27491			816		#DIV/0!	5.76384	-0.291901	6.27491
	4.07109	7.64275	4.62224	7.66128			817		1.79745	7.64275	1.38173	7.66128
	1.2331	6.4947	1.40769	6.8095			818		-1.04054	6.4947	-1.83282	6.8095
	#DIV/0!	5.35994	#DIV/0!	6.42234			819		#DIV/0!	5.35994	#DIV/0!	6.42234
	-0.0609662	6.34076	1.58049	6.99158			820		-2.33461	6.34076	-1.66002	6.99158
	#NUM!	4.71265	6.11094	6.83868			821		#NUM!	4.71265	2.87043	6.83868
	#DIV/0!	#NUM!	#DIV/0!	6.4483			822		#DIV/0!	#NUM!	#DIV/0!	6.4483
	6.59334	7.71481	3.86576	8.28324			823		4.3197	7.71481	0.625252	8.28324
	#DIV/0!	#NUM!	3.46291	6.9148			824		#DIV/0!	#NUM!	0.222396	6.9148
	#DIV/0!	6.24554	#DIV/0!	6.7962			825		#DIV/0!	6.24554	#DIV/0!	6.7962
	#DIV/0!	6.55309	#DIV/0!	6.64324			826		#DIV/0!	6.55309	#DIV/0!	6.64324
	0.654166	7.69664	-0.433745	7.66485			827		-1.61948	7.69664	-3.67426	7.66485
	1.22586	6.27304	2.36771	7.0202			828		-1.04779	6.27304	-0.872804	7.0202
	1.50076	7.01943	1.99214	7.50659			829		-0.772883	7.01943	-1.24837	7.50659
	4.09283	6.67484	#DIV/0!	6.40221			830		1.81918	6.67484	#DIV/0!	6.40221
	#NUM!	6.32985	0.649781	6.8965			831		#NUM!	6.32985	-2.59073	6.8965
	#DIV/0!	6.95815	#DIV/0!	7.07346			832		#DIV/0!	6.95815	#DIV/0!	7.07346
	#DIV/0!	#NUM!	3.56939	6.76539			833		#DIV/0!	#NUM!	0.328875	6.76539
	-2.56252	7.65141	3.65602	7.51147			834		-4.83617	7.65141	0.415505	7.51147
	#DIV/0!	#NUM!	#DIV/0!	6.35937			835		#DIV/0!	#NUM!	#DIV/0!	6.35937
	#DIV/0!	6.09433	#DIV/0!	6.28584			836		#DIV/0!	6.09433	#DIV/0!	6.28584
	#DIV/0!	6.64455	#DIV/0!	6.94741			837		#DIV/0!	6.64455	#DIV/0!	6.94741
	-0.475433	6.99468	2.09723	7.51337			838		-2.74908	6.99468	-1.14329	7.51337
	#DIV/0!	5.5197	2.66343	6.69399			839		#DIV/0!	5.5197	-0.577079	6.69399
	#DIV/0!	7.37908	8.42734	7.50372			840		#DIV/0!	7.37908	5.18683	7.50372
	0.876687	6.65552	2.27913	6.99342			841		-1.39696	6.65552	-0.96138	6.99342
	#DIV/0!	6.94581	#DIV/0!	7.02147			842		#DIV/0!	6.94581	#DIV/0!	7.02147
	4.99427	6.57164	2.96475	7.06307			843		2.72062	6.57164	-0.275757	7.06307
	2.28045	7.64164	2.01316	7.93718			844		0.00680033	7.64164	-1.22736	7.93718
	#DIV/0!	6.21622	4.44621	6.68795			845		#DIV/0!	6.21622	1.2057	6.68795
	2.2579	6.82488	2.52919	7.24477			846		-0.0157497	6.82488	-0.711325	7.24477
	0.733571	6.01325	2.73596	6.42427			847		-1.54007	6.01325	-0.504551	6.42427
	0.58077	6.99081	2.74279	7.67579			848		-1.69287	6.99081	-0.497721	7.67579
	2.48611	6.4774	2.80839	7.11324			849		0.212467	6.4774	-0.432125	7.11324
	#DIV/0!	5.82036	#DIV/0!	6.14765			850		#DIV/0!	5.82036	#DIV/0!	6.14765
	#DIV/0!	#NUM!	#DIV/0!	6.53282			851		#DIV/0!	#NUM!	#DIV/0!	6.53282
	#DIV/0!	6.03007	3.36001	6.84355			852		#DIV/0!	6.03007	0.119503	6.84355
	8.91844	7.71482	7.96797	7.82657			853		6.64479	7.71482	4.72746	7.82657
	#DIV/0!	6.64155	#DIV/0!	7.27785			854		#DIV/0!	6.64155	#DIV/0!	7.27785
	-0.710496	5.93629	1.99142	6.48508			855		-2.98414	5.93629	-1.2491	6.48508
	1.10715	6.96195	2.58066	7.5563			856		-1.1665	6.96195	-0.659855	7.5563
	#DIV/0!	5.35341	3.60906	6.82795			857		#DIV/0!	5.35341	0.368546	6.82795
	5.60774	6.3042	#DIV/0!	6.53576			858		3.33409	6.3042	#DIV/0!	6.53576
	#DIV/0!	6.94137	5.69708	7.4626			859		#DIV/0!	6.94137	2.45657	7.4626
	#DIV/0!	6.7766	4.39412	7.11003			860		#DIV/0!	6.7766	1.15361	7.11003
	2.20272	7.38407	3.39577	8.05803			861		-0.0709215	7.38407	0.155259	8.05803
	3.00639	6.99527	3.39336	7.16608			862		0.732749	6.99527	0.152852	7.16608
	0.883915	6.24568	1.29099	7.13781			863		-1.38973	6.24568	-1.94952	7.13781
	#DIV/0!	5.96897	4.5493	6.2295			864		#DIV/0!	5.96897	1.30878	6.2295
	1.92596	6.9146	2.87361	7.47949			865		-0.347681	6.9146	-0.366906	7.47949
	#DIV/0!	5.88181	#DIV/0!	6.43606			866		#DIV/0!	5.88181	#DIV/0!	6.43606
	1.04495	7.58367	1.27165	7.91176			867		-1.22869	7.58367	-1.96886	7.91176
	#DIV/0!	6.39728	3.93424	6.66013			868		#DIV/0!	6.39728	0.693732	6.66013
	2.4408	6.64836	3.91593	7.5174			869		0.167156	6.64836	0.675415	7.5174
	#DIV/0!	6.9431	#DIV/0!	7.22409			870		#DIV/0!	6.9431	#DIV/0!	7.22409
	3.9312	6.95103	1.37406	7.12043			871		1.65756	6.95103	-1.86645	7.12043
	#DIV/0!	7.37752	5.49496	7.33618			872		#DIV/0!	7.37752	2.25445	7.33618
	3.14243	6.16608	3.84833	6.4578			873		0.868784	6.16608	0.607821	6.4578
	-0.39549	6.04284	2.73256	6.91082			874		-2.66913	6.04284	-0.507955	6.91082
	#DIV/0!	#NUM!	#DIV/0!	#NUM!			875		#DIV/0!	#NUM!	#DIV/0!	#NUM!
	#DIV/0!	#NUM!	#DIV/0!	#NUM!			876		#DIV/0!	#NUM!	#DIV/0!	#NUM!
	#DIV/0!	8.74993	#DIV/0!	8.9717			877		#DIV/0!	8.74993	#DIV/0!	8.9717
	0.0130964	6.6933	2.04595	7.45351			878		-2.26055	6.6933	-1.19456	7.45351
	5.75602	6.95561	4.49957	7.41013			879		3.48237	6.95561	1.25906	7.41013
	#DIV/0!	6.34206	3.66325	6.44965			880		#DIV/0!	6.34206	0.422737	6.44965
	#NUM!	7.46079	#NUM!	7.447			881		#NUM!	7.46079	#NUM!	7.447
