# Supplementary material for: Phosphoproteomic analysis of neoadjuvant breast cancer suggests that increased sensitivity to paclitaxel is driven by CDK4 and filamin A
Source: Nat Commun. 2022 Dec 7;13:7529. doi: 10.1038/s41467-022-35065-z (PMC9729295; doi:10.1038/s41467-022-35065-z)
Supplement: Supplementary file 7 — Supplementary data 3 [file 41467_2022_35065_MOESM7_ESM.xlsx]

## Sheet: proteinGroups
Protein IDs	Majority protein IDs	Peptide counts (all)	Peptide counts (razor+unique)	Peptide counts (unique)	Protein names	Gene names	Gene name	IntActA	IntActB	Fasta headers	Number of proteins	Peptides	Razor + unique peptides	Unique peptides	Peptides cdk4_FLNA_bait_01	Peptides cdk4_FLNA_bait_01b	Peptides cdk4_FLNA_IgG_01	Peptides cdk4_FLNA_IgG_01b	Peptides wt_FLNA_bait_01	Peptides wt_FLNA_bait_01b	Peptides wt_FLNA_IgG_01	Peptides wt_FLNA_IgG_01b	Razor + unique peptides cdk4_FLNA_bait_01	Razor + unique peptides cdk4_FLNA_bait_01b	Razor + unique peptides cdk4_FLNA_IgG_01	Razor + unique peptides cdk4_FLNA_IgG_01b	Razor + unique peptides wt_FLNA_bait_01	Razor + unique peptides wt_FLNA_bait_01b	Razor + unique peptides wt_FLNA_IgG_01	Razor + unique peptides wt_FLNA_IgG_01b	Unique peptides cdk4_FLNA_bait_01	Unique peptides cdk4_FLNA_bait_01b	Unique peptides cdk4_FLNA_IgG_01	Unique peptides cdk4_FLNA_IgG_01b	Unique peptides wt_FLNA_bait_01	Unique peptides wt_FLNA_bait_01b	Unique peptides wt_FLNA_IgG_01	Unique peptides wt_FLNA_IgG_01b	Sequence coverage [%]	Unique + razor sequence coverage [%]	Unique sequence coverage [%]	Mol. weight [kDa]	Sequence length	Sequence lengths	Q-value	Score	Identification type cdk4_FLNA_bait_01	Identification type cdk4_FLNA_bait_01b	Identification type cdk4_FLNA_IgG_01
P02008	P02008	1	1	1	Hemoglobin subunit zeta	HBZ	HBZ			sp|P02008|HBAZ_HUMAN Hemoglobin subunit zeta OS=Homo sapiens OX=9606 GN=HBZ PE=1 SV=2	1	1	1	1	1	1	0	0	0	0	1	1	1	1	0	0	0	0	1	1	1	1	0	0	0	0	1	1	7.7	7.7	7.7	15.637	142	142	0.0069324	1.897	By matching	By matching
P61956;Q6EEV6;P55854	P61956;Q6EEV6;P55854	2;1;1	2;1;1	2;1;1	Small ubiquitin-related modifier 2;Small ubiquitin-related modifier 4;Small ubiquitin-related modifier 3	SUMO2;SUMO4;SUMO3	SUMO2			sp|P61956|SUMO2_HUMAN Small ubiquitin-related modifier 2 OS=Homo sapiens OX=9606 GN=SUMO2 PE=1 SV=3;sp|Q6EEV6|SUMO4_HUMAN Small ubiquitin-related modifier 4 OS=Homo sapiens OX=9606 GN=SUMO4 PE=1 SV=2;sp|P55854|SUMO3_HUMAN Small ubiquitin-related modifier 3	3	2	2	2	2	2	0	0	0	0	2	2	2	2	0	0	0	0	2	2	2	2	0	0	0	0	2	2	23.2	23.2	23.2	10.871	95	95;95;103	0	4.9758	By MS/MS	By matching
O60645	O60645	1	1	1	Exocyst complex component 3	EXOC3	EXOC3			sp|O60645|EXOC3_HUMAN Exocyst complex component 3 OS=Homo sapiens OX=9606 GN=EXOC3 PE=1 SV=2	1	1	1	1	1	1	0	0	0	0	1	1	1	1	0	0	0	0	1	1	1	1	0	0	0	0	1	1	1.5	1.5	1.5	86.844	756	756	0.0068376	1.8252	By MS/MS	By MS/MS
P62318	P62318	2	2	2	Small nuclear ribonucleoprotein Sm D3	SNRPD3	SNRPD3			sp|P62318|SMD3_HUMAN Small nuclear ribonucleoprotein Sm D3 OS=Homo sapiens OX=9606 GN=SNRPD3 PE=1 SV=1	1	2	2	2	2	2	0	0	0	0	2	2	2	2	0	0	0	0	2	2	2	2	0	0	0	0	2	2	24.6	24.6	24.6	13.916	126	126	0	2.2232	By MS/MS	By MS/MS
P55036;A2A3N6	P55036	4;1	4;1	4;1	26S proteasome non-ATPase regulatory subunit 4	PSMD4	PSMD4			sp|P55036|PSMD4_HUMAN 26S proteasome non-ATPase regulatory subunit 4 OS=Homo sapiens OX=9606 GN=PSMD4 PE=1 SV=1	2	4	4	4	3	3	0	0	0	0	2	3	3	3	0	0	0	0	2	3	3	3	0	0	0	0	2	3	13.3	13.3	13.3	40.736	377	377;862	0	7.1841	By MS/MS	By MS/MS
O43399	O43399	3	3	3	Tumor protein D54	TPD52L2	TPD52L2			sp|O43399|TPD54_HUMAN Tumor protein D54 OS=Homo sapiens OX=9606 GN=TPD52L2 PE=1 SV=2	1	3	3	3	2	3	0	0	0	0	1	2	2	3	0	0	0	0	1	2	2	3	0	0	0	0	1	2	21.4	21.4	21.4	22.237	206	206	0	22.377	By MS/MS	By MS/MS
P33316	P33316	2	2	2	Deoxyuridine 5-triphosphate nucleotidohydrolase, mitochondrial	DUT	DUT			sp|P33316|DUT_HUMAN Deoxyuridine 5-triphosphate nucleotidohydrolase, mitochondrial OS=Homo sapiens OX=9606 GN=DUT PE=1 SV=4	1	2	2	2	2	2	0	0	0	0	2	2	2	2	0	0	0	0	2	2	2	2	0	0	0	0	2	2	8.7	8.7	8.7	26.563	252	252	0	3.7399	By MS/MS	By MS/MS
P52566	P52566	2	2	2	Rho GDP-dissociation inhibitor 2	ARHGDIB	ARHGDIB			sp|P52566|GDIR2_HUMAN Rho GDP-dissociation inhibitor 2 OS=Homo sapiens OX=9606 GN=ARHGDIB PE=1 SV=3	1	2	2	2	2	2	0	0	0	0	1	1	2	2	0	0	0	0	1	1	2	2	0	0	0	0	1	1	15.4	15.4	15.4	22.988	201	201	0.0017921	2.0478	By MS/MS	By matching
P82979	P82979	1	1	1	SAP domain-containing ribonucleoprotein	SARNP	SARNP			sp|P82979|SARNP_HUMAN SAP domain-containing ribonucleoprotein OS=Homo sapiens OX=9606 GN=SARNP PE=1 SV=3	1	1	1	1	1	1	0	0	0	0	1	1	1	1	0	0	0	0	1	1	1	1	0	0	0	0	1	1	4.3	4.3	4.3	23.671	210	210	0.0069204	1.8756	By MS/MS	By MS/MS
P30040	P30040	2	2	2	Endoplasmic reticulum resident protein 29	ERP29	ERP29			sp|P30040|ERP29_HUMAN Endoplasmic reticulum resident protein 29 OS=Homo sapiens OX=9606 GN=ERP29 PE=1 SV=4	1	2	2	2	2	2	0	0	0	0	2	2	2	2	0	0	0	0	2	2	2	2	0	0	0	0	2	2	9.6	9.6	9.6	28.993	261	261	0	2.6869	By MS/MS	By MS/MS
Q9UKY7	Q9UKY7	4	4	4	Protein CDV3 homolog	CDV3	CDV3			sp|Q9UKY7|CDV3_HUMAN Protein CDV3 homolog OS=Homo sapiens OX=9606 GN=CDV3 PE=1 SV=1	1	4	4	4	3	3	0	0	0	0	2	2	3	3	0	0	0	0	2	2	3	3	0	0	0	0	2	2	36	36	36	27.335	258	258	0	28.38	By MS/MS	By MS/MS
P39019	P39019	4	4	4	40S ribosomal protein S19	RPS19	RPS19			sp|P39019|RS19_HUMAN 40S ribosomal protein S19 OS=Homo sapiens OX=9606 GN=RPS19 PE=1 SV=2	1	4	4	4	3	3	0	0	0	0	4	3	3	3	0	0	0	0	4	3	3	3	0	0	0	0	4	3	28.3	28.3	28.3	16.06	145	145	0	4.945	By MS/MS	By MS/MS
Q16576	Q16576	5	2	2	Histone-binding protein RBBP7	RBBP7	RBBP7			sp|Q16576|RBBP7_HUMAN Histone-binding protein RBBP7 OS=Homo sapiens OX=9606 GN=RBBP7 PE=1 SV=1	1	5	2	2	5	5	1	1	2	1	2	2	2	2	0	0	0	0	1	1	2	2	0	0	0	0	1	1	10.4	5.2	5.2	47.82	425	425	0.0067568	1.7992	By MS/MS	By MS/MS	By matching
Q9UNZ2	Q9UNZ2	4	4	4	NSFL1 cofactor p47	NSFL1C	NSFL1C			sp|Q9UNZ2|NSF1C_HUMAN NSFL1 cofactor p47 OS=Homo sapiens OX=9606 GN=NSFL1C PE=1 SV=2	1	4	4	4	4	4	0	0	0	0	2	1	4	4	0	0	0	0	2	1	4	4	0	0	0	0	2	1	14.1	14.1	14.1	40.572	370	370	0	7.2365	By MS/MS	By MS/MS
O75822	O75822	1	1	1	Eukaryotic translation initiation factor 3 subunit J	EIF3J	EIF3J			sp|O75822|EIF3J_HUMAN Eukaryotic translation initiation factor 3 subunit J OS=Homo sapiens OX=9606 GN=EIF3J PE=1 SV=2	1	1	1	1	1	1	0	0	0	0	1	1	1	1	0	0	0	0	1	1	1	1	0	0	0	0	1	1	4.3	4.3	4.3	29.062	258	258	0.0067227	1.785	By MS/MS	By matching
Q8IZP2;P50502;Q8NFI4	Q8IZP2;P50502;Q8NFI4	2;2;1	2;2;1	2;2;1	Putative protein FAM10A4;Hsc70-interacting protein;Putative protein FAM10A5	ST13P4;ST13;ST13P5	ST13P4			sp|Q8IZP2|ST134_HUMAN Putative protein FAM10A4 OS=Homo sapiens OX=9606 GN=ST13P4 PE=5 SV=1;sp|P50502|F10A1_HUMAN Hsc70-interacting protein OS=Homo sapiens OX=9606 GN=ST13 PE=1 SV=2;sp|Q8NFI4|F10A5_HUMAN Putative protein FAM10A5 OS=Homo sapiens OX=9606 GN=S	3	2	2	2	2	2	0	0	0	0	2	1	2	2	0	0	0	0	2	1	2	2	0	0	0	0	2	1	10	10	10	27.406	240	240;369;369	0	2.3689	By MS/MS	By MS/MS
Q9UHV9	Q9UHV9	2	2	2	Prefoldin subunit 2	PFDN2	PFDN2			sp|Q9UHV9|PFD2_HUMAN Prefoldin subunit 2 OS=Homo sapiens OX=9606 GN=PFDN2 PE=1 SV=1	1	2	2	2	2	2	0	0	0	0	1	2	2	2	0	0	0	0	1	2	2	2	0	0	0	0	1	2	15.6	15.6	15.6	16.648	154	154	0	2.5772	By MS/MS	By MS/MS
Q3L8U1	Q3L8U1	1	1	1	Chromodomain-helicase-DNA-binding protein 9	CHD9	CHD9			sp|Q3L8U1|CHD9_HUMAN Chromodomain-helicase-DNA-binding protein 9 OS=Homo sapiens OX=9606 GN=CHD9 PE=1 SV=2	1	1	1	1	0	1	0	0	0	0	0	1	0	1	0	0	0	0	0	1	0	1	0	0	0	0	0	1	0.5	0.5	0.5	326.02	2897	2897	0.0079239	1.5863		By matching
Q13409	Q13409	2	2	2	Cytoplasmic dynein 1 intermediate chain 2	DYNC1I2	DYNC1I2			sp|Q13409|DC1I2_HUMAN Cytoplasmic dynein 1 intermediate chain 2 OS=Homo sapiens OX=9606 GN=DYNC1I2 PE=1 SV=3	1	2	2	2	1	2	0	0	0	0	2	1	1	2	0	0	0	0	2	1	1	2	0	0	0	0	2	1	5.5	5.5	5.5	71.456	638	638	0	4.3291	By matching	By MS/MS
Q9Y3F4	Q9Y3F4	3	3	3	Serine-threonine kinase receptor-associated protein	STRAP	STRAP			sp|Q9Y3F4|STRAP_HUMAN Serine-threonine kinase receptor-associated protein OS=Homo sapiens OX=9606 GN=STRAP PE=1 SV=1	1	3	3	3	3	3	0	0	0	0	2	1	3	3	0	0	0	0	2	1	3	3	0	0	0	0	2	1	13.7	13.7	13.7	38.438	350	350	0	3.9141	By MS/MS	By MS/MS
P17931	P17931	2	2	2	Galectin-3	LGALS3	LGALS3			sp|P17931|LEG3_HUMAN Galectin-3 OS=Homo sapiens OX=9606 GN=LGALS3 PE=1 SV=5	1	2	2	2	2	2	0	0	0	0	2	1	2	2	0	0	0	0	2	1	2	2	0	0	0	0	2	1	10	10	10	26.152	250	250	0.0052265	1.9179	By MS/MS	By MS/MS
Q9NX63	Q9NX63	1	1	1	MICOS complex subunit MIC19	CHCHD3	CHCHD3			sp|Q9NX63|MIC19_HUMAN MICOS complex subunit MIC19 OS=Homo sapiens OX=9606 GN=CHCHD3 PE=1 SV=1	1	1	1	1	1	1	0	0	0	0	0	1	1	1	0	0	0	0	0	1	1	1	0	0	0	0	0	1	6.6	6.6	6.6	26.152	227	227	0	7.3527	By MS/MS	By MS/MS
P30044	P30044	2	2	2	Peroxiredoxin-5, mitochondrial	PRDX5	PRDX5			sp|P30044|PRDX5_HUMAN Peroxiredoxin-5, mitochondrial OS=Homo sapiens OX=9606 GN=PRDX5 PE=1 SV=4	1	2	2	2	2	2	0	0	0	0	1	2	2	2	0	0	0	0	1	2	2	2	0	0	0	0	1	2	11.2	11.2	11.2	22.086	214	214	0.0079491	1.5905	By matching	By matching
Q8NDC0	Q8NDC0	1	1	1	MAPK-interacting and spindle-stabilizing protein-like	MAPK1IP1L	MAPK1IP1L			sp|Q8NDC0|MISSL_HUMAN MAPK-interacting and spindle-stabilizing protein-like OS=Homo sapiens OX=9606 GN=MAPK1IP1L PE=1 SV=4	1	1	1	1	1	1	0	0	1	0	1	1	1	1	0	0	1	0	1	1	1	1	0	0	1	0	1	1	6.9	6.9	6.9	24.269	245	245	0	19.942	By MS/MS	By MS/MS
Q8WWM7	Q8WWM7	2	2	2	Ataxin-2-like protein	ATXN2L	ATXN2L			sp|Q8WWM7|ATX2L_HUMAN Ataxin-2-like protein OS=Homo sapiens OX=9606 GN=ATXN2L PE=1 SV=2	1	2	2	2	2	2	0	0	0	0	1	1	2	2	0	0	0	0	1	1	2	2	0	0	0	0	1	1	3.6	3.6	3.6	113.37	1075	1075	0	3.8954	By MS/MS	By MS/MS
P11279	P11279	1	1	1	Lysosome-associated membrane glycoprotein 1	LAMP1	LAMP1			sp|P11279|LAMP1_HUMAN Lysosome-associated membrane glycoprotein 1 OS=Homo sapiens OX=9606 GN=LAMP1 PE=1 SV=3	1	1	1	1	1	1	0	0	0	0	0	1	1	1	0	0	0	0	0	1	1	1	0	0	0	0	0	1	2.6	2.6	2.6	44.882	417	417	0.0067454	1.7921	By MS/MS	By MS/MS
A6NK02	A6NK02	1	1	1	Putative tripartite motif-containing protein 75	TRIM75P	TRIM75P			sp|A6NK02|TRI75_HUMAN Putative tripartite motif-containing protein 75 OS=Homo sapiens OX=9606 GN=TRIM75P PE=5 SV=2	1	1	1	1	1	0	0	0	0	0	1	1	1	0	0	0	0	0	1	1	1	0	0	0	0	0	1	1	3	3	3	53.677	468	468	0.0068259	1.8251	By matching
O95881	O95881	1	1	1	Thioredoxin domain-containing protein 12	TXNDC12	TXNDC12			sp|O95881|TXD12_HUMAN Thioredoxin domain-containing protein 12 OS=Homo sapiens OX=9606 GN=TXNDC12 PE=1 SV=1	1	1	1	1	1	1	0	0	0	0	1	1	1	1	0	0	0	0	1	1	1	1	0	0	0	0	1	1	8.7	8.7	8.7	19.206	172	172	0.0068143	1.8079	By matching	By matching
Q14134	Q14134	3	3	3	Tripartite motif-containing protein 29	TRIM29	TRIM29			sp|Q14134|TRI29_HUMAN Tripartite motif-containing protein 29 OS=Homo sapiens OX=9606 GN=TRIM29 PE=1 SV=2	1	3	3	3	3	3	0	0	0	0	1	0	3	3	0	0	0	0	1	0	3	3	0	0	0	0	1	0	4.8	4.8	4.8	65.834	588	588	0	2.9181	By MS/MS	By MS/MS
Q14152	Q14152	2	2	2	Eukaryotic translation initiation factor 3 subunit A	EIF3A	EIF3A			sp|Q14152|EIF3A_HUMAN Eukaryotic translation initiation factor 3 subunit A OS=Homo sapiens OX=9606 GN=EIF3A PE=1 SV=1	1	2	2	2	1	1	0	0	0	0	1	0	1	1	0	0	0	0	1	0	1	1	0	0	0	0	1	0	1.5	1.5	1.5	166.57	1382	1382	0	2.607	By MS/MS	By matching
Q9UMS4	Q9UMS4	2	2	2	Pre-mRNA-processing factor 19	PRPF19	PRPF19		Y	sp|Q9UMS4|PRP19_HUMAN Pre-mRNA-processing factor 19 OS=Homo sapiens OX=9606 GN=PRPF19 PE=1 SV=1	1	2	2	2	2	2	0	0	0	0	1	1	2	2	0	0	0	0	1	1	2	2	0	0	0	0	1	1	4.8	4.8	4.8	55.18	504	504	0	2.7071	By MS/MS	By MS/MS
Q9H098	Q9H098	2	2	2	Protein FAM107B	FAM107B	FAM107B			sp|Q9H098|F107B_HUMAN Protein FAM107B OS=Homo sapiens OX=9606 GN=FAM107B PE=1 SV=1	1	2	2	2	1	0	0	0	0	0	1	2	1	0	0	0	0	0	1	2	1	0	0	0	0	0	1	2	16	16	16	15.558	131	131	0	3.5404	By matching
O60664	O60664	3	3	3	Perilipin-3	PLIN3	PLIN3			sp|O60664|PLIN3_HUMAN Perilipin-3 OS=Homo sapiens OX=9606 GN=PLIN3 PE=1 SV=3	1	3	3	3	3	3	0	0	0	0	1	0	3	3	0	0	0	0	1	0	3	3	0	0	0	0	1	0	11.5	11.5	11.5	47.074	434	434	0	5.7056	By MS/MS	By MS/MS
Q9BRF8	Q9BRF8	1	1	1	Serine/threonine-protein phosphatase CPPED1	CPPED1	CPPED1			sp|Q9BRF8|CPPED_HUMAN Serine/threonine-protein phosphatase CPPED1 OS=Homo sapiens OX=9606 GN=CPPED1 PE=1 SV=3	1	1	1	1	1	1	0	0	0	0	1	1	1	1	0	0	0	0	1	1	1	1	0	0	0	0	1	1	3.5	3.5	3.5	35.548	314	314	0.0081566	1.6716	By MS/MS	By MS/MS
O75937	O75937	1	1	1	DnaJ homolog subfamily C member 8	DNAJC8	DNAJC8			sp|O75937|DNJC8_HUMAN DnaJ homolog subfamily C member 8 OS=Homo sapiens OX=9606 GN=DNAJC8 PE=1 SV=2	1	1	1	1	1	1	0	0	0	0	1	1	1	1	0	0	0	0	1	1	1	1	0	0	0	0	1	1	3.2	3.2	3.2	29.841	253	253	0	3.1062	By matching	By matching
Q8WXF1	Q8WXF1	1	1	1	Paraspeckle component 1	PSPC1	PSPC1			sp|Q8WXF1|PSPC1_HUMAN Paraspeckle component 1 OS=Homo sapiens OX=9606 GN=PSPC1 PE=1 SV=1	1	1	1	1	1	1	0	0	0	0	1	1	1	1	0	0	0	0	1	1	1	1	0	0	0	0	1	1	2.7	2.7	2.7	58.743	523	523	0	2.5849	By MS/MS	By MS/MS
P62136	P62136	2	2	1	Serine/threonine-protein phosphatase PP1-alpha catalytic subunit	PPP1CA	PPP1CA		Y	sp|P62136|PP1A_HUMAN Serine/threonine-protein phosphatase PP1-alpha catalytic subunit OS=Homo sapiens OX=9606 GN=PPP1CA PE=1 SV=1	1	2	2	1	2	1	0	0	0	0	1	1	2	1	0	0	0	0	1	1	1	1	0	0	0	0	1	1	7.3	7.3	3	37.512	330	330	0	2.2184	By MS/MS	By MS/MS
P55145	P55145	1	1	1	Mesencephalic astrocyte-derived neurotrophic factor	MANF	MANF			sp|P55145|MANF_HUMAN Mesencephalic astrocyte-derived neurotrophic factor OS=Homo sapiens OX=9606 GN=MANF PE=1 SV=3	1	1	1	1	1	1	0	0	0	0	1	1	1	1	0	0	0	0	1	1	1	1	0	0	0	0	1	1	7.7	7.7	7.7	20.7	182	182	0.009434	1.5466	By MS/MS	By matching
Q92499	Q92499	3	3	3	ATP-dependent RNA helicase DDX1	DDX1	DDX1			sp|Q92499|DDX1_HUMAN ATP-dependent RNA helicase DDX1 OS=Homo sapiens OX=9606 GN=DDX1 PE=1 SV=2	1	3	3	3	3	3	0	0	0	0	1	1	3	3	0	0	0	0	1	1	3	3	0	0	0	0	1	1	5.1	5.1	5.1	82.431	740	740	0	7.6343	By MS/MS	By MS/MS
CON__sw|Q2G2B2_CONT|CONT_SASG_STAA8	CON__sw|Q2G2B2_CONT|CONT_SASG_STAA8	3	3	3							1	3	3	3	1	0	0	0	0	0	2	2	1	0	0	0	0	0	2	2	1	0	0	0	0	0	2	2	10.8	10.8	10.8	178.52	1627	1627	0	3.0914	By matching
CON__sw|P09211_CONT|CONT_GSTP1_HUMAN;P09211	CON__sw|P09211_CONT|CONT_GSTP1_HUMAN;P09211	3;3	3;3	3;3	Glutathione S-transferase P	GSTP1	GSTP1			;sp|P09211|GSTP1_HUMAN Glutathione S-transferase P OS=Homo sapiens OX=9606 GN=GSTP1 PE=1 SV=2	2	3	3	3	1	2	0	0	1	1	1	0	1	2	0	0	1	1	1	0	1	2	0	0	1	1	1	0	19	19	19	23.356	210	210;210	0	3.182	By MS/MS	By MS/MS
O60869	O60869	1	1	1	Endothelial differentiation-related factor 1	EDF1	EDF1			sp|O60869|EDF1_HUMAN Endothelial differentiation-related factor 1 OS=Homo sapiens OX=9606 GN=EDF1 PE=1 SV=1	1	1	1	1	1	1	0	0	0	0	0	1	1	1	0	0	0	0	0	1	1	1	0	0	0	0	0	1	10.1	10.1	10.1	16.368	148	148	0.0080257	1.6221	By MS/MS	By MS/MS
P46108	P46108	2	2	2	Adapter molecule crk	CRK	CRK		Y	sp|P46108|CRK_HUMAN Adapter molecule crk OS=Homo sapiens OX=9606 GN=CRK PE=1 SV=2	1	2	2	2	1	1	0	0	0	0	1	1	1	1	0	0	0	0	1	1	1	1	0	0	0	0	1	1	9.2	9.2	9.2	33.83	304	304	0	3.5677	By MS/MS	By MS/MS
O94760	O94760	3	3	3	N(G),N(G)-dimethylarginine dimethylaminohydrolase 1	DDAH1	DDAH1			sp|O94760|DDAH1_HUMAN N(G),N(G)-dimethylarginine dimethylaminohydrolase 1 OS=Homo sapiens OX=9606 GN=DDAH1 PE=1 SV=3	1	3	3	3	1	1	0	0	0	0	2	1	1	1	0	0	0	0	2	1	1	1	0	0	0	0	2	1	13.3	13.3	13.3	31.121	285	285	0	3.5369	By MS/MS	By MS/MS
P07996	P07996	1	1	1	Thrombospondin-1	THBS1	THBS1			sp|P07996|TSP1_HUMAN Thrombospondin-1 OS=Homo sapiens OX=9606 GN=THBS1 PE=1 SV=2	1	1	1	1	1	1	0	0	0	0	1	1	1	1	0	0	0	0	1	1	1	1	0	0	0	0	1	1	1.2	1.2	1.2	129.38	1170	1170	0	2.9989	By matching	By matching
P55327	P55327	2	2	2	Tumor protein D52	TPD52	TPD52			sp|P55327|TPD52_HUMAN Tumor protein D52 OS=Homo sapiens OX=9606 GN=TPD52 PE=1 SV=2	1	2	2	2	2	1	0	0	0	0	1	1	2	1	0	0	0	0	1	1	2	1	0	0	0	0	1	1	12.9	12.9	12.9	24.327	224	224	0.0082645	1.7193	By MS/MS	By matching
P08758	P08758	2	2	2	Annexin A5	ANXA5	ANXA5			sp|P08758|ANXA5_HUMAN Annexin A5 OS=Homo sapiens OX=9606 GN=ANXA5 PE=1 SV=2	1	2	2	2	1	1	0	0	0	0	2	1	1	1	0	0	0	0	2	1	1	1	0	0	0	0	2	1	8.8	8.8	8.8	35.936	320	320	0.0017637	1.9836	By matching	By matching
P62314	P62314	1	1	1	Small nuclear ribonucleoprotein Sm D1	SNRPD1	SNRPD1			sp|P62314|SMD1_HUMAN Small nuclear ribonucleoprotein Sm D1 OS=Homo sapiens OX=9606 GN=SNRPD1 PE=1 SV=1	1	1	1	1	1	1	0	0	0	0	0	1	1	1	0	0	0	0	0	1	1	1	0	0	0	0	0	1	10.9	10.9	10.9	13.281	119	119	0.0035088	1.9412	By MS/MS	By MS/MS
Q9Y4Y9	Q9Y4Y9	1	1	1	U6 snRNA-associated Sm-like protein LSm5	LSM5	LSM5			sp|Q9Y4Y9|LSM5_HUMAN U6 snRNA-associated Sm-like protein LSm5 OS=Homo sapiens OX=9606 GN=LSM5 PE=1 SV=3	1	1	1	1	1	1	0	0	0	0	1	1	1	1	0	0	0	0	1	1	1	1	0	0	0	0	1	1	20.9	20.9	20.9	9.9374	91	91	0.0079618	1.5955	By matching	By matching
A6NJG6	A6NJG6	1	1	1	Arginine-fifty homeobox	ARGFX	ARGFX			sp|A6NJG6|ARGFX_HUMAN Arginine-fifty homeobox OS=Homo sapiens OX=9606 GN=ARGFX PE=2 SV=1	1	1	1	1	1	1	0	0	1	1	1	1	1	1	0	0	1	1	1	1	1	1	0	0	1	1	1	1	8.6	8.6	8.6	35.616	315	315	0.0068493	1.8564	By matching	By matching
Q86UE8	Q86UE8	1	1	1	Serine/threonine-protein kinase tousled-like 2	TLK2	TLK2			sp|Q86UE8|TLK2_HUMAN Serine/threonine-protein kinase tousled-like 2 OS=Homo sapiens OX=9606 GN=TLK2 PE=1 SV=2	1	1	1	1	1	1	0	0	1	0	1	1	1	1	0	0	1	0	1	1	1	1	0	0	1	0	1	1	2.5	2.5	2.5	87.66	772	772	0.0017668	1.9936	By matching	By matching
P49773	P49773	1	1	1	Histidine triad nucleotide-binding protein 1	HINT1	HINT1			sp|P49773|HINT1_HUMAN Histidine triad nucleotide-binding protein 1 OS=Homo sapiens OX=9606 GN=HINT1 PE=1 SV=2	1	1	1	1	1	1	1	1	0	0	1	1	1	1	1	1	0	0	1	1	1	1	1	1	0	0	1	1	7.1	7.1	7.1	13.802	126	126	0	3.6567	By MS/MS	By matching	By matching
O95810	O95810	4	4	4	Serum deprivation-response protein	SDPR	SDPR			sp|O95810|CAVN2_HUMAN Caveolae-associated protein 2 OS=Homo sapiens OX=9606 GN=CAVIN2 PE=1 SV=3	1	4	4	4	4	4	0	0	1	1	4	3	4	4	0	0	1	1	4	3	4	4	0	0	1	1	4	3	13.6	13.6	13.6	47.173	425	425	0	6.2746	By MS/MS	By MS/MS
O75083	O75083	4	4	4	WD repeat-containing protein 1	WDR1	WDR1		Y	sp|O75083|WDR1_HUMAN WD repeat-containing protein 1 OS=Homo sapiens OX=9606 GN=WDR1 PE=1 SV=4	1	4	4	4	4	4	0	0	1	0	4	3	4	4	0	0	1	0	4	3	4	4	0	0	1	0	4	3	7.4	7.4	7.4	66.193	606	606	0	3.5711	By MS/MS	By MS/MS
Q9H444	Q9H444	4	4	4	Charged multivesicular body protein 4b	CHMP4B	CHMP4B		Y	sp|Q9H444|CHM4B_HUMAN Charged multivesicular body protein 4b OS=Homo sapiens OX=9606 GN=CHMP4B PE=1 SV=1	1	4	4	4	3	3	0	0	0	1	1	3	3	3	0	0	0	1	1	3	3	3	0	0	0	1	1	3	20.1	20.1	20.1	24.95	224	224	0	10.446	By MS/MS	By MS/MS
Q96IZ0	Q96IZ0	4	4	4	PRKC apoptosis WT1 regulator protein	PAWR	PAWR			sp|Q96IZ0|PAWR_HUMAN PRKC apoptosis WT1 regulator protein OS=Homo sapiens OX=9606 GN=PAWR PE=1 SV=1	1	4	4	4	2	3	1	1	0	0	3	3	2	3	1	1	0	0	3	3	2	3	1	1	0	0	3	3	22.4	22.4	22.4	36.567	340	340	0	21.948	By MS/MS	By MS/MS	By matching
P26583	P26583	3	2	2	High mobility group protein B2	HMGB2	HMGB2		Y	sp|P26583|HMGB2_HUMAN High mobility group protein B2 OS=Homo sapiens OX=9606 GN=HMGB2 PE=1 SV=2	1	3	2	2	3	3	0	0	2	1	3	3	2	2	0	0	1	0	2	2	2	2	0	0	1	0	2	2	18.7	12.9	12.9	24.033	209	209	0	3.9979	By MS/MS	By MS/MS
Q96CT7	Q96CT7	4	4	4	Coiled-coil domain-containing protein 124	CCDC124	CCDC124			sp|Q96CT7|CC124_HUMAN Coiled-coil domain-containing protein 124 OS=Homo sapiens OX=9606 GN=CCDC124 PE=1 SV=1	1	4	4	4	4	4	3	1	0	0	2	3	4	4	3	1	0	0	2	3	4	4	3	1	0	0	2	3	20.2	20.2	20.2	25.835	223	223	0	5.2805	By MS/MS	By MS/MS	By matching
P13693;Q56UQ5	P13693	4;1	4;1	4;1	Translationally-controlled tumor protein	TPT1	TPT1			sp|P13693|TCTP_HUMAN Translationally-controlled tumor protein OS=Homo sapiens OX=9606 GN=TPT1 PE=1 SV=1	2	4	4	4	3	3	0	0	1	1	4	4	3	3	0	0	1	1	4	4	3	3	0	0	1	1	4	4	20.9	20.9	20.9	19.595	172	172;140	0	19.715	By MS/MS	By MS/MS
P52272	P52272	5	5	5	Heterogeneous nuclear ribonucleoprotein M	HNRNPM	HNRNPM			sp|P52272|HNRPM_HUMAN Heterogeneous nuclear ribonucleoprotein M OS=Homo sapiens OX=9606 GN=HNRNPM PE=1 SV=3	1	5	5	5	2	5	0	0	1	1	1	3	2	5	0	0	1	1	1	3	2	5	0	0	1	1	1	3	9.2	9.2	9.2	77.515	730	730	0	4.3875	By MS/MS	By MS/MS
Q9Y281	Q9Y281	6	4	4	Cofilin-2	CFL2	CFL2		Y	sp|Q9Y281|COF2_HUMAN Cofilin-2 OS=Homo sapiens OX=9606 GN=CFL2 PE=1 SV=1	1	6	4	4	6	6	2	2	3	2	3	5	4	4	0	0	1	0	2	3	4	4	0	0	1	0	2	3	36.7	25.9	25.9	18.736	166	166	0	3.7799	By MS/MS	By matching	By matching
Q14247	Q14247	5	5	5	Src substrate cortactin	CTTN	CTTN		Y	sp|Q14247|SRC8_HUMAN Src substrate cortactin OS=Homo sapiens OX=9606 GN=CTTN PE=1 SV=2	1	5	5	5	5	4	1	1	0	0	2	2	5	4	1	1	0	0	2	2	5	4	1	1	0	0	2	2	14.5	14.5	14.5	61.585	550	550	0	18.717	By MS/MS	By MS/MS	By matching
CON__sp|P00974_CONT|CONT_P00974	CON__sp|P00974_CONT|CONT_P00974	2	2	2							1	2	2	2	2	2	1	1	0	0	2	2	2	2	1	1	0	0	2	2	2	2	1	1	0	0	2	2	43.1	43.1	43.1	7.3274	65	65	0	5.1615	By MS/MS	By MS/MS	By matching
P21291	P21291	3	3	3	Cysteine and glycine-rich protein 1	CSRP1	CSRP1			sp|P21291|CSRP1_HUMAN Cysteine and glycine-rich protein 1 OS=Homo sapiens OX=9606 GN=CSRP1 PE=1 SV=3	1	3	3	3	3	3	2	2	0	0	2	2	3	3	2	2	0	0	2	2	3	3	2	2	0	0	2	2	19.2	19.2	19.2	20.567	193	193	0	7.4135	By MS/MS	By MS/MS	By matching
O00233	O00233	4	4	4	26S proteasome non-ATPase regulatory subunit 9	PSMD9	PSMD9			sp|O00233|PSMD9_HUMAN 26S proteasome non-ATPase regulatory subunit 9 OS=Homo sapiens OX=9606 GN=PSMD9 PE=1 SV=3	1	4	4	4	4	4	0	0	1	0	2	2	4	4	0	0	1	0	2	2	4	4	0	0	1	0	2	2	22.4	22.4	22.4	24.682	223	223	0	10.287	By MS/MS	By MS/MS
P48643	P48643	2	2	2	T-complex protein 1 subunit epsilon	CCT5	CCT5			sp|P48643|TCPE_HUMAN T-complex protein 1 subunit epsilon OS=Homo sapiens OX=9606 GN=CCT5 PE=1 SV=1	1	2	2	2	2	1	1	0	0	0	1	1	2	1	1	0	0	0	1	1	2	1	1	0	0	0	1	1	3.7	3.7	3.7	59.67	541	541	0.0082102	1.6957	By MS/MS	By matching	By matching
Q07065	Q07065	4	4	4	Cytoskeleton-associated protein 4	CKAP4	CKAP4			sp|Q07065|CKAP4_HUMAN Cytoskeleton-associated protein 4 OS=Homo sapiens OX=9606 GN=CKAP4 PE=1 SV=2	1	4	4	4	2	2	0	1	0	0	3	1	2	2	0	1	0	0	3	1	2	2	0	1	0	0	3	1	8.8	8.8	8.8	66.022	602	602	0	17.689	By MS/MS	By MS/MS
P25685	P25685	3	3	3	DnaJ homolog subfamily B member 1	DNAJB1	DNAJB1			sp|P25685|DNJB1_HUMAN DnaJ homolog subfamily B member 1 OS=Homo sapiens OX=9606 GN=DNAJB1 PE=1 SV=4	1	3	3	3	3	3	0	0	1	0	3	3	3	3	0	0	1	0	3	3	3	3	0	0	1	0	3	3	9.7	9.7	9.7	38.044	340	340	0	4.6072	By MS/MS	By MS/MS
P26038	P26038	4	3	3	Moesin	MSN	MSN			sp|P26038|MOES_HUMAN Moesin OS=Homo sapiens OX=9606 GN=MSN PE=1 SV=3	1	4	3	3	4	4	1	1	0	0	2	2	3	3	1	1	0	0	2	2	3	3	1	1	0	0	2	2	6.8	4.9	4.9	67.819	577	577	0.0017953	2.0584	By MS/MS	By MS/MS	By matching
O00148;Q13838	O00148;Q13838	1;1	1;1	1;1	ATP-dependent RNA helicase DDX39A;Spliceosome RNA helicase DDX39B	DDX39A;DDX39B	DDX39A			sp|O00148|DX39A_HUMAN ATP-dependent RNA helicase DDX39A OS=Homo sapiens OX=9606 GN=DDX39A PE=1 SV=2;sp|Q13838|DX39B_HUMAN Spliceosome RNA helicase DDX39B OS=Homo sapiens OX=9606 GN=DDX39B PE=1 SV=1	2	1	1	1	1	1	0	1	0	0	1	1	1	1	0	1	0	0	1	1	1	1	0	1	0	0	1	1	3.3	3.3	3.3	49.129	427	427;428	0.0017857	2.0331	By MS/MS	By MS/MS
P36952	P36952	6	6	6	Serpin B5	SERPINB5	SERPINB5			sp|P36952|SPB5_HUMAN Serpin B5 OS=Homo sapiens OX=9606 GN=SERPINB5 PE=1 SV=2	1	6	6	6	6	6	1	1	0	0	0	1	6	6	1	1	0	0	0	1	6	6	1	1	0	0	0	1	20.8	20.8	20.8	42.1	375	375	0	13.322	By MS/MS	By MS/MS	By matching
O14979	O14979	2	2	2	Heterogeneous nuclear ribonucleoprotein D-like	HNRNPDL	HNRNPDL			sp|O14979|HNRDL_HUMAN Heterogeneous nuclear ribonucleoprotein D-like OS=Homo sapiens OX=9606 GN=HNRNPDL PE=1 SV=3	1	2	2	2	1	1	1	1	0	0	1	2	1	1	1	1	0	0	1	2	1	1	1	1	0	0	1	2	5.7	5.7	5.7	46.437	420	420	0	6.352	By MS/MS	By MS/MS	By matching
Q99426	Q99426	3	3	3	Tubulin-folding cofactor B	TBCB	TBCB			sp|Q99426|TBCB_HUMAN Tubulin-folding cofactor B OS=Homo sapiens OX=9606 GN=TBCB PE=1 SV=2	1	3	3	3	3	3	0	0	0	1	2	2	3	3	0	0	0	1	2	2	3	3	0	0	0	1	2	2	15.6	15.6	15.6	27.325	244	244	0	3.2014	By MS/MS	By MS/MS
O60925	O60925	2	2	2	Prefoldin subunit 1	PFDN1	PFDN1			sp|O60925|PFD1_HUMAN Prefoldin subunit 1 OS=Homo sapiens OX=9606 GN=PFDN1 PE=1 SV=2	1	2	2	2	2	2	2	1	0	0	2	2	2	2	2	1	0	0	2	2	2	2	2	1	0	0	2	2	17.2	17.2	17.2	14.21	122	122	0.0035211	1.9656	By matching	By MS/MS	By matching
P40926	P40926	3	3	3	Malate dehydrogenase, mitochondrial	MDH2	MDH2			sp|P40926|MDHM_HUMAN Malate dehydrogenase, mitochondrial OS=Homo sapiens OX=9606 GN=MDH2 PE=1 SV=3	1	3	3	3	2	2	0	0	1	0	3	2	2	2	0	0	1	0	3	2	2	2	0	0	1	0	3	2	10.9	10.9	10.9	35.503	338	338	0	4.0616	By MS/MS	By MS/MS
O15212	O15212	2	2	2	Prefoldin subunit 6	PFDN6	PFDN6			sp|O15212|PFD6_HUMAN Prefoldin subunit 6 OS=Homo sapiens OX=9606 GN=PFDN6 PE=1 SV=1	1	2	2	2	2	2	0	0	0	1	2	2	2	2	0	0	0	1	2	2	2	2	0	0	0	1	2	2	20.2	20.2	20.2	14.582	129	129	0	10.461	By matching	By matching
Q99584	Q99584	2	2	2	Protein S100-A13	S100A13	S100A13			sp|Q99584|S10AD_HUMAN Protein S100-A13 OS=Homo sapiens OX=9606 GN=S100A13 PE=1 SV=1	1	2	2	2	2	1	0	0	0	1	2	2	2	1	0	0	0	1	2	2	2	1	0	0	0	1	2	2	23.5	23.5	23.5	11.471	98	98	0.0068729	1.868	By MS/MS	By matching
P34932;O95757	P34932	9;1	9;1	8;0	Heat shock 70 kDa protein 4	HSPA4	HSPA4			sp|P34932|HSP74_HUMAN Heat shock 70 kDa protein 4 OS=Homo sapiens OX=9606 GN=HSPA4 PE=1 SV=4	2	9	9	8	7	7	0	0	2	2	6	5	7	7	0	0	2	2	6	5	7	6	0	0	2	2	5	4	13.9	13.9	12.3	94.33	840	840;839	0	18.425	By MS/MS	By MS/MS
P61353	P61353	3	3	3	60S ribosomal protein L27	RPL27	RPL27			sp|P61353|RL27_HUMAN 60S ribosomal protein L27 OS=Homo sapiens OX=9606 GN=RPL27 PE=1 SV=2	1	3	3	3	3	3	1	1	0	0	2	2	3	3	1	1	0	0	2	2	3	3	1	1	0	0	2	2	30.1	30.1	30.1	15.798	136	136	0	3.1893	By MS/MS	By MS/MS	By matching
Q15075	Q15075	3	3	3	Early endosome antigen 1	EEA1	EEA1			sp|Q15075|EEA1_HUMAN Early endosome antigen 1 OS=Homo sapiens OX=9606 GN=EEA1 PE=1 SV=2	1	3	3	3	2	2	1	1	0	0	2	1	2	2	1	1	0	0	2	1	2	2	1	1	0	0	2	1	2.3	2.3	2.3	162.46	1411	1411	0	2.3291	By matching	By MS/MS	By matching
Q16643	Q16643	3	3	3	Drebrin	DBN1	DBN1		Y	sp|Q16643|DREB_HUMAN Drebrin OS=Homo sapiens OX=9606 GN=DBN1 PE=1 SV=4	1	3	3	3	3	3	0	0	0	1	1	1	3	3	0	0	0	1	1	1	3	3	0	0	0	1	1	1	6.8	6.8	6.8	71.428	649	649	0	27.656	By MS/MS	By MS/MS
P52907;P47755	P52907;P47755	2;1	2;1	2;1	F-actin-capping protein subunit alpha-1;F-actin-capping protein subunit alpha-2	CAPZA1;CAPZA2	CAPZA1		Y	sp|P52907|CAZA1_HUMAN F-actin-capping protein subunit alpha-1 OS=Homo sapiens OX=9606 GN=CAPZA1 PE=1 SV=3;sp|P47755|CAZA2_HUMAN F-actin-capping protein subunit alpha-2 OS=Homo sapiens OX=9606 GN=CAPZA2 PE=1 SV=3	2	2	2	2	2	2	1	1	0	0	2	1	2	2	1	1	0	0	2	1	2	2	1	1	0	0	2	1	9.1	9.1	9.1	32.922	286	286;286	0	2.972	By MS/MS	By matching	By matching
Q99497	Q99497	4	4	4	Protein deglycase DJ-1	PARK7	PARK7			sp|Q99497|PARK7_HUMAN Protein/nucleic acid deglycase DJ-1 OS=Homo sapiens OX=9606 GN=PARK7 PE=1 SV=2	1	4	4	4	4	4	0	0	2	2	3	3	4	4	0	0	2	2	3	3	4	4	0	0	2	2	3	3	29.6	29.6	29.6	19.891	189	189	0	28.726	By MS/MS	By MS/MS
Q6NZI2	Q6NZI2	5	5	5	Polymerase I and transcript release factor	PTRF	PTRF			sp|Q6NZI2|CAVN1_HUMAN Caveolae-associated protein 1 OS=Homo sapiens OX=9606 GN=CAVIN1 PE=1 SV=1	1	5	5	5	5	5	0	0	4	1	3	4	5	5	0	0	4	1	3	4	5	5	0	0	4	1	3	4	17.2	17.2	17.2	43.476	390	390	0	36.698	By MS/MS	By MS/MS
Q9UHB6	Q9UHB6	4	4	4	LIM domain and actin-binding protein 1	LIMA1	LIMA1		Y	sp|Q9UHB6|LIMA1_HUMAN LIM domain and actin-binding protein 1 OS=Homo sapiens OX=9606 GN=LIMA1 PE=1 SV=1	1	4	4	4	4	3	0	0	1	2	3	3	4	3	0	0	1	2	3	3	4	3	0	0	1	2	3	3	5.4	5.4	5.4	85.225	759	759	0	4.2996	By MS/MS	By MS/MS
O75348;O95670	O75348;O95670	2;1	2;1	2;1	V-type proton ATPase subunit G 1;V-type proton ATPase subunit G 2	ATP6V1G1;ATP6V1G2	ATP6V1G1			sp|O75348|VATG1_HUMAN V-type proton ATPase subunit G 1 OS=Homo sapiens OX=9606 GN=ATP6V1G1 PE=1 SV=3;sp|O95670|VATG2_HUMAN V-type proton ATPase subunit G 2 OS=Homo sapiens OX=9606 GN=ATP6V1G2 PE=1 SV=1	2	2	2	2	2	2	1	2	0	0	2	2	2	2	1	2	0	0	2	2	2	2	1	2	0	0	2	2	22	22	22	13.757	118	118;118	0	8.7635	By matching	By matching	By matching
P14406	P14406	2	2	2	Cytochrome c oxidase subunit 7A2, mitochondrial	COX7A2	COX7A2			sp|P14406|CX7A2_HUMAN Cytochrome c oxidase subunit 7A2, mitochondrial OS=Homo sapiens OX=9606 GN=COX7A2 PE=1 SV=1	1	2	2	2	2	2	0	0	0	1	2	2	2	2	0	0	0	1	2	2	2	2	0	0	0	1	2	2	27.7	27.7	27.7	9.3959	83	83	0	3.8798	By matching	By matching
P18621	P18621	5	5	5	60S ribosomal protein L17	RPL17	RPL17			sp|P18621|RL17_HUMAN 60S ribosomal protein L17 OS=Homo sapiens OX=9606 GN=RPL17 PE=1 SV=3	1	5	5	5	4	5	0	0	2	3	3	3	4	5	0	0	2	3	3	3	4	5	0	0	2	3	3	3	27.7	27.7	27.7	21.397	184	184	0	7.3348	By MS/MS	By MS/MS
O60437	O60437	8	8	8	Periplakin	PPL	PPL			sp|O60437|PEPL_HUMAN Periplakin OS=Homo sapiens OX=9606 GN=PPL PE=1 SV=4	1	8	8	8	7	6	0	2	0	0	1	0	7	6	0	2	0	0	1	0	7	6	0	2	0	0	1	0	4.6	4.6	4.6	204.74	1756	1756	0	7.0902	By MS/MS	By MS/MS
P27824	P27824	6	6	6	Calnexin	CANX	CANX			sp|P27824|CALX_HUMAN Calnexin OS=Homo sapiens OX=9606 GN=CANX PE=1 SV=2	1	6	6	6	6	6	0	0	5	4	6	6	6	6	0	0	5	4	6	6	6	6	0	0	5	4	6	6	13.2	13.2	13.2	67.567	592	592	0	15.505	By MS/MS	By MS/MS
Q01082	Q01082	9	9	9	Spectrin beta chain, non-erythrocytic 1	SPTBN1	SPTBN1		Y	sp|Q01082|SPTB2_HUMAN Spectrin beta chain, non-erythrocytic 1 OS=Homo sapiens OX=9606 GN=SPTBN1 PE=1 SV=2	1	9	9	9	6	5	0	0	4	4	6	8	6	5	0	0	4	4	6	8	6	5	0	0	4	4	6	8	4.7	4.7	4.7	274.61	2364	2364	0	12.435	By MS/MS	By matching
Q8IVM0	Q8IVM0	2	2	2	Coiled-coil domain-containing protein 50	CCDC50	CCDC50			sp|Q8IVM0|CCD50_HUMAN Coiled-coil domain-containing protein 50 OS=Homo sapiens OX=9606 GN=CCDC50 PE=1 SV=1	1	2	2	2	1	2	1	1	0	0	1	2	1	2	1	1	0	0	1	2	1	2	1	1	0	0	1	2	7.2	7.2	7.2	35.822	306	306	0.0083195	1.7536	By MS/MS	By matching	By matching
Q92522	Q92522	2	2	2	Histone H1x	H1FX	H1FX			sp|Q92522|H1X_HUMAN Histone H1x OS=Homo sapiens OX=9606 GN=H1FX PE=1 SV=1	1	2	2	2	2	2	1	1	0	0	2	2	2	2	1	1	0	0	2	2	2	2	1	1	0	0	2	2	13.1	13.1	13.1	22.487	213	213	0.006734	1.7889	By MS/MS	By matching	By matching
P50990	P50990	6	6	6	T-complex protein 1 subunit theta	CCT8	CCT8			sp|P50990|TCPQ_HUMAN T-complex protein 1 subunit theta OS=Homo sapiens OX=9606 GN=CCT8 PE=1 SV=4	1	6	6	6	6	6	0	0	3	2	4	2	6	6	0	0	3	2	4	2	6	6	0	0	3	2	4	2	12.2	12.2	12.2	59.62	548	548	0	6.3946	By MS/MS	By MS/MS
P20339;P61020;P51148	P20339;P61020;P51148	2;1;1	2;1;1	2;1;1	Ras-related protein Rab-5A;Ras-related protein Rab-5B;Ras-related protein Rab-5C	RAB5A;RAB5B;RAB5C	RAB5A			sp|P20339|RAB5A_HUMAN Ras-related protein Rab-5A OS=Homo sapiens OX=9606 GN=RAB5A PE=1 SV=2;sp|P61020|RAB5B_HUMAN Ras-related protein Rab-5B OS=Homo sapiens OX=9606 GN=RAB5B PE=1 SV=1;sp|P51148|RAB5C_HUMAN Ras-related protein Rab-5C OS=Homo sapiens OX=9606	3	2	2	2	2	2	0	1	0	0	1	1	2	2	0	1	0	0	1	1	2	2	0	1	0	0	1	1	11.6	11.6	11.6	23.658	215	215;215;216	0.0082508	1.7159	By MS/MS	By matching
Q99733	Q99733	4	2	2	Nucleosome assembly protein 1-like 4	NAP1L4	NAP1L4			sp|Q99733|NP1L4_HUMAN Nucleosome assembly protein 1-like 4 OS=Homo sapiens OX=9606 GN=NAP1L4 PE=1 SV=1	1	4	2	2	4	4	1	1	2	1	2	2	2	2	0	0	1	0	1	1	2	2	0	0	1	0	1	1	10.7	7.7	7.7	42.823	375	375	0	21.55	By MS/MS	By MS/MS	By matching
P78371	P78371	5	5	5	T-complex protein 1 subunit beta	CCT2	CCT2			sp|P78371|TCPB_HUMAN T-complex protein 1 subunit beta OS=Homo sapiens OX=9606 GN=CCT2 PE=1 SV=4	1	5	5	5	3	4	0	0	2	3	2	4	3	4	0	0	2	3	2	4	3	4	0	0	2	3	2	4	12.1	12.1	12.1	57.488	535	535	0	7.8598	By MS/MS	By MS/MS
P62306	P62306	1	1	1	Small nuclear ribonucleoprotein F	SNRPF	SNRPF			sp|P62306|RUXF_HUMAN Small nuclear ribonucleoprotein F OS=Homo sapiens OX=9606 GN=SNRPF PE=1 SV=1	1	1	1	1	1	1	1	1	0	0	1	1	1	1	1	1	0	0	1	1	1	1	1	1	0	0	1	1	15.1	15.1	15.1	9.7251	86	86	0.0017825	2.0331	By MS/MS	By MS/MS	By matching
P50395	P50395	4	4	4	Rab GDP dissociation inhibitor beta	GDI2	GDI2			sp|P50395|GDIB_HUMAN Rab GDP dissociation inhibitor beta OS=Homo sapiens OX=9606 GN=GDI2 PE=1 SV=2	1	4	4	4	4	4	2	1	0	0	1	0	4	4	2	1	0	0	1	0	4	4	2	1	0	0	1	0	10.8	10.8	10.8	50.663	445	445	0	6.5852	By MS/MS	By MS/MS	By matching
Q86UP2	Q86UP2	4	4	4	Kinectin	KTN1	KTN1			sp|Q86UP2|KTN1_HUMAN Kinectin OS=Homo sapiens OX=9606 GN=KTN1 PE=1 SV=1	1	4	4	4	4	4	1	1	0	0	2	0	4	4	1	1	0	0	2	0	4	4	1	1	0	0	2	0	3.5	3.5	3.5	156.27	1357	1357	0	4.2462	By MS/MS	By matching	By matching
CON__sw|P02672_CONT|CONT_P02672	CON__sw|P02672_CONT|CONT_P02672	3	3	3							1	3	3	3	3	3	2	2	0	0	1	1	3	3	2	2	0	0	1	1	3	3	2	2	0	0	1	1	6.3	6.3	6.3	67.011	615	615	0	7.0475	By MS/MS	By MS/MS	By matching
Q15417	Q15417	4	4	4	Calponin-3	CNN3	CNN3			sp|Q15417|CNN3_HUMAN Calponin-3 OS=Homo sapiens OX=9606 GN=CNN3 PE=1 SV=1	1	4	4	4	4	4	0	0	2	3	2	3	4	4	0	0	2	3	2	3	4	4	0	0	2	3	2	3	14.9	14.9	14.9	36.413	329	329	0	12.476	By MS/MS	By MS/MS
P17980	P17980	3	3	3	26S protease regulatory subunit 6A	PSMC3	PSMC3			sp|P17980|PRS6A_HUMAN 26S proteasome regulatory subunit 6A OS=Homo sapiens OX=9606 GN=PSMC3 PE=1 SV=3	1	3	3	3	3	3	0	0	1	1	2	2	3	3	0	0	1	1	2	2	3	3	0	0	1	1	2	2	11.8	11.8	11.8	49.203	439	439	0	10.936	By MS/MS	By matching
P58546	P58546	1	1	1	Myotrophin	MTPN	MTPN			sp|P58546|MTPN_HUMAN Myotrophin OS=Homo sapiens OX=9606 GN=MTPN PE=1 SV=2	1	1	1	1	1	1	1	1	0	0	1	0	1	1	1	1	0	0	1	0	1	1	1	1	0	0	1	0	14.4	14.4	14.4	12.895	118	118	0	18.747	By MS/MS	By MS/MS	By matching
Q9H299	Q9H299	2	2	2	SH3 domain-binding glutamic acid-rich-like protein 3	SH3BGRL3	SH3BGRL3			sp|Q9H299|SH3L3_HUMAN SH3 domain-binding glutamic acid-rich-like protein 3 OS=Homo sapiens OX=9606 GN=SH3BGRL3 PE=1 SV=1	1	2	2	2	2	2	1	1	0	0	0	1	2	2	1	1	0	0	0	1	2	2	1	1	0	0	0	1	31.2	31.2	31.2	10.438	93	93	0	2.5419	By MS/MS	By MS/MS	By MS/MS
P08133	P08133	2	2	2	Annexin A6	ANXA6	ANXA6			sp|P08133|ANXA6_HUMAN Annexin A6 OS=Homo sapiens OX=9606 GN=ANXA6 PE=1 SV=3	1	2	2	2	2	2	0	0	1	1	2	2	2	2	0	0	1	1	2	2	2	2	0	0	1	1	2	2	3.1	3.1	3.1	75.872	673	673	0.0069085	1.8751	By matching	By matching
Q7Z406	Q7Z406	11	8	8	Myosin-14	MYH14	MYH14			sp|Q7Z406|MYH14_HUMAN Myosin-14 OS=Homo sapiens OX=9606 GN=MYH14 PE=1 SV=2	1	11	8	8	11	11	0	1	3	3	3	3	8	8	0	0	0	0	0	0	8	8	0	0	0	0	0	0	6.5	4.6	4.6	227.87	1995	1995	0	10.875	By MS/MS	By MS/MS
P84098	P84098	3	3	3	60S ribosomal protein L19	RPL19	RPL19			sp|P84098|RL19_HUMAN 60S ribosomal protein L19 OS=Homo sapiens OX=9606 GN=RPL19 PE=1 SV=1	1	3	3	3	2	2	0	0	1	1	3	2	2	2	0	0	1	1	3	2	2	2	0	0	1	1	3	2	16.8	16.8	16.8	23.466	196	196	0	16.037	By MS/MS	By MS/MS
Q9BRA2	Q9BRA2	2	2	2	Thioredoxin domain-containing protein 17	TXNDC17	TXNDC17			sp|Q9BRA2|TXD17_HUMAN Thioredoxin domain-containing protein 17 OS=Homo sapiens OX=9606 GN=TXNDC17 PE=1 SV=1	1	2	2	2	2	2	0	0	1	0	1	2	2	2	0	0	1	0	1	2	2	2	0	0	1	0	1	2	22.8	22.8	22.8	13.941	123	123	0	3.1825	By MS/MS	By matching
Q92817	Q92817	7	7	7	Envoplakin	EVPL	EVPL			sp|Q92817|EVPL_HUMAN Envoplakin OS=Homo sapiens OX=9606 GN=EVPL PE=1 SV=3	1	7	7	7	7	6	0	0	0	0	0	0	7	6	0	0	0	0	0	0	7	6	0	0	0	0	0	0	4.6	4.6	4.6	231.6	2033	2033	0	11.869	By MS/MS	By MS/MS
Q9UKV3	Q9UKV3	3	3	3	Apoptotic chromatin condensation inducer in the nucleus	ACIN1	ACIN1			sp|Q9UKV3|ACINU_HUMAN Apoptotic chromatin condensation inducer in the nucleus OS=Homo sapiens OX=9606 GN=ACIN1 PE=1 SV=2	1	3	3	3	2	3	0	0	1	0	1	0	2	3	0	0	1	0	1	0	2	3	0	0	1	0	1	0	2.6	2.6	2.6	151.86	1341	1341	0	2.594	By MS/MS	By MS/MS
O75223	O75223	3	3	3	Gamma-glutamylcyclotransferase	GGCT	GGCT			sp|O75223|GGCT_HUMAN Gamma-glutamylcyclotransferase OS=Homo sapiens OX=9606 GN=GGCT PE=1 SV=1	1	3	3	3	3	3	2	2	0	0	1	1	3	3	2	2	0	0	1	1	3	3	2	2	0	0	1	1	21.3	21.3	21.3	21.007	188	188	0	3.2911	By MS/MS	By MS/MS	By matching
Q15942	Q15942	3	3	3	Zyxin	ZYX	ZYX			sp|Q15942|ZYX_HUMAN Zyxin OS=Homo sapiens OX=9606 GN=ZYX PE=1 SV=1	1	3	3	3	3	2	1	1	0	0	1	1	3	2	1	1	0	0	1	1	3	2	1	1	0	0	1	1	9.8	9.8	9.8	61.277	572	572	0	2.8579	By MS/MS	By matching	By MS/MS
Q02790	Q02790	2	2	2	Peptidyl-prolyl cis-trans isomerase FKBP4;Peptidyl-prolyl cis-trans isomerase FKBP4, N-terminally processed	FKBP4	FKBP4			sp|Q02790|FKBP4_HUMAN Peptidyl-prolyl cis-trans isomerase FKBP4 OS=Homo sapiens OX=9606 GN=FKBP4 PE=1 SV=3	1	2	2	2	1	1	0	0	1	0	0	2	1	1	0	0	1	0	0	2	1	1	0	0	1	0	0	2	3.9	3.9	3.9	51.804	459	459	0.0080128	1.615	By MS/MS	By matching
P10606	P10606	1	1	1	Cytochrome c oxidase subunit 5B, mitochondrial	COX5B	COX5B			sp|P10606|COX5B_HUMAN Cytochrome c oxidase subunit 5B, mitochondrial OS=Homo sapiens OX=9606 GN=COX5B PE=1 SV=2	1	1	1	1	0	1	1	1	0	0	1	1	0	1	1	1	0	0	1	1	0	1	1	1	0	0	1	1	8.5	8.5	8.5	13.696	129	129	0.0068027	1.8029		By matching	By matching
P35268	P35268	2	2	2	60S ribosomal protein L22	RPL22	RPL22			sp|P35268|RL22_HUMAN 60S ribosomal protein L22 OS=Homo sapiens OX=9606 GN=RPL22 PE=1 SV=2	1	2	2	2	2	2	0	0	2	2	1	1	2	2	0	0	2	2	1	1	2	2	0	0	2	2	1	1	18.8	18.8	18.8	14.787	128	128	0	3.665	By MS/MS	By MS/MS
O14818;Q8TAA3	O14818	4;1	4;1	4;1	Proteasome subunit alpha type-7	PSMA7	PSMA7			sp|O14818|PSA7_HUMAN Proteasome subunit alpha type-7 OS=Homo sapiens OX=9606 GN=PSMA7 PE=1 SV=1	2	4	4	4	4	4	2	3	0	0	0	1	4	4	2	3	0	0	0	1	4	4	2	3	0	0	0	1	14.9	14.9	14.9	27.887	248	248;256	0	12.005	By MS/MS	By MS/MS	By matching
P61923	P61923	2	2	2	Coatomer subunit zeta-1	COPZ1	COPZ1			sp|P61923|COPZ1_HUMAN Coatomer subunit zeta-1 OS=Homo sapiens OX=9606 GN=COPZ1 PE=1 SV=1	1	2	2	2	2	2	0	0	1	0	1	1	2	2	0	0	1	0	1	1	2	2	0	0	1	0	1	1	14.1	14.1	14.1	20.198	177	177	0	7.5797	By MS/MS	By MS/MS
Q71U36;P0DPH8;P0DPH7;Q6PEY2;Q9NY65	Q71U36;P0DPH8;P0DPH7;Q6PEY2	19;14;14;11;9	2;2;2;2;2	0;0;0;0;0	Tubulin alpha-1A chain;Tubulin alpha-3E chain	TUBA1A;TUBA3E	TUBA1A	Y		sp|Q71U36|TBA1A_HUMAN Tubulin alpha-1A chain OS=Homo sapiens OX=9606 GN=TUBA1A PE=1 SV=1;sp|P0DPH8|TBA3D_HUMAN Tubulin alpha-3D chain OS=Homo sapiens OX=9606 GN=TUBA3D PE=1 SV=1;sp|P0DPH7|TBA3C_HUMAN Tubulin alpha-3C chain OS=Homo sapiens OX=9606 GN=TUBA3C	5	19	2	0	17	17	13	14	18	17	15	14	2	2	0	0	1	1	2	1	0	0	0	0	0	0	0	0	54.1	3.1	0	50.135	451	451;450;450;450;449	0	4.9104	By MS/MS	By MS/MS	By matching
Q12765	Q12765	3	3	3	Secernin-1	SCRN1	SCRN1			sp|Q12765|SCRN1_HUMAN Secernin-1 OS=Homo sapiens OX=9606 GN=SCRN1 PE=1 SV=2	1	3	3	3	2	1	0	0	0	2	2	2	2	1	0	0	0	2	2	2	2	1	0	0	0	2	2	2	9.2	9.2	9.2	46.382	414	414	0	5.1064	By MS/MS	By MS/MS
P63167;Q96FJ2	P63167;Q96FJ2	2;1	2;1	2;1	Dynein light chain 1, cytoplasmic;Dynein light chain 2, cytoplasmic	DYNLL1;DYNLL2	DYNLL1			sp|P63167|DYL1_HUMAN Dynein light chain 1, cytoplasmic OS=Homo sapiens OX=9606 GN=DYNLL1 PE=1 SV=1;sp|Q96FJ2|DYL2_HUMAN Dynein light chain 2, cytoplasmic OS=Homo sapiens OX=9606 GN=DYNLL2 PE=1 SV=1	2	2	2	2	2	1	0	0	1	0	1	0	2	1	0	0	1	0	1	0	2	1	0	0	1	0	1	0	37.1	37.1	37.1	10.366	89	89;89	0	3.3571	By MS/MS	By MS/MS
P67775;P62714	P67775;P62714	5;4	5;4	5;4	Serine/threonine-protein phosphatase 2A catalytic subunit alpha isoform;Serine/threonine-protein phosphatase 2A catalytic subunit beta isoform	PPP2CA;PPP2CB	PPP2CA			sp|P67775|PP2AA_HUMAN Serine/threonine-protein phosphatase 2A catalytic subunit alpha isoform OS=Homo sapiens OX=9606 GN=PPP2CA PE=1 SV=1;sp|P62714|PP2AB_HUMAN Serine/threonine-protein phosphatase 2A catalytic subunit beta isoform OS=Homo sapiens OX=9606 G	2	5	5	5	5	5	0	0	2	1	2	1	5	5	0	0	2	1	2	1	5	5	0	0	2	1	2	1	25.2	25.2	25.2	35.594	309	309;309	0	12.13	By MS/MS	By MS/MS
P14866	P14866	2	2	2	Heterogeneous nuclear ribonucleoprotein L	HNRNPL	HNRNPL			sp|P14866|HNRPL_HUMAN Heterogeneous nuclear ribonucleoprotein L OS=Homo sapiens OX=9606 GN=HNRNPL PE=1 SV=2	1	2	2	2	1	1	0	0	0	1	0	1	1	1	0	0	0	1	0	1	1	1	0	0	0	1	0	1	4.2	4.2	4.2	64.132	589	589	0.0034965	1.9355	By MS/MS	By MS/MS
P49327	P49327	2	2	2	Fatty acid synthase;[Acyl-carrier-protein] S-acetyltransferase;[Acyl-carrier-protein] S-malonyltransferase;3-oxoacyl-[acyl-carrier-protein] synthase;3-oxoacyl-[acyl-carrier-protein] reductase;3-hydroxyacyl-[acyl-carrier-protein] dehydratase;Enoyl-[acyl-carrier-protein] reductase;Oleoyl-[acyl-carrier-protein] hydrolase	FASN	FASN			sp|P49327|FAS_HUMAN Fatty acid synthase OS=Homo sapiens OX=9606 GN=FASN PE=1 SV=3	1	2	2	2	2	2	0	0	1	1	0	2	2	2	0	0	1	1	0	2	2	2	0	0	1	1	0	2	1.2	1.2	1.2	273.42	2511	2511	0.0017794	2.0289	By matching	By MS/MS
Q9ULV4	Q9ULV4	2	2	2	Coronin-1C	CORO1C	CORO1C		Y	sp|Q9ULV4|COR1C_HUMAN Coronin-1C OS=Homo sapiens OX=9606 GN=CORO1C PE=1 SV=1	1	2	2	2	1	2	0	0	1	1	2	2	1	2	0	0	1	1	2	2	1	2	0	0	1	1	2	2	5.5	5.5	5.5	53.248	474	474	0	2.8463	By matching	By matching
Q92804	Q92804	4	2	2	TATA-binding protein-associated factor 2N	TAF15	TAF15			sp|Q92804|RBP56_HUMAN TATA-binding protein-associated factor 2N OS=Homo sapiens OX=9606 GN=TAF15 PE=1 SV=1	1	4	2	2	3	3	2	2	2	2	3	3	1	1	0	0	1	1	1	1	1	1	0	0	1	1	1	1	11	7.1	7.1	61.829	592	592	0	3.3251	By matching	By MS/MS	By matching
CON__sw|A3EZ79_CONT|CONT_A3EZ79;Q32W65;Q6UXC7	CON__sw|A3EZ79_CONT|CONT_A3EZ79;Q32W65;Q6UXC7	2	2	1							1	2	2	1	2	0	0	0	0	0	0	0	2	0	0	0	0	0	0	0	1	0	0	0	0	0	0	0	5.3	5.3	3.1	45.048	449	449	0	2.9443	By MS/MS
P62280	P62280	3	3	3	40S ribosomal protein S11	RPS11	RPS11			sp|P62280|RS11_HUMAN 40S ribosomal protein S11 OS=Homo sapiens OX=9606 GN=RPS11 PE=1 SV=3	1	3	3	3	3	3	0	0	1	2	1	2	3	3	0	0	1	2	1	2	3	3	0	0	1	2	1	2	22.2	22.2	22.2	18.431	158	158	0	2.7773	By MS/MS	By MS/MS
P51659	P51659	3	3	3	Peroxisomal multifunctional enzyme type 2;(3R)-hydroxyacyl-CoA dehydrogenase;Enoyl-CoA hydratase 2	HSD17B4	HSD17B4			sp|P51659|DHB4_HUMAN Peroxisomal multifunctional enzyme type 2 OS=Homo sapiens OX=9606 GN=HSD17B4 PE=1 SV=3	1	3	3	3	2	3	0	0	0	0	0	0	2	3	0	0	0	0	0	0	2	3	0	0	0	0	0	0	4.6	4.6	4.6	79.685	736	736	0	3.6209	By MS/MS	By MS/MS
Q15782	Q15782	3	3	3	Chitinase-3-like protein 2	CHI3L2	CHI3L2			sp|Q15782|CH3L2_HUMAN Chitinase-3-like protein 2 OS=Homo sapiens OX=9606 GN=CHI3L2 PE=1 SV=1	1	3	3	3	3	3	0	0	0	0	0	0	3	3	0	0	0	0	0	0	3	3	0	0	0	0	0	0	9.5	9.5	9.5	43.5	390	390	0	2.9686	By MS/MS	By MS/MS
Q9Y490	Q9Y490	4	4	4	Talin-1	TLN1	TLN1			sp|Q9Y490|TLN1_HUMAN Talin-1 OS=Homo sapiens OX=9606 GN=TLN1 PE=1 SV=3	1	4	4	4	2	2	0	0	1	2	3	4	2	2	0	0	1	2	3	4	2	2	0	0	1	2	3	4	2.4	2.4	2.4	269.76	2541	2541	0	5.0682	By MS/MS	By matching
P09601	P09601	2	2	2	Heme oxygenase 1	HMOX1	HMOX1			sp|P09601|HMOX1_HUMAN Heme oxygenase 1 OS=Homo sapiens OX=9606 GN=HMOX1 PE=1 SV=1	1	2	2	2	2	2	0	0	0	0	0	0	2	2	0	0	0	0	0	0	2	2	0	0	0	0	0	0	8.3	8.3	8.3	32.818	288	288	0.0079872	1.6132	By MS/MS	By MS/MS
A0A075B6K5;P80748	A0A075B6K5;P80748	1;1	1;1	1;1	Ig lambda chain V-III region LOI	IGLV3-9	IGLV3-9			sp|A0A075B6K5|LV39_HUMAN Immunoglobulin lambda variable 3-9 OS=Homo sapiens OX=9606 GN=IGLV3-9 PE=3 SV=1;sp|P80748|LV321_HUMAN Immunoglobulin lambda variable 3-21 OS=Homo sapiens OX=9606 GN=IGLV3-21 PE=1 SV=2	2	1	1	1	1	1	1	1	0	0	1	1	1	1	1	1	0	0	1	1	1	1	1	1	0	0	1	1	13.9	13.9	13.9	12.332	115	115;117	0.0018083	2.1137	By matching	By matching	By matching
CON__sw|Q3SZR3_CONT|CONT_Q3SZR3	CON__sw|Q3SZR3_CONT|CONT_Q3SZR3	1	1	1							1	1	1	1	0	0	0	0	0	0	1	1	0	0	0	0	0	0	1	1	0	0	0	0	0	0	1	1	7.4	7.4	7.4	23.182	202	202	0	2.7525
O00299	O00299	5	5	5	Chloride intracellular channel protein 1	CLIC1	CLIC1			sp|O00299|CLIC1_HUMAN Chloride intracellular channel protein 1 OS=Homo sapiens OX=9606 GN=CLIC1 PE=1 SV=4	1	5	5	5	4	4	0	0	4	3	3	1	4	4	0	0	4	3	3	1	4	4	0	0	4	3	3	1	32.4	32.4	32.4	26.922	241	241	0	6.5111	By MS/MS	By MS/MS
P41567;O60739	P41567;O60739	2;1	2;1	2;1	Eukaryotic translation initiation factor 1;Eukaryotic translation initiation factor 1b	EIF1;EIF1B	EIF1			sp|P41567|EIF1_HUMAN Eukaryotic translation initiation factor 1 OS=Homo sapiens OX=9606 GN=EIF1 PE=1 SV=1;sp|O60739|EIF1B_HUMAN Eukaryotic translation initiation factor 1b OS=Homo sapiens OX=9606 GN=EIF1B PE=1 SV=2	2	2	2	2	1	1	0	0	1	0	2	2	1	1	0	0	1	0	2	2	1	1	0	0	1	0	2	2	29.2	29.2	29.2	12.732	113	113;113	0	4.417	By matching	By matching
P12429	P12429	2	2	2	Annexin A3	ANXA3	ANXA3			sp|P12429|ANXA3_HUMAN Annexin A3 OS=Homo sapiens OX=9606 GN=ANXA3 PE=1 SV=3	1	2	2	2	1	2	0	0	0	1	1	1	1	2	0	0	0	1	1	1	1	2	0	0	0	1	1	1	7.4	7.4	7.4	36.375	323	323	0	6.9716	By matching	By MS/MS
Q9Y230	Q9Y230	2	2	2	RuvB-like 2	RUVBL2	RUVBL2			sp|Q9Y230|RUVB2_HUMAN RuvB-like 2 OS=Homo sapiens OX=9606 GN=RUVBL2 PE=1 SV=3	1	2	2	2	2	2	0	0	2	2	1	1	2	2	0	0	2	2	1	1	2	2	0	0	2	2	1	1	5	5	5	51.156	463	463	0.0083056	1.7489	By matching	By MS/MS
Q14203	Q14203	2	2	2	Dynactin subunit 1	DCTN1	DCTN1			sp|Q14203|DCTN1_HUMAN Dynactin subunit 1 OS=Homo sapiens OX=9606 GN=DCTN1 PE=1 SV=3	1	2	2	2	2	2	0	0	0	1	1	0	2	2	0	0	0	1	1	0	2	2	0	0	0	1	1	0	1.9	1.9	1.9	141.69	1278	1278	0	2.2571	By MS/MS	By MS/MS
O75190;Q8WWF6;Q8NHS0;P25686	O75190;Q8WWF6;Q8NHS0;P25686	2;1;1;1	2;1;1;1	2;1;1;1	DnaJ homolog subfamily B member 6;DnaJ homolog subfamily B member 3;DnaJ homolog subfamily B member 8;DnaJ homolog subfamily B member 2	DNAJB6;DNAJB3;DNAJB8;DNAJB2	DNAJB6			sp|O75190|DNJB6_HUMAN DnaJ homolog subfamily B member 6 OS=Homo sapiens OX=9606 GN=DNAJB6 PE=1 SV=2;sp|Q8WWF6|DNJB3_HUMAN DnaJ homolog subfamily B member 3 OS=Homo sapiens OX=9606 GN=DNAJB3 PE=1 SV=1;sp|Q8NHS0|DNJB8_HUMAN DnaJ homolog subfamily B member 8	4	2	2	2	2	1	0	0	0	0	0	0	2	1	0	0	0	0	0	0	2	1	0	0	0	0	0	0	7.1	7.1	7.1	36.087	326	326;145;232;324	0	2.2374	By MS/MS	By matching
Q8WUM4	Q8WUM4	2	2	2	Programmed cell death 6-interacting protein	PDCD6IP	PDCD6IP			sp|Q8WUM4|PDC6I_HUMAN Programmed cell death 6-interacting protein OS=Homo sapiens OX=9606 GN=PDCD6IP PE=1 SV=1	1	2	2	2	2	2	0	0	0	0	0	0	2	2	0	0	0	0	0	0	2	2	0	0	0	0	0	0	4.3	4.3	4.3	96.022	868	868	0	2.9438	By MS/MS	By MS/MS
Q13200	Q13200	3	3	3	26S proteasome non-ATPase regulatory subunit 2	PSMD2	PSMD2			sp|Q13200|PSMD2_HUMAN 26S proteasome non-ATPase regulatory subunit 2 OS=Homo sapiens OX=9606 GN=PSMD2 PE=1 SV=3	1	3	3	3	1	2	0	0	2	2	3	2	1	2	0	0	2	2	3	2	1	2	0	0	2	2	3	2	5.5	5.5	5.5	100.2	908	908	0	4.4432	By MS/MS	By matching
P16152;O75828	P16152;O75828	3;2	3;2	3;2	Carbonyl reductase [NADPH] 1;Carbonyl reductase [NADPH] 3	CBR1;CBR3	CBR1			sp|P16152|CBR1_HUMAN Carbonyl reductase [NADPH] 1 OS=Homo sapiens OX=9606 GN=CBR1 PE=1 SV=3;sp|O75828|CBR3_HUMAN Carbonyl reductase [NADPH] 3 OS=Homo sapiens OX=9606 GN=CBR3 PE=1 SV=3	2	3	3	3	3	2	0	0	0	0	0	0	3	2	0	0	0	0	0	0	3	2	0	0	0	0	0	0	15.5	15.5	15.5	30.375	277	277;277	0	14.852	By MS/MS	By MS/MS
P43034	P43034	2	2	2	Platelet-activating factor acetylhydrolase IB subunit alpha	PAFAH1B1	PAFAH1B1			sp|P43034|LIS1_HUMAN Platelet-activating factor acetylhydrolase IB subunit alpha OS=Homo sapiens OX=9606 GN=PAFAH1B1 PE=1 SV=2	1	2	2	2	1	2	0	0	0	0	0	0	1	2	0	0	0	0	0	0	1	2	0	0	0	0	0	0	5.6	5.6	5.6	46.637	410	410	0	2.3125	By MS/MS	By MS/MS
Q9BQ50	Q9BQ50	2	2	2	Three prime repair exonuclease 2	TREX2	TREX2			sp|Q9BQ50|TREX2_HUMAN Three prime repair exonuclease 2 OS=Homo sapiens OX=9606 GN=TREX2 PE=1 SV=1	1	2	2	2	2	2	0	0	0	0	0	0	2	2	0	0	0	0	0	0	2	2	0	0	0	0	0	0	9.7	9.7	9.7	30.621	279	279	0.0067002	1.773	By matching	By MS/MS
P62191	P62191	3	3	3	26S protease regulatory subunit 4	PSMC1	PSMC1			sp|P62191|PRS4_HUMAN 26S proteasome regulatory subunit 4 OS=Homo sapiens OX=9606 GN=PSMC1 PE=1 SV=1	1	3	3	3	3	2	0	0	0	0	0	0	3	2	0	0	0	0	0	0	3	2	0	0	0	0	0	0	8.2	8.2	8.2	49.184	440	440	0	2.3452	By MS/MS	By matching
P35321	P35321	3	1	1	Cornifin-A	SPRR1A	SPRR1A			sp|P35321|SPR1A_HUMAN Cornifin-A OS=Homo sapiens OX=9606 GN=SPRR1A PE=1 SV=2	1	3	1	1	3	3	2	2	1	1	0	0	1	1	0	0	0	0	0	0	1	1	0	0	0	0	0	0	52.8	19.1	19.1	9.8774	89	89	0	8.5428	By MS/MS	By MS/MS	By matching
Q5TA76;Q9BYE3;Q5TA78;Q5TA79;Q5TA82;Q5TA81;O14633;Q5T7P3	Q5TA76;Q9BYE3;Q5TA78;Q5TA79;Q5TA82;Q5TA81;O14633;Q5T7P3	1;1;1;1;1;1;1;1	1;1;1;1;1;1;1;1	1;1;1;1;1;1;1;1	Late cornified envelope protein 3A;Late cornified envelope protein 3D;Late cornified envelope protein 4A;Late cornified envelope protein 2A;Late cornified envelope protein 2D;Late cornified envelope protein 2C;Late cornified envelope protein 2B;Late cornified envelope protein 1B	LCE3A;LCE3D;LCE4A;LCE2A;LCE2D;LCE2C;LCE2B;LCE1B	LCE3A			sp|Q5TA76|LCE3A_HUMAN Late cornified envelope protein 3A OS=Homo sapiens OX=9606 GN=LCE3A PE=1 SV=1;sp|Q9BYE3|LCE3D_HUMAN Late cornified envelope protein 3D OS=Homo sapiens OX=9606 GN=LCE3D PE=1 SV=1;sp|Q5TA78|LCE4A_HUMAN Late cornified envelope protein 4A	8	1	1	1	1	1	0	0	0	0	0	0	1	1	0	0	0	0	0	0	1	1	0	0	0	0	0	0	15.7	15.7	15.7	9.1461	89	89;92;99;106;110;110;110;118	0	6.7716	By MS/MS	By matching
Q15427	Q15427	1	1	1	Splicing factor 3B subunit 4	SF3B4	SF3B4			sp|Q15427|SF3B4_HUMAN Splicing factor 3B subunit 4 OS=Homo sapiens OX=9606 GN=SF3B4 PE=1 SV=1	1	1	1	1	0	0	0	0	0	0	1	1	0	0	0	0	0	0	1	1	0	0	0	0	0	0	1	1	3.3	3.3	3.3	44.385	424	424	0	6.8574
Q9NP79	Q9NP79	1	1	1	Vacuolar protein sorting-associated protein VTA1 homolog	VTA1	VTA1			sp|Q9NP79|VTA1_HUMAN Vacuolar protein sorting-associated protein VTA1 homolog OS=Homo sapiens OX=9606 GN=VTA1 PE=1 SV=1	1	1	1	1	1	1	0	0	1	1	1	1	1	1	0	0	1	1	1	1	1	1	0	0	1	1	1	1	4.6	4.6	4.6	33.879	307	307	0.0094488	1.5505	By matching	By matching
Q9Y520	Q9Y520	2	2	2	Protein PRRC2C	PRRC2C	PRRC2C			sp|Q9Y520|PRC2C_HUMAN Protein PRRC2C OS=Homo sapiens OX=9606 GN=PRRC2C PE=1 SV=4	1	2	2	2	1	2	0	0	0	0	0	0	1	2	0	0	0	0	0	0	1	2	0	0	0	0	0	0	0.7	0.7	0.7	316.91	2896	2896	0.0081037	1.6575	By matching	By MS/MS
P16401	P16401	2	1	1	Histone H1.5	HIST1H1B	HIST1H1B			sp|P16401|H15_HUMAN Histone H1.5 OS=Homo sapiens OX=9606 GN=HIST1H1B PE=1 SV=3	1	2	1	1	2	2	1	1	0	0	0	0	1	1	0	0	0	0	0	0	1	1	0	0	0	0	0	0	10.2	7.1	7.1	22.58	226	226	0	3.2259	By MS/MS	By MS/MS	By matching
Q3MHD2	Q3MHD2	1	1	1	Protein LSM12 homolog	LSM12	LSM12			sp|Q3MHD2|LSM12_HUMAN Protein LSM12 homolog OS=Homo sapiens OX=9606 GN=LSM12 PE=1 SV=2	1	1	1	1	1	1	0	0	0	0	0	0	1	1	0	0	0	0	0	0	1	1	0	0	0	0	0	0	6.7	6.7	6.7	21.701	195	195	0.0094044	1.5434	By MS/MS	By MS/MS
P26447	P26447	1	1	1	Protein S100-A4	S100A4	S100A4			sp|P26447|S10A4_HUMAN Protein S100-A4 OS=Homo sapiens OX=9606 GN=S100A4 PE=1 SV=1	1	1	1	1	0	0	0	0	0	0	0	1	0	0	0	0	0	0	0	1	0	0	0	0	0	0	0	1	10.9	10.9	10.9	11.728	101	101	0.0080515	1.6319
Q14204	Q14204	2	2	2	Cytoplasmic dynein 1 heavy chain 1	DYNC1H1	DYNC1H1			sp|Q14204|DYHC1_HUMAN Cytoplasmic dynein 1 heavy chain 1 OS=Homo sapiens OX=9606 GN=DYNC1H1 PE=1 SV=5	1	2	2	2	2	1	0	0	0	0	0	0	2	1	0	0	0	0	0	0	2	1	0	0	0	0	0	0	0.6	0.6	0.6	532.4	4646	4646	0.0035149	1.9553	By MS/MS	By MS/MS
Q9UHX1	Q9UHX1	2	2	2	Poly(U)-binding-splicing factor PUF60	PUF60	PUF60			sp|Q9UHX1|PUF60_HUMAN Poly(U)-binding-splicing factor PUF60 OS=Homo sapiens OX=9606 GN=PUF60 PE=1 SV=1	1	2	2	2	2	2	0	0	1	1	0	1	2	2	0	0	1	1	0	1	2	2	0	0	1	1	0	1	4.7	4.7	4.7	59.875	559	559	0	15.063	By MS/MS	By MS/MS
P38606	P38606	2	2	2	V-type proton ATPase catalytic subunit A	ATP6V1A	ATP6V1A			sp|P38606|VATA_HUMAN V-type proton ATPase catalytic subunit A OS=Homo sapiens OX=9606 GN=ATP6V1A PE=1 SV=2	1	2	2	2	2	1	0	0	0	0	0	0	2	1	0	0	0	0	0	0	2	1	0	0	0	0	0	0	5.2	5.2	5.2	68.303	617	617	0	3.5802	By MS/MS	By matching
O43240	O43240	1	1	1	Kallikrein-10	KLK10	KLK10			sp|O43240|KLK10_HUMAN Kallikrein-10 OS=Homo sapiens OX=9606 GN=KLK10 PE=1 SV=3	1	1	1	1	1	1	0	0	0	0	0	0	1	1	0	0	0	0	0	0	1	1	0	0	0	0	0	0	4	4	4	30.17	276	276	0.0094787	1.568	By matching	By MS/MS
Q14257	Q14257	1	1	1	Reticulocalbin-2	RCN2	RCN2			sp|Q14257|RCN2_HUMAN Reticulocalbin-2 OS=Homo sapiens OX=9606 GN=RCN2 PE=1 SV=1	1	1	1	1	0	0	0	0	0	0	1	1	0	0	0	0	0	0	1	1	0	0	0	0	0	0	1	1	4.7	4.7	4.7	36.876	317	317	0.0094192	1.5444
O43684	O43684	2	2	2	Mitotic checkpoint protein BUB3	BUB3	BUB3			sp|O43684|BUB3_HUMAN Mitotic checkpoint protein BUB3 OS=Homo sapiens OX=9606 GN=BUB3 PE=1 SV=1	1	2	2	2	2	2	0	0	0	0	0	0	2	2	0	0	0	0	0	0	2	2	0	0	0	0	0	0	7.3	7.3	7.3	37.154	328	328	0	2.4484	By MS/MS	By MS/MS
P08865	P08865	1	1	1	40S ribosomal protein SA	RPSA	RPSA			sp|P08865|RSSA_HUMAN 40S ribosomal protein SA OS=Homo sapiens OX=9606 GN=RPSA PE=1 SV=4	1	1	1	1	1	1	0	0	0	0	0	0	1	1	0	0	0	0	0	0	1	1	0	0	0	0	0	0	5.8	5.8	5.8	32.854	295	295	0	18.039	By MS/MS	By MS/MS
Q9Y4L1	Q9Y4L1	1	1	1	Hypoxia up-regulated protein 1	HYOU1	HYOU1			sp|Q9Y4L1|HYOU1_HUMAN Hypoxia up-regulated protein 1 OS=Homo sapiens OX=9606 GN=HYOU1 PE=1 SV=1	1	1	1	1	1	1	0	0	0	1	1	1	1	1	0	0	0	1	1	1	1	1	0	0	0	1	1	1	1.3	1.3	1.3	111.33	999	999	0	2.7714	By matching	By matching
Q4L180	Q4L180	5	5	5	Filamin A-interacting protein 1-like	FILIP1L	FILIP1L			sp|Q4L180|FIL1L_HUMAN Filamin A-interacting protein 1-like OS=Homo sapiens OX=9606 GN=FILIP1L PE=1 SV=2	1	5	5	5	4	4	0	0	4	3	1	0	4	4	0	0	4	3	1	0	4	4	0	0	4	3	1	0	5.1	5.1	5.1	130.38	1135	1135	0	5.517	By MS/MS	By matching
Q13148	Q13148	1	1	1	TAR DNA-binding protein 43	TARDBP	TARDBP			sp|Q13148|TADBP_HUMAN TAR DNA-binding protein 43 OS=Homo sapiens OX=9606 GN=TARDBP PE=1 SV=1	1	1	1	1	1	1	0	0	0	0	0	0	1	1	0	0	0	0	0	0	1	1	0	0	0	0	0	0	4.3	4.3	4.3	44.739	414	414	0	9.4702	By MS/MS	By MS/MS
CON__sw|Q29443_CONT|CONT_Q29443;CON__sw|Q29443_CONT|CONT_TRFE_BOVIN;CON__sw|Q0IIK2_CONT|CONT_Q0IIK2	CON__sw|Q29443_CONT|CONT_Q29443;CON__sw|Q29443_CONT|CONT_TRFE_BOVIN;CON__sw|Q0IIK2_CONT|CONT_Q0IIK2	1;1;1	1;1;1	1;1;1						;;	3	1	1	1	1	1	0	0	1	1	1	1	1	1	0	0	1	1	1	1	1	1	0	0	1	1	1	1	1.8	1.8	1.8	75.829	685	685;704;704	0.0082237	1.6999	By matching	By matching
P98179	P98179	2	2	2	RNA-binding protein 3	RBM3	RBM3			sp|P98179|RBM3_HUMAN RNA-binding protein 3 OS=Homo sapiens OX=9606 GN=RBM3 PE=1 SV=1	1	2	2	2	0	1	0	0	1	1	2	2	0	1	0	0	1	1	2	2	0	1	0	0	1	1	2	2	15.9	15.9	15.9	17.17	157	157	0.0018182	2.1575		By matching
P02656	P02656	1	1	1	Apolipoprotein C-III	APOC3	APOC3			sp|P02656|APOC3_HUMAN Apolipoprotein C-III OS=Homo sapiens OX=9606 GN=APOC3 PE=1 SV=1	1	1	1	1	0	0	0	0	0	0	1	1	0	0	0	0	0	0	1	1	0	0	0	0	0	0	1	1	16.2	16.2	16.2	10.852	99	99	0	40.207
P80188	P80188	1	1	1	Neutrophil gelatinase-associated lipocalin	LCN2	LCN2			sp|P80188|NGAL_HUMAN Neutrophil gelatinase-associated lipocalin OS=Homo sapiens OX=9606 GN=LCN2 PE=1 SV=2	1	1	1	1	1	0	0	0	0	0	0	0	1	0	0	0	0	0	0	0	1	0	0	0	0	0	0	0	7.6	7.6	7.6	22.588	198	198	0	4.6657	By MS/MS
P08195	P08195	1	1	1	4F2 cell-surface antigen heavy chain	SLC3A2	SLC3A2			sp|P08195|4F2_HUMAN 4F2 cell-surface antigen heavy chain OS=Homo sapiens OX=9606 GN=SLC3A2 PE=1 SV=3	1	1	1	1	0	0	0	0	0	0	1	0	0	0	0	0	0	0	1	0	0	0	0	0	0	0	1	0	2.1	2.1	2.1	67.993	630	630	0.0017699	2.01
Q9BQE3	Q9BQE3	18	2	2	Tubulin alpha-1C chain	TUBA1C	TUBA1C			sp|Q9BQE3|TBA1C_HUMAN Tubulin alpha-1C chain OS=Homo sapiens OX=9606 GN=TUBA1C PE=1 SV=1	1	18	2	2	15	16	12	12	16	16	12	12	1	1	0	0	1	1	0	1	1	1	0	0	1	1	0	1	50.1	9.6	9.6	49.895	449	449	0	2.9647	By MS/MS	By MS/MS	By matching
P49458	P49458	1	1	1	Signal recognition particle 9 kDa protein	SRP9	SRP9			sp|P49458|SRP09_HUMAN Signal recognition particle 9 kDa protein OS=Homo sapiens OX=9606 GN=SRP9 PE=1 SV=2	1	1	1	1	1	1	0	0	0	0	0	0	1	1	0	0	0	0	0	0	1	1	0	0	0	0	0	0	12.8	12.8	12.8	10.112	86	86	0.0067797	1.8015	By MS/MS	By MS/MS
O60927	O60927	1	1	1	Protein phosphatase 1 regulatory subunit 11	PPP1R11	PPP1R11			sp|O60927|PP1RB_HUMAN E3 ubiquitin-protein ligase PPP1R11 OS=Homo sapiens OX=9606 GN=PPP1R11 PE=1 SV=1	1	1	1	1	0	0	0	0	0	0	1	1	0	0	0	0	0	0	1	1	0	0	0	0	0	0	1	1	19.8	19.8	19.8	13.952	126	126	0	3.5042
O00303	O00303	2	2	2	Eukaryotic translation initiation factor 3 subunit F	EIF3F	EIF3F			sp|O00303|EIF3F_HUMAN Eukaryotic translation initiation factor 3 subunit F OS=Homo sapiens OX=9606 GN=EIF3F PE=1 SV=1	1	2	2	2	2	2	0	0	1	1	0	1	2	2	0	0	1	1	0	1	2	2	0	0	1	1	0	1	8.1	8.1	8.1	37.563	357	357	0	15.475	By MS/MS	By MS/MS
Q9UHR5	Q9UHR5	1	1	1	SAP30-binding protein	SAP30BP	SAP30BP			sp|Q9UHR5|S30BP_HUMAN SAP30-binding protein OS=Homo sapiens OX=9606 GN=SAP30BP PE=1 SV=1	1	1	1	1	1	1	0	0	0	0	0	0	1	1	0	0	0	0	0	0	1	1	0	0	0	0	0	0	4.9	4.9	4.9	33.87	308	308	0.0081301	1.6652	By MS/MS	By matching
P50452	P50452	1	1	1	Serpin B8	SERPINB8	SERPINB8			sp|P50452|SPB8_HUMAN Serpin B8 OS=Homo sapiens OX=9606 GN=SERPINB8 PE=1 SV=2	1	1	1	1	1	1	0	0	0	0	0	0	1	1	0	0	0	0	0	0	1	1	0	0	0	0	0	0	4	4	4	42.766	374	374	0.0035026	1.9409	By MS/MS	By MS/MS
P25786	P25786	1	1	1	Proteasome subunit alpha type-1	PSMA1	PSMA1			sp|P25786|PSA1_HUMAN Proteasome subunit alpha type-1 OS=Homo sapiens OX=9606 GN=PSMA1 PE=1 SV=1	1	1	1	1	1	1	0	0	0	0	0	0	1	1	0	0	0	0	0	0	1	1	0	0	0	0	0	0	5.7	5.7	5.7	29.555	263	263	0	2.5526	By MS/MS	By MS/MS
Q16630	Q16630	1	1	1	Cleavage and polyadenylation specificity factor subunit 6	CPSF6	CPSF6			sp|Q16630|CPSF6_HUMAN Cleavage and polyadenylation specificity factor subunit 6 OS=Homo sapiens OX=9606 GN=CPSF6 PE=1 SV=2	1	1	1	1	1	1	0	0	0	0	0	0	1	1	0	0	0	0	0	0	1	1	0	0	0	0	0	0	2.5	2.5	2.5	59.209	551	551	0.0052356	1.9263	By MS/MS	By matching
Q96FW1	Q96FW1	1	1	1	Ubiquitin thioesterase OTUB1	OTUB1	OTUB1			sp|Q96FW1|OTUB1_HUMAN Ubiquitin thioesterase OTUB1 OS=Homo sapiens OX=9606 GN=OTUB1 PE=1 SV=2	1	1	1	1	1	1	0	0	0	0	0	0	1	1	0	0	0	0	0	0	1	1	0	0	0	0	0	0	5.5	5.5	5.5	31.284	271	271	0.0052174	1.9115	By MS/MS	By MS/MS
P61313	P61313	2	2	2	60S ribosomal protein L15	RPL15	RPL15			sp|P61313|RL15_HUMAN 60S ribosomal protein L15 OS=Homo sapiens OX=9606 GN=RPL15 PE=1 SV=2	1	2	2	2	1	0	0	0	2	2	2	1	1	0	0	0	2	2	2	1	1	0	0	0	2	2	2	1	10.3	10.3	10.3	24.146	204	204	0	2.7471	By matching
Q58FF6	Q58FF6	6	1	1	Putative heat shock protein HSP 90-beta 4	HSP90AB4P	HSP90AB4P			sp|Q58FF6|H90B4_HUMAN Putative heat shock protein HSP 90-beta 4 OS=Homo sapiens OX=9606 GN=HSP90AB4P PE=5 SV=1	1	6	1	1	5	5	2	2	5	5	6	5	0	0	0	0	0	0	1	0	0	0	0	0	0	0	1	0	10.7	4	4	58.264	505	505	0.008	1.6147	By matching	By matching	By matching
Q14315	Q14315	37	24	24	Filamin-C	FLNC	FLNC			sp|Q14315|FLNC_HUMAN Filamin-C OS=Homo sapiens OX=9606 GN=FLNC PE=1 SV=3	1	37	24	24	20	19	0	1	36	37	15	15	7	6	0	0	24	24	6	6	7	6	0	0	24	24	6	6	16.9	12.1	12.1	291.02	2725	2725	0	85.962	By matching	By MS/MS
P50991	P50991	2	2	2	T-complex protein 1 subunit delta	CCT4	CCT4			sp|P50991|TCPD_HUMAN T-complex protein 1 subunit delta OS=Homo sapiens OX=9606 GN=CCT4 PE=1 SV=4	1	2	2	2	1	2	0	0	2	2	2	2	1	2	0	0	2	2	2	2	1	2	0	0	2	2	2	2	5.4	5.4	5.4	57.924	539	539	0	2.908	By matching	By matching
Q08379	Q08379	3	3	3	Golgin subfamily A member 2	GOLGA2	GOLGA2			sp|Q08379|GOGA2_HUMAN Golgin subfamily A member 2 OS=Homo sapiens OX=9606 GN=GOLGA2 PE=1 SV=3	1	3	3	3	2	2	0	0	3	2	1	1	2	2	0	0	3	2	1	1	2	2	0	0	3	2	1	1	3.3	3.3	3.3	113.08	1002	1002	0	3.6418	By MS/MS	By MS/MS
Q9Y6A5	Q9Y6A5	7	7	7	Transforming acidic coiled-coil-containing protein 3	TACC3	TACC3			sp|Q9Y6A5|TACC3_HUMAN Transforming acidic coiled-coil-containing protein 3 OS=Homo sapiens OX=9606 GN=TACC3 PE=1 SV=1	1	7	7	7	4	3	0	0	7	7	1	1	4	3	0	0	7	7	1	1	4	3	0	0	7	7	1	1	11.1	11.1	11.1	90.359	838	838	0	21.09	By MS/MS	By matching
P07476	P07476	9	9	9	Involucrin	IVL	IVL			sp|P07476|INVO_HUMAN Involucrin OS=Homo sapiens OX=9606 GN=IVL PE=1 SV=2	1	9	9	9	8	9	1	1	0	1	0	1	8	9	1	1	0	1	0	1	8	9	1	1	0	1	0	1	19	19	19	68.478	585	585	0	74.336	By MS/MS	By MS/MS	By matching
P07305	P07305	3	3	3	Histone H1.0;Histone H1.0, N-terminally processed	H1F0	H1F0			sp|P07305|H10_HUMAN Histone H1.0 OS=Homo sapiens OX=9606 GN=H1F0 PE=1 SV=3	1	3	3	3	3	2	0	1	1	1	3	2	3	2	0	1	1	1	3	2	3	2	0	1	1	1	3	2	18.6	18.6	18.6	20.863	194	194	0	12.126	By MS/MS	By MS/MS
Q86V81	Q86V81	4	4	4	THO complex subunit 4	ALYREF	ALYREF			sp|Q86V81|THOC4_HUMAN THO complex subunit 4 OS=Homo sapiens OX=9606 GN=ALYREF PE=1 SV=3	1	4	4	4	3	4	0	1	0	1	4	4	3	4	0	1	0	1	4	4	3	4	0	1	0	1	4	4	29.2	29.2	29.2	26.888	257	257	0	24.61	By MS/MS	By MS/MS
P09429;B2RPK0	P09429;B2RPK0	4;3	4;3	3;2	High mobility group protein B1;Putative high mobility group protein B1-like 1	HMGB1;HMGB1P1	HMGB1			sp|P09429|HMGB1_HUMAN High mobility group protein B1 OS=Homo sapiens OX=9606 GN=HMGB1 PE=1 SV=3;sp|B2RPK0|HGB1A_HUMAN Putative high mobility group protein B1-like 1 OS=Homo sapiens OX=9606 GN=HMGB1P1 PE=5 SV=1	2	4	4	3	4	4	1	1	3	3	4	4	4	4	1	1	3	3	4	4	3	3	1	1	2	2	3	3	23.7	23.7	18.1	24.893	215	215;211	0	12.944	By MS/MS	By MS/MS	By matching
Q5T160	Q5T160	1	1	1	Probable arginine--tRNA ligase, mitochondrial	RARS2	RARS2			sp|Q5T160|SYRM_HUMAN Probable arginine--tRNA ligase, mitochondrial OS=Homo sapiens OX=9606 GN=RARS2 PE=1 SV=1	1	1	1	1	1	1	0	1	1	1	1	1	1	1	0	1	1	1	1	1	1	1	0	1	1	1	1	1	2.1	2.1	2.1	65.505	578	578	0.0067114	1.7739	By matching	By matching
Q9UK76	Q9UK76	4	4	4	Hematological and neurological expressed 1 protein;Hematological and neurological expressed 1 protein, N-terminally processed	HN1	HN1			sp|Q9UK76|JUPI1_HUMAN Jupiter microtubule associated homolog 1 OS=Homo sapiens OX=9606 GN=JPT1 PE=1 SV=3	1	4	4	4	3	3	1	1	1	0	2	2	3	3	1	1	1	0	2	2	3	3	1	1	1	0	2	2	37.7	37.7	37.7	16.014	154	154	0	5.3885	By MS/MS	By MS/MS	By matching
P30086	P30086	7	7	7	Phosphatidylethanolamine-binding protein 1;Hippocampal cholinergic neurostimulating peptide	PEBP1	PEBP1			sp|P30086|PEBP1_HUMAN Phosphatidylethanolamine-binding protein 1 OS=Homo sapiens OX=9606 GN=PEBP1 PE=1 SV=3	1	7	7	7	7	7	2	3	1	0	6	5	7	7	2	3	1	0	6	5	7	7	2	3	1	0	6	5	42.8	42.8	42.8	21.057	187	187	0	44.359	By MS/MS	By MS/MS	By matching
O75347	O75347	4	4	4	Tubulin-specific chaperone A	TBCA	TBCA			sp|O75347|TBCA_HUMAN Tubulin-specific chaperone A OS=Homo sapiens OX=9606 GN=TBCA PE=1 SV=3	1	4	4	4	4	4	1	1	2	1	4	4	4	4	1	1	2	1	4	4	4	4	1	1	2	1	4	4	30.6	30.6	30.6	12.855	108	108	0	10.595	By MS/MS	By MS/MS	By matching
P54727	P54727	6	6	5	UV excision repair protein RAD23 homolog B	RAD23B	RAD23B			sp|P54727|RD23B_HUMAN UV excision repair protein RAD23 homolog B OS=Homo sapiens OX=9606 GN=RAD23B PE=1 SV=1	1	6	6	5	5	5	0	2	2	1	4	6	5	5	0	2	2	1	4	6	4	4	0	1	1	1	4	5	15.9	15.9	13.9	43.171	409	409	0	7.7722	By MS/MS	By MS/MS
O43852	O43852	7	7	7	Calumenin	CALU	CALU			sp|O43852|CALU_HUMAN Calumenin OS=Homo sapiens OX=9606 GN=CALU PE=1 SV=2	1	7	7	7	5	4	1	1	1	1	7	6	5	4	1	1	1	1	7	6	5	4	1	1	1	1	7	6	35.6	35.6	35.6	37.106	315	315	0	70.31	By MS/MS	By MS/MS	By matching
P62995	P62995	3	3	3	Transformer-2 protein homolog beta	TRA2B	TRA2B			sp|P62995|TRA2B_HUMAN Transformer-2 protein homolog beta OS=Homo sapiens OX=9606 GN=TRA2B PE=1 SV=1	1	3	3	3	3	3	0	1	1	1	2	2	3	3	0	1	1	1	2	2	3	3	0	1	1	1	2	2	13.9	13.9	13.9	33.665	288	288	0	8.7559	By MS/MS	By MS/MS
O14974	O14974	4	4	4	Protein phosphatase 1 regulatory subunit 12A	PPP1R12A	PPP1R12A		Y	sp|O14974|MYPT1_HUMAN Protein phosphatase 1 regulatory subunit 12A OS=Homo sapiens OX=9606 GN=PPP1R12A PE=1 SV=1	1	4	4	4	4	3	1	2	1	0	2	2	4	3	1	2	1	0	2	2	4	3	1	2	1	0	2	2	4.5	4.5	4.5	115.28	1030	1030	0	4.3852	By MS/MS	By matching	By matching
P63241;Q6IS14;Q9GZV4	P63241;Q6IS14	9;5;4	9;5;4	9;5;4	Eukaryotic translation initiation factor 5A-1;Eukaryotic translation initiation factor 5A-1-like	EIF5A;EIF5AL1	EIF5A			sp|P63241|IF5A1_HUMAN Eukaryotic translation initiation factor 5A-1 OS=Homo sapiens OX=9606 GN=EIF5A PE=1 SV=2;sp|Q6IS14|IF5AL_HUMAN Eukaryotic translation initiation factor 5A-1-like OS=Homo sapiens OX=9606 GN=EIF5AL1 PE=2 SV=2	3	9	9	9	6	6	2	3	6	5	8	8	6	6	2	3	6	5	8	8	6	6	2	3	6	5	8	8	64.9	64.9	64.9	16.832	154	154;154;153	0	40.627	By MS/MS	By MS/MS	By matching
Q15181	Q15181	5	5	5	Inorganic pyrophosphatase	PPA1	PPA1			sp|Q15181|IPYR_HUMAN Inorganic pyrophosphatase OS=Homo sapiens OX=9606 GN=PPA1 PE=1 SV=2	1	5	5	5	5	5	1	0	2	1	3	4	5	5	1	0	2	1	3	4	5	5	1	0	2	1	3	4	28	28	28	32.66	289	289	0	10.862	By MS/MS	By MS/MS	By matching
P30101	P30101	10	10	10	Protein disulfide-isomerase A3	PDIA3	PDIA3			sp|P30101|PDIA3_HUMAN Protein disulfide-isomerase A3 OS=Homo sapiens OX=9606 GN=PDIA3 PE=1 SV=4	1	10	10	10	8	9	1	2	3	2	7	9	8	9	1	2	3	2	7	9	8	9	1	2	3	2	7	9	23.2	23.2	23.2	56.782	505	505	0	31.993	By MS/MS	By MS/MS	By matching
P31948	P31948	11	11	11	Stress-induced-phosphoprotein 1	STIP1	STIP1			sp|P31948|STIP1_HUMAN Stress-induced-phosphoprotein 1 OS=Homo sapiens OX=9606 GN=STIP1 PE=1 SV=1	1	11	11	11	7	10	2	2	3	3	8	8	7	10	2	2	3	3	8	8	7	10	2	2	3	3	8	8	21.4	21.4	21.4	62.639	543	543	0	19.714	By MS/MS	By MS/MS	By matching
P30622;Q9UDT6	P30622	40;5	40;5	40;5	CAP-Gly domain-containing linker protein 1	CLIP1	CLIP1			sp|P30622|CLIP1_HUMAN CAP-Gly domain-containing linker protein 1 OS=Homo sapiens OX=9606 GN=CLIP1 PE=1 SV=2	2	40	40	40	39	39	0	1	33	32	4	5	39	39	0	1	33	32	4	5	39	39	0	1	33	32	4	5	33.2	33.2	33.2	162.24	1438	1438;1046	0	122.24	By MS/MS	By MS/MS
P27797	P27797	9	9	9	Calreticulin	CALR	CALR			sp|P27797|CALR_HUMAN Calreticulin OS=Homo sapiens OX=9606 GN=CALR PE=1 SV=1	1	9	9	9	6	8	1	4	6	5	8	9	6	8	1	4	6	5	8	9	6	8	1	4	6	5	8	9	30.5	30.5	30.5	48.141	417	417	0	34.922	By MS/MS	By MS/MS	By matching
O43583	O43583	2	2	2	Density-regulated protein	DENR	DENR			sp|O43583|DENR_HUMAN Density-regulated protein OS=Homo sapiens OX=9606 GN=DENR PE=1 SV=2	1	2	2	2	2	2	2	1	1	0	2	2	2	2	2	1	1	0	2	2	2	2	2	1	1	0	2	2	15.7	15.7	15.7	22.092	198	198	0	39.273	By MS/MS	By MS/MS	By matching
Q15056	Q15056	5	5	5	Eukaryotic translation initiation factor 4H	EIF4H	EIF4H			sp|Q15056|IF4H_HUMAN Eukaryotic translation initiation factor 4H OS=Homo sapiens OX=9606 GN=EIF4H PE=1 SV=5	1	5	5	5	4	4	1	1	3	3	5	5	4	4	1	1	3	3	5	5	4	4	1	1	3	3	5	5	29.4	29.4	29.4	27.385	248	248	0	14.932	By MS/MS	By MS/MS	By matching
P61604	P61604	5	5	5	10 kDa heat shock protein, mitochondrial	HSPE1	HSPE1			sp|P61604|CH10_HUMAN 10 kDa heat shock protein, mitochondrial OS=Homo sapiens OX=9606 GN=HSPE1 PE=1 SV=2	1	5	5	5	4	5	3	3	3	2	3	5	4	5	3	3	3	2	3	5	4	5	3	3	3	2	3	5	47.1	47.1	47.1	10.932	102	102	0	11.99	By MS/MS	By MS/MS	By matching
Q9UKK9	Q9UKK9	5	5	5	ADP-sugar pyrophosphatase	NUDT5	NUDT5			sp|Q9UKK9|NUDT5_HUMAN ADP-sugar pyrophosphatase OS=Homo sapiens OX=9606 GN=NUDT5 PE=1 SV=1	1	5	5	5	4	5	2	2	2	1	4	5	4	5	2	2	2	1	4	5	4	5	2	2	2	1	4	5	29.2	29.2	29.2	24.327	219	219	0	14.766	By MS/MS	By MS/MS	By matching
P51858	P51858	7	7	7	Hepatoma-derived growth factor	HDGF	HDGF			sp|P51858|HDGF_HUMAN Hepatoma-derived growth factor OS=Homo sapiens OX=9606 GN=HDGF PE=1 SV=1	1	7	7	7	6	6	3	2	2	2	7	7	6	6	3	2	2	2	7	7	6	6	3	2	2	2	7	7	47.1	47.1	47.1	26.788	240	240	0	11.619	By MS/MS	By MS/MS	By matching
P24534	P24534	5	3	3	Elongation factor 1-beta	EEF1B2	EEF1B2			sp|P24534|EF1B_HUMAN Elongation factor 1-beta OS=Homo sapiens OX=9606 GN=EEF1B2 PE=1 SV=3	1	5	3	3	5	5	3	3	3	3	5	5	3	3	2	2	1	2	3	3	3	3	2	2	1	2	3	3	25.8	20.4	20.4	24.763	225	225	0	323.31	By MS/MS	By MS/MS	By matching
Q13347	Q13347	6	6	6	Eukaryotic translation initiation factor 3 subunit I	EIF3I	EIF3I			sp|Q13347|EIF3I_HUMAN Eukaryotic translation initiation factor 3 subunit I OS=Homo sapiens OX=9606 GN=EIF3I PE=1 SV=1	1	6	6	6	5	5	0	1	3	2	6	5	5	5	0	1	3	2	6	5	5	5	0	1	3	2	6	5	22.5	22.5	22.5	36.501	325	325	0	7.8829	By MS/MS	By MS/MS
P49321	P49321	9	9	9	Nuclear autoantigenic sperm protein	NASP	NASP			sp|P49321|NASP_HUMAN Nuclear autoantigenic sperm protein OS=Homo sapiens OX=9606 GN=NASP PE=1 SV=2	1	9	9	9	6	6	2	3	1	1	9	7	6	6	2	3	1	1	9	7	6	6	2	3	1	1	9	7	17.4	17.4	17.4	85.237	788	788	0	13.772	By MS/MS	By MS/MS	By matching
Q9BTT0	Q9BTT0	1	1	1	Acidic leucine-rich nuclear phosphoprotein 32 family member E	ANP32E	ANP32E			sp|Q9BTT0|AN32E_HUMAN Acidic leucine-rich nuclear phosphoprotein 32 family member E OS=Homo sapiens OX=9606 GN=ANP32E PE=1 SV=1	1	1	1	1	1	1	1	1	1	0	1	1	1	1	1	1	1	0	1	1	1	1	1	1	1	0	1	1	4.5	4.5	4.5	30.692	268	268	0	2.72	By matching	By matching	By matching
Q07021	Q07021	5	5	5	Complement component 1 Q subcomponent-binding protein, mitochondrial	C1QBP	C1QBP			sp|Q07021|C1QBP_HUMAN Complement component 1 Q subcomponent-binding protein, mitochondrial OS=Homo sapiens OX=9606 GN=C1QBP PE=1 SV=1	1	5	5	5	3	3	1	1	4	2	4	4	3	3	1	1	4	2	4	4	3	3	1	1	4	2	4	4	31.6	31.6	31.6	31.362	282	282	0	20.906	By MS/MS	By matching	By matching
P11940;Q13310;Q9H361;Q4VXU2	P11940;Q13310;Q9H361	8;5;4;2	8;5;4;2	8;5;4;2	Polyadenylate-binding protein 1;Polyadenylate-binding protein 4;Polyadenylate-binding protein 3	PABPC1;PABPC4;PABPC3	PABPC1			sp|P11940|PABP1_HUMAN Polyadenylate-binding protein 1 OS=Homo sapiens OX=9606 GN=PABPC1 PE=1 SV=2;sp|Q13310|PABP4_HUMAN Polyadenylate-binding protein 4 OS=Homo sapiens OX=9606 GN=PABPC4 PE=1 SV=1;sp|Q9H361|PABP3_HUMAN Polyadenylate-binding protein 3 OS=Hom	4	8	8	8	7	6	0	1	4	4	6	5	7	6	0	1	4	4	6	5	7	6	0	1	4	4	6	5	15.4	15.4	15.4	70.67	636	636;644;631;614	0	9.544	By MS/MS	By MS/MS
Q15293	Q15293	4	4	4	Reticulocalbin-1	RCN1	RCN1			sp|Q15293|RCN1_HUMAN Reticulocalbin-1 OS=Homo sapiens OX=9606 GN=RCN1 PE=1 SV=1	1	4	4	4	3	3	1	1	1	1	4	3	3	3	1	1	1	1	4	3	3	3	1	1	1	1	4	3	16.6	16.6	16.6	38.89	331	331	0	4.6523	By matching	By MS/MS	By matching
O75821	O75821	5	5	5	Eukaryotic translation initiation factor 3 subunit G	EIF3G	EIF3G			sp|O75821|EIF3G_HUMAN Eukaryotic translation initiation factor 3 subunit G OS=Homo sapiens OX=9606 GN=EIF3G PE=1 SV=2	1	5	5	5	5	5	0	2	2	1	3	4	5	5	0	2	2	1	3	4	5	5	0	2	2	1	3	4	20.9	20.9	20.9	35.611	320	320	0	6.6214	By MS/MS	By MS/MS
Q15185	Q15185	6	6	6	Prostaglandin E synthase 3	PTGES3	PTGES3			sp|Q15185|TEBP_HUMAN Prostaglandin E synthase 3 OS=Homo sapiens OX=9606 GN=PTGES3 PE=1 SV=1	1	6	6	6	6	5	2	4	3	3	6	6	6	5	2	4	3	3	6	6	6	5	2	4	3	3	6	6	38.8	38.8	38.8	18.697	160	160	0	14.895	By MS/MS	By MS/MS	By matching
P61769	P61769	2	2	2	Beta-2-microglobulin;Beta-2-microglobulin form pI 5.3	B2M	B2M			sp|P61769|B2MG_HUMAN Beta-2-microglobulin OS=Homo sapiens OX=9606 GN=B2M PE=1 SV=1	1	2	2	2	1	1	1	1	0	1	1	2	1	1	1	1	0	1	1	2	1	1	1	1	0	1	1	2	16.8	16.8	16.8	13.714	119	119	0	2.9558	By MS/MS	By MS/MS	By matching
P39687;O43423;O95626	P39687;O43423	3;2;1	3;2;1	3;2;1	Acidic leucine-rich nuclear phosphoprotein 32 family member A;Acidic leucine-rich nuclear phosphoprotein 32 family member C	ANP32A;ANP32C	ANP32A			sp|P39687|AN32A_HUMAN Acidic leucine-rich nuclear phosphoprotein 32 family member A OS=Homo sapiens OX=9606 GN=ANP32A PE=1 SV=1;sp|O43423|AN32C_HUMAN Acidic leucine-rich nuclear phosphoprotein 32 family member C OS=Homo sapiens OX=9606 GN=ANP32C PE=2 SV=1	3	3	3	3	3	3	2	2	1	2	3	3	3	3	2	2	1	2	3	3	3	3	2	2	1	2	3	3	13.3	13.3	13.3	28.585	249	249;234;131	0	5.0821	By MS/MS	By MS/MS	By matching
P55209	P55209	6	6	4	Nucleosome assembly protein 1-like 1	NAP1L1	NAP1L1			sp|P55209|NP1L1_HUMAN Nucleosome assembly protein 1-like 1 OS=Homo sapiens OX=9606 GN=NAP1L1 PE=1 SV=1	1	6	6	4	6	6	2	3	4	5	5	5	6	6	2	3	4	5	5	5	4	4	1	2	3	4	4	4	17.4	17.4	14.6	45.374	391	391	0	14.462	By MS/MS	By MS/MS	By matching
P31946	P31946	7	3	3	14-3-3 protein beta/alpha;14-3-3 protein beta/alpha, N-terminally processed	YWHAB	YWHAB			sp|P31946|1433B_HUMAN 14-3-3 protein beta/alpha OS=Homo sapiens OX=9606 GN=YWHAB PE=1 SV=3	1	7	3	3	7	7	3	2	7	7	6	5	3	3	1	0	3	3	3	2	3	3	1	0	3	3	3	2	31.7	17.1	17.1	28.082	246	246	0	23.337	By matching	By MS/MS	By matching
P68133;P68032;P63267;P62736	P68133;P68032;P63267;P62736	12;12;11;11	1;1;1;1	1;1;1;1	Actin, alpha skeletal muscle;Actin, alpha cardiac muscle 1;Actin, gamma-enteric smooth muscle;Actin, aortic smooth muscle	ACTA1;ACTC1;ACTG2;ACTA2	ACTA1		Y	sp|P68133|ACTS_HUMAN Actin, alpha skeletal muscle OS=Homo sapiens OX=9606 GN=ACTA1 PE=1 SV=1;sp|P68032|ACTC_HUMAN Actin, alpha cardiac muscle 1 OS=Homo sapiens OX=9606 GN=ACTC1 PE=1 SV=1;sp|P63267|ACTH_HUMAN Actin, gamma-enteric smooth muscle OS=Homo sapie	4	12	1	1	11	11	10	11	12	12	12	11	1	1	0	1	1	1	1	1	1	1	0	1	1	1	1	1	30	4.2	4.2	42.051	377	377;377;376;377	0	28.734	By MS/MS	By MS/MS	By matching
P09651;Q32P51	P09651;Q32P51	10;7	10;7	10;7	Heterogeneous nuclear ribonucleoprotein A1;Heterogeneous nuclear ribonucleoprotein A1, N-terminally processed;Heterogeneous nuclear ribonucleoprotein A1-like 2	HNRNPA1;HNRNPA1L2	HNRNPA1			sp|P09651|ROA1_HUMAN Heterogeneous nuclear ribonucleoprotein A1 OS=Homo sapiens OX=9606 GN=HNRNPA1 PE=1 SV=5;sp|Q32P51|RA1L2_HUMAN Heterogeneous nuclear ribonucleoprotein A1-like 2 OS=Homo sapiens OX=9606 GN=HNRNPA1L2 PE=2 SV=2	2	10	10	10	8	8	3	5	6	7	9	10	8	8	3	5	6	7	9	10	8	8	3	5	6	7	9	10	30.9	30.9	30.9	38.746	372	372;320	0	65.898	By MS/MS	By MS/MS	By MS/MS
Q15233	Q15233	6	5	5	Non-POU domain-containing octamer-binding protein	NONO	NONO			sp|Q15233|NONO_HUMAN Non-POU domain-containing octamer-binding protein OS=Homo sapiens OX=9606 GN=NONO PE=1 SV=4	1	6	5	5	5	6	2	1	2	0	2	3	4	5	1	0	1	0	2	2	4	5	1	0	1	0	2	2	13	11.3	11.3	54.231	471	471	0	7.9547	By MS/MS	By MS/MS	By matching
Q8WW12	Q8WW12	3	3	3	PEST proteolytic signal-containing nuclear protein	PCNP	PCNP			sp|Q8WW12|PCNP_HUMAN PEST proteolytic signal-containing nuclear protein OS=Homo sapiens OX=9606 GN=PCNP PE=1 SV=2	1	3	3	3	2	2	1	1	1	0	2	3	2	2	1	1	1	0	2	3	2	2	1	1	1	0	2	3	24.2	24.2	24.2	18.925	178	178	0	5.9395	By MS/MS	By MS/MS	By matching
P07737;CON__sw|P02584_CONT|CONT_P02584	P07737	9;3	9;3	9;3	Profilin-1	PFN1	PFN1			sp|P07737|PROF1_HUMAN Profilin-1 OS=Homo sapiens OX=9606 GN=PFN1 PE=1 SV=2	2	9	9	9	8	8	5	5	6	5	8	8	8	8	5	5	6	5	8	8	8	8	5	5	6	5	8	8	82.1	82.1	82.1	15.054	140	140;140	0	58.972	By MS/MS	By MS/MS	By matching
P62942	P62942	3	3	3	Peptidyl-prolyl cis-trans isomerase FKBP1A	FKBP1A	FKBP1A			sp|P62942|FKB1A_HUMAN Peptidyl-prolyl cis-trans isomerase FKBP1A OS=Homo sapiens OX=9606 GN=FKBP1A PE=1 SV=2	1	3	3	3	1	2	1	1	1	1	2	3	1	2	1	1	1	1	2	3	1	2	1	1	1	1	2	3	40.7	40.7	40.7	11.951	108	108	0	8.8679	By MS/MS	By MS/MS	By matching
P29692	P29692	12	12	10	Elongation factor 1-delta	EEF1D	EEF1D			sp|P29692|EF1D_HUMAN Elongation factor 1-delta OS=Homo sapiens OX=9606 GN=EEF1D PE=1 SV=5	1	12	12	10	12	12	6	6	7	9	11	9	12	12	6	6	7	9	11	9	10	10	5	5	5	8	9	7	48.8	48.8	44.5	31.121	281	281	0	73.892	By MS/MS	By MS/MS	By matching
P61981	P61981	8	6	5	14-3-3 protein gamma;14-3-3 protein gamma, N-terminally processed	YWHAG	YWHAG			sp|P61981|1433G_HUMAN 14-3-3 protein gamma OS=Homo sapiens OX=9606 GN=YWHAG PE=1 SV=2	1	8	6	5	8	7	3	4	5	3	7	6	6	5	1	2	3	1	6	5	5	4	1	2	2	0	5	4	36	28.7	25.1	28.302	247	247	0	38.4	By MS/MS	By MS/MS	By matching
O43707;P35609;Q08043;Q9H254	O43707	25;4;4;1	25;4;4;1	17;0;0;1	Alpha-actinin-4	ACTN4	ACTN4		Y	sp|O43707|ACTN4_HUMAN Alpha-actinin-4 OS=Homo sapiens OX=9606 GN=ACTN4 PE=1 SV=2	4	25	25	17	22	22	4	6	13	11	19	18	22	22	4	6	13	11	19	18	15	15	3	4	8	7	11	11	34.5	34.5	24.6	104.85	911	911;894;901;2564	0	79.35	By MS/MS	By MS/MS	By matching
P51991	P51991	6	6	6	Heterogeneous nuclear ribonucleoprotein A3	HNRNPA3	HNRNPA3			sp|P51991|ROA3_HUMAN Heterogeneous nuclear ribonucleoprotein A3 OS=Homo sapiens OX=9606 GN=HNRNPA3 PE=1 SV=2	1	6	6	6	6	6	1	3	3	5	5	6	6	6	1	3	3	5	5	6	6	6	1	3	3	5	5	6	21.2	21.2	21.2	39.594	378	378	0	35.927	By MS/MS	By MS/MS	By matching
P20700	P20700	11	10	10	Lamin-B1	LMNB1	LMNB1			sp|P20700|LMNB1_HUMAN Lamin-B1 OS=Homo sapiens OX=9606 GN=LMNB1 PE=1 SV=2	1	11	10	10	9	11	3	2	4	5	6	6	8	10	2	1	3	4	5	5	8	10	2	1	3	4	5	5	20.3	18.9	18.9	66.408	586	586	0	12.992	By MS/MS	By MS/MS	By matching
Q14103	Q14103	2	2	2	Heterogeneous nuclear ribonucleoprotein D0	HNRNPD	HNRNPD			sp|Q14103|HNRPD_HUMAN Heterogeneous nuclear ribonucleoprotein D0 OS=Homo sapiens OX=9606 GN=HNRNPD PE=1 SV=1	1	2	2	2	2	2	2	1	2	2	2	2	2	2	2	1	2	2	2	2	2	2	2	1	2	2	2	2	6.8	6.8	6.8	38.434	355	355	0	3.2598	By MS/MS	By MS/MS	By matching
P52565	P52565	4	4	4	Rho GDP-dissociation inhibitor 1	ARHGDIA	ARHGDIA			sp|P52565|GDIR1_HUMAN Rho GDP-dissociation inhibitor 1 OS=Homo sapiens OX=9606 GN=ARHGDIA PE=1 SV=3	1	4	4	4	3	4	2	2	1	1	2	3	3	4	2	2	1	1	2	3	3	4	2	2	1	1	2	3	36.8	36.8	36.8	23.207	204	204	0	9.7926	By MS/MS	By MS/MS	By matching
Q99729	Q99729	2	2	2	Heterogeneous nuclear ribonucleoprotein A/B	HNRNPAB	HNRNPAB			sp|Q99729|ROAA_HUMAN Heterogeneous nuclear ribonucleoprotein A/B OS=Homo sapiens OX=9606 GN=HNRNPAB PE=1 SV=2	1	2	2	2	2	2	1	1	1	1	2	2	2	2	1	1	1	1	2	2	2	2	1	1	1	1	2	2	7.8	7.8	7.8	36.224	332	332	0	4.0457	By MS/MS	By MS/MS	By matching
P07900;Q14568;Q58FG0	P07900	22;5;3	12;2;1	12;2;1	Heat shock protein HSP 90-alpha	HSP90AA1	HSP90AA1			sp|P07900|HS90A_HUMAN Heat shock protein HSP 90-alpha OS=Homo sapiens OX=9606 GN=HSP90AA1 PE=1 SV=5	3	22	12	12	18	19	7	7	14	14	18	17	11	10	3	3	6	6	9	8	11	10	3	3	6	6	9	8	32.9	19	19	84.659	732	732;343;334	0	47.354	By MS/MS	By MS/MS	By matching
Q8NBS9	Q8NBS9	2	2	2	Thioredoxin domain-containing protein 5	TXNDC5	TXNDC5			sp|Q8NBS9|TXND5_HUMAN Thioredoxin domain-containing protein 5 OS=Homo sapiens OX=9606 GN=TXNDC5 PE=1 SV=2	1	2	2	2	2	2	1	1	1	2	1	2	2	2	1	1	1	2	1	2	2	2	1	1	1	2	1	2	6	6	6	47.628	432	432	0	14.503	By MS/MS	By MS/MS	By matching
Q96HC4	Q96HC4	4	4	4	PDZ and LIM domain protein 5	PDLIM5	PDLIM5			sp|Q96HC4|PDLI5_HUMAN PDZ and LIM domain protein 5 OS=Homo sapiens OX=9606 GN=PDLIM5 PE=1 SV=5	1	4	4	4	4	4	1	0	2	2	3	4	4	4	1	0	2	2	3	4	4	4	1	0	2	2	3	4	7	7	7	63.944	596	596	0	4.0211	By MS/MS	By MS/MS	By matching
Q86U42	Q86U42	4	4	4	Polyadenylate-binding protein 2	PABPN1	PABPN1			sp|Q86U42|PABP2_HUMAN Polyadenylate-binding protein 2 OS=Homo sapiens OX=9606 GN=PABPN1 PE=1 SV=3	1	4	4	4	4	4	2	2	2	1	4	4	4	4	2	2	2	1	4	4	4	4	2	2	2	1	4	4	14.7	14.7	14.7	32.749	306	306	0	22.492	By MS/MS	By MS/MS	By matching
P40121	P40121	5	5	5	Macrophage-capping protein	CAPG	CAPG			sp|P40121|CAPG_HUMAN Macrophage-capping protein OS=Homo sapiens OX=9606 GN=CAPG PE=1 SV=2	1	5	5	5	5	5	2	2	3	1	3	3	5	5	2	2	3	1	3	3	5	5	2	2	3	1	3	3	17.5	17.5	17.5	38.498	348	348	0	13.932	By MS/MS	By MS/MS	By matching
P46109	P46109	3	3	3	Crk-like protein	CRKL	CRKL			sp|P46109|CRKL_HUMAN Crk-like protein OS=Homo sapiens OX=9606 GN=CRKL PE=1 SV=1	1	3	3	3	3	3	0	1	0	1	2	1	3	3	0	1	0	1	2	1	3	3	0	1	0	1	2	1	14.9	14.9	14.9	33.777	303	303	0	3.4057	By matching	By MS/MS
Q9BYE4	Q9BYE4	5	2	2	Small proline-rich protein 2G	SPRR2G	SPRR2G			sp|Q9BYE4|SPR2G_HUMAN Small proline-rich protein 2G OS=Homo sapiens OX=9606 GN=SPRR2G PE=3 SV=1	1	5	2	2	5	5	4	3	2	2	2	2	2	2	1	0	0	0	0	0	2	2	1	0	0	0	0	0	90.4	49.3	49.3	8.1576	73	73	0	59.944	By MS/MS	By MS/MS	By matching
Q04760	Q04760	2	2	2	Lactoylglutathione lyase	GLO1	GLO1			sp|Q04760|LGUL_HUMAN Lactoylglutathione lyase OS=Homo sapiens OX=9606 GN=GLO1 PE=1 SV=4	1	2	2	2	2	2	0	1	2	0	2	1	2	2	0	1	2	0	2	1	2	2	0	1	2	0	2	1	14.7	14.7	14.7	20.777	184	184	0	2.4141	By MS/MS	By MS/MS
P12270	P12270	16	16	16	Nucleoprotein TPR	TPR	TPR			sp|P12270|TPR_HUMAN Nucleoprotein TPR OS=Homo sapiens OX=9606 GN=TPR PE=1 SV=3	1	16	16	16	14	14	1	1	6	5	6	6	14	14	1	1	6	5	6	6	14	14	1	1	6	5	6	6	8.3	8.3	8.3	267.29	2363	2363	0	17.542	By MS/MS	By MS/MS	By matching
P23588	P23588	4	4	4	Eukaryotic translation initiation factor 4B	EIF4B	EIF4B			sp|P23588|IF4B_HUMAN Eukaryotic translation initiation factor 4B OS=Homo sapiens OX=9606 GN=EIF4B PE=1 SV=2	1	4	4	4	3	3	1	2	1	1	4	3	3	3	1	2	1	1	4	3	3	3	1	2	1	1	4	3	6.7	6.7	6.7	69.15	611	611	0	8.4476	By MS/MS	By MS/MS	By matching
O94992	O94992	4	4	4	Protein HEXIM1	HEXIM1	HEXIM1			sp|O94992|HEXI1_HUMAN Protein HEXIM1 OS=Homo sapiens OX=9606 GN=HEXIM1 PE=1 SV=1	1	4	4	4	4	4	0	1	1	1	2	3	4	4	0	1	1	1	2	3	4	4	0	1	1	1	2	3	14.5	14.5	14.5	40.623	359	359	0	7.0212	By MS/MS	By MS/MS
Q13247;Q08170	Q13247;Q08170	2;1	2;1	2;1	Serine/arginine-rich splicing factor 6;Serine/arginine-rich splicing factor 4	SRSF6;SRSF4	SRSF6			sp|Q13247|SRSF6_HUMAN Serine/arginine-rich splicing factor 6 OS=Homo sapiens OX=9606 GN=SRSF6 PE=1 SV=2;sp|Q08170|SRSF4_HUMAN Serine/arginine-rich splicing factor 4 OS=Homo sapiens OX=9606 GN=SRSF4 PE=1 SV=2	2	2	2	2	2	2	1	1	1	1	1	1	2	2	1	1	1	1	1	1	2	2	1	1	1	1	1	1	6.7	6.7	6.7	39.586	344	344;494	0	3.643	By matching	By MS/MS	By matching
P22626	P22626	12	12	12	Heterogeneous nuclear ribonucleoproteins A2/B1	HNRNPA2B1	HNRNPA2B1			sp|P22626|ROA2_HUMAN Heterogeneous nuclear ribonucleoproteins A2/B1 OS=Homo sapiens OX=9606 GN=HNRNPA2B1 PE=1 SV=2	1	12	12	12	10	11	6	3	8	7	10	9	10	11	6	3	8	7	10	9	10	11	6	3	8	7	10	9	41.9	41.9	41.9	37.429	353	353	0	112.77	By MS/MS	By MS/MS	By matching
P14174	P14174	2	2	2	Macrophage migration inhibitory factor	MIF	MIF			sp|P14174|MIF_HUMAN Macrophage migration inhibitory factor OS=Homo sapiens OX=9606 GN=MIF PE=1 SV=4	1	2	2	2	1	2	1	1	2	1	2	2	1	2	1	1	2	1	2	2	1	2	1	1	2	1	2	2	17.4	17.4	17.4	12.476	115	115	0	3.0848	By MS/MS	By MS/MS	By matching
P55072	P55072	21	21	21	Transitional endoplasmic reticulum ATPase	VCP	VCP			sp|P55072|TERA_HUMAN Transitional endoplasmic reticulum ATPase OS=Homo sapiens OX=9606 GN=VCP PE=1 SV=4	1	21	21	21	18	17	3	7	12	10	18	17	18	17	3	7	12	10	18	17	18	17	3	7	12	10	18	17	34.6	34.6	34.6	89.321	806	806	0	54.556	By MS/MS	By MS/MS	By matching
P09382	P09382	5	5	5	Galectin-1	LGALS1	LGALS1			sp|P09382|LEG1_HUMAN Galectin-1 OS=Homo sapiens OX=9606 GN=LGALS1 PE=1 SV=2	1	5	5	5	5	4	2	3	4	4	5	4	5	4	2	3	4	4	5	4	5	4	2	3	4	4	5	4	52.6	52.6	52.6	14.716	135	135	0	58.66	By MS/MS	By MS/MS	By matching
P31942	P31942	3	3	3	Heterogeneous nuclear ribonucleoprotein H3	HNRNPH3	HNRNPH3			sp|P31942|HNRH3_HUMAN Heterogeneous nuclear ribonucleoprotein H3 OS=Homo sapiens OX=9606 GN=HNRNPH3 PE=1 SV=2	1	3	3	3	3	2	2	0	1	0	3	2	3	2	2	0	1	0	3	2	3	2	2	0	1	0	3	2	9	9	9	36.926	346	346	0	2.4577	By MS/MS	By MS/MS	By matching
P07237	P07237	12	12	12	Protein disulfide-isomerase	P4HB	P4HB			sp|P07237|PDIA1_HUMAN Protein disulfide-isomerase OS=Homo sapiens OX=9606 GN=P4HB PE=1 SV=3	1	12	12	12	12	12	4	6	7	5	11	11	12	12	4	6	7	5	11	11	12	12	4	6	7	5	11	11	27.8	27.8	27.8	57.116	508	508	0	86.316	By MS/MS	By MS/MS	By matching
Q00839	Q00839	6	6	6	Heterogeneous nuclear ribonucleoprotein U	HNRNPU	HNRNPU			sp|Q00839|HNRPU_HUMAN Heterogeneous nuclear ribonucleoprotein U OS=Homo sapiens OX=9606 GN=HNRNPU PE=1 SV=6	1	6	6	6	5	4	1	1	2	3	5	5	5	4	1	1	2	3	5	5	5	4	1	1	2	3	5	5	12.2	12.2	12.2	90.583	825	825	0	9.1665	By MS/MS	By MS/MS	By matching
O00622	O00622	3	3	3	Protein CYR61	CYR61	CYR61			sp|O00622|CYR61_HUMAN Protein CYR61 OS=Homo sapiens OX=9606 GN=CYR61 PE=1 SV=1	1	3	3	3	3	3	1	1	1	1	2	2	3	3	1	1	1	1	2	2	3	3	1	1	1	1	2	2	9.4	9.4	9.4	42.026	381	381	0	4.5209	By MS/MS	By MS/MS	By matching
P80723	P80723	6	6	6	Brain acid soluble protein 1	BASP1	BASP1		Y	sp|P80723|BASP1_HUMAN Brain acid soluble protein 1 OS=Homo sapiens OX=9606 GN=BASP1 PE=1 SV=2	1	6	6	6	6	5	3	3	2	2	5	4	6	5	3	3	2	2	5	4	6	5	3	3	2	2	5	4	51.1	51.1	51.1	22.693	227	227	0	24.585	By MS/MS	By MS/MS	By matching
P62917	P62917	5	5	5	60S ribosomal protein L8	RPL8	RPL8			sp|P62917|RL8_HUMAN 60S ribosomal protein L8 OS=Homo sapiens OX=9606 GN=RPL8 PE=1 SV=2	1	5	5	5	3	4	0	1	3	4	4	4	3	4	0	1	3	4	4	4	3	4	0	1	3	4	4	4	16.7	16.7	16.7	28.024	257	257	0	10.135	By MS/MS	By MS/MS
CON__sw|P12763_CONT|CONT_P12763	CON__sw|P12763_CONT|CONT_P12763	2	2	2							1	2	2	2	1	2	1	1	1	2	1	2	1	2	1	1	1	2	1	2	1	2	1	1	1	2	1	2	5.8	5.8	5.8	38.418	359	359	0	2.4246	By MS/MS	By MS/MS	By matching
Q9Y266	Q9Y266	6	6	6	Nuclear migration protein nudC	NUDC	NUDC			sp|Q9Y266|NUDC_HUMAN Nuclear migration protein nudC OS=Homo sapiens OX=9606 GN=NUDC PE=1 SV=1	1	6	6	6	5	6	3	3	2	1	4	4	5	6	3	3	2	1	4	4	5	6	3	3	2	1	4	4	21.5	21.5	21.5	38.242	331	331	0	9.8784	By MS/MS	By MS/MS	By matching
Q01105;P0DME0	Q01105;P0DME0	6;5	6;5	6;5	Protein SET;Protein SETSIP	SET;SETSIP	SET			sp|Q01105|SET_HUMAN Protein SET OS=Homo sapiens OX=9606 GN=SET PE=1 SV=3;sp|P0DME0|SETLP_HUMAN Protein SETSIP OS=Homo sapiens OX=9606 GN=SETSIP PE=1 SV=1	2	6	6	6	6	6	3	3	4	3	6	6	6	6	3	3	4	3	6	6	6	6	3	3	4	3	6	6	25.5	25.5	25.5	33.488	290	290;302	0	20.741	By MS/MS	By MS/MS	By matching
Q9Y5S9	Q9Y5S9	4	4	4	RNA-binding protein 8A	RBM8A	RBM8A			sp|Q9Y5S9|RBM8A_HUMAN RNA-binding protein 8A OS=Homo sapiens OX=9606 GN=RBM8A PE=1 SV=1	1	4	4	4	3	4	2	2	1	1	2	3	3	4	2	2	1	1	2	3	3	4	2	2	1	1	2	3	37.4	37.4	37.4	19.889	174	174	0	41.624	By MS/MS	By MS/MS	By matching
Q13813	Q13813	22	22	22	Spectrin alpha chain, non-erythrocytic 1	SPTAN1	SPTAN1		Y	sp|Q13813|SPTN1_HUMAN Spectrin alpha chain, non-erythrocytic 1 OS=Homo sapiens OX=9606 GN=SPTAN1 PE=1 SV=3	1	22	22	22	16	18	1	0	11	13	14	14	16	18	1	0	11	13	14	14	16	18	1	0	11	13	14	14	10.3	10.3	10.3	284.54	2472	2472	0	25.808	By MS/MS	By MS/MS	By matching
P43487	P43487	2	2	2	Ran-specific GTPase-activating protein	RANBP1	RANBP1			sp|P43487|RANG_HUMAN Ran-specific GTPase-activating protein OS=Homo sapiens OX=9606 GN=RANBP1 PE=1 SV=1	1	2	2	2	2	2	2	1	2	1	2	2	2	2	2	1	2	1	2	2	2	2	2	1	2	1	2	2	10.9	10.9	10.9	23.31	201	201	0	2.6021	By matching	By MS/MS	By matching
O00151	O00151	5	5	5	PDZ and LIM domain protein 1	PDLIM1	PDLIM1			sp|O00151|PDLI1_HUMAN PDZ and LIM domain protein 1 OS=Homo sapiens OX=9606 GN=PDLIM1 PE=1 SV=4	1	5	5	5	4	3	1	1	1	2	3	3	4	3	1	1	1	2	3	3	4	3	1	1	1	2	3	3	19.5	19.5	19.5	36.071	329	329	0	9.5441	By MS/MS	By MS/MS	By matching
P28066	P28066	5	5	5	Proteasome subunit alpha type-5	PSMA5	PSMA5			sp|P28066|PSA5_HUMAN Proteasome subunit alpha type-5 OS=Homo sapiens OX=9606 GN=PSMA5 PE=1 SV=3	1	5	5	5	5	5	3	3	2	1	4	4	5	5	3	3	2	1	4	4	5	5	3	3	2	1	4	4	28.6	28.6	28.6	26.411	241	241	0	13.022	By MS/MS	By MS/MS	By matching
O94955	O94955	2	2	2	Rho-related BTB domain-containing protein 3	RHOBTB3	RHOBTB3			sp|O94955|RHBT3_HUMAN Rho-related BTB domain-containing protein 3 OS=Homo sapiens OX=9606 GN=RHOBTB3 PE=1 SV=2	1	2	2	2	2	1	1	0	1	1	2	1	2	1	1	0	1	1	2	1	2	1	1	0	1	1	2	1	5.9	5.9	5.9	69.413	611	611	0	2.5348	By MS/MS	By matching	By matching
P07951;CON__sw|Q3SX28_CONT|CONT_Q3SX28;Q5KR48	P07951;CON__sw|Q3SX28_CONT|CONT_Q3SX28;Q5KR48	9;8	2;2	2;2	Tropomyosin beta chain	TPM2	TPM2			sp|P07951|TPM2_HUMAN Tropomyosin beta chain OS=Homo sapiens OX=9606 GN=TPM2 PE=1 SV=1;	2	9	2	2	7	8	6	6	4	3	8	7	2	1	2	2	2	1	2	1	2	1	2	2	2	1	2	1	20.1	8.1	8.1	32.85	284	284;284	0	7.6037	By MS/MS	By matching	By matching
P14625;Q58FF3	P14625	8;1	7;1	7;1	Endoplasmin	HSP90B1	HSP90B1			sp|P14625|ENPL_HUMAN Endoplasmin OS=Homo sapiens OX=9606 GN=HSP90B1 PE=1 SV=1	2	8	7	7	7	7	0	2	6	7	7	7	6	6	0	2	5	6	6	6	6	6	0	2	5	6	6	6	11	9.5	9.5	92.468	803	803;399	0	12.131	By MS/MS	By MS/MS
P16949	P16949	4	4	3	Stathmin	STMN1	STMN1			sp|P16949|STMN1_HUMAN Stathmin OS=Homo sapiens OX=9606 GN=STMN1 PE=1 SV=3	1	4	4	3	3	4	2	2	2	2	4	4	3	4	2	2	2	2	4	4	2	3	1	1	1	1	3	3	31.5	31.5	25.5	17.302	149	149	0	9.5045	By MS/MS	By MS/MS	By matching
P37802;Q9UI15	P37802	11;1	11;1	11;1	Transgelin-2	TAGLN2	TAGLN2			sp|P37802|TAGL2_HUMAN Transgelin-2 OS=Homo sapiens OX=9606 GN=TAGLN2 PE=1 SV=3	2	11	11	11	6	7	4	2	5	6	11	10	6	7	4	2	5	6	11	10	6	7	4	2	5	6	11	10	70.9	70.9	70.9	22.391	199	199;199	0	39.287	By MS/MS	By MS/MS	By matching
P27348	P27348	7	4	4	14-3-3 protein theta	YWHAQ	YWHAQ			sp|P27348|1433T_HUMAN 14-3-3 protein theta OS=Homo sapiens OX=9606 GN=YWHAQ PE=1 SV=1	1	7	4	4	7	7	2	3	6	5	4	4	4	4	0	1	3	2	2	2	4	4	0	1	3	2	2	2	33.1	22	22	27.764	245	245	0	20.673	By MS/MS	By MS/MS	By matching
P25398	P25398	7	7	7	40S ribosomal protein S12	RPS12	RPS12			sp|P25398|RS12_HUMAN 40S ribosomal protein S12 OS=Homo sapiens OX=9606 GN=RPS12 PE=1 SV=3	1	7	7	7	6	6	0	1	5	5	5	5	6	6	0	1	5	5	5	5	6	6	0	1	5	5	5	5	64.4	64.4	64.4	14.515	132	132	0	10.177	By MS/MS	By MS/MS
Q13561	Q13561	3	3	3	Dynactin subunit 2	DCTN2	DCTN2			sp|Q13561|DCTN2_HUMAN Dynactin subunit 2 OS=Homo sapiens OX=9606 GN=DCTN2 PE=1 SV=4	1	3	3	3	3	3	1	1	1	2	3	2	3	3	1	1	1	2	3	2	3	3	1	1	1	2	3	2	10.7	10.7	10.7	44.23	401	401	0	3.1414	By matching	By MS/MS	By matching
Q9P2E9	Q9P2E9	6	6	6	Ribosome-binding protein 1	RRBP1	RRBP1			sp|Q9P2E9|RRBP1_HUMAN Ribosome-binding protein 1 OS=Homo sapiens OX=9606 GN=RRBP1 PE=1 SV=5	1	6	6	6	4	5	2	3	1	0	5	2	4	5	2	3	1	0	5	2	4	5	2	3	1	0	5	2	5.1	5.1	5.1	152.45	1410	1410	0	7.5368	By MS/MS	By MS/MS	By matching
Q96PK6	Q96PK6	3	3	3	RNA-binding protein 14	RBM14	RBM14			sp|Q96PK6|RBM14_HUMAN RNA-binding protein 14 OS=Homo sapiens OX=9606 GN=RBM14 PE=1 SV=2	1	3	3	3	1	3	1	0	2	1	2	1	1	3	1	0	2	1	2	1	1	3	1	0	2	1	2	1	4.5	4.5	4.5	69.491	669	669	0.0018149	2.1246	By matching	By MS/MS	By matching
Q15149	Q15149	39	39	35	Plectin	PLEC	PLEC			sp|Q15149|PLEC_HUMAN Plectin OS=Homo sapiens OX=9606 GN=PLEC PE=1 SV=3	1	39	39	35	33	36	12	11	17	15	27	25	33	36	12	11	17	15	27	25	29	32	10	9	15	12	25	22	9.8	9.8	8.6	531.78	4684	4684	0	46.947	By MS/MS	By MS/MS	By matching
P61978	P61978	13	13	13	Heterogeneous nuclear ribonucleoprotein K	HNRNPK	HNRNPK			sp|P61978|HNRPK_HUMAN Heterogeneous nuclear ribonucleoprotein K OS=Homo sapiens OX=9606 GN=HNRNPK PE=1 SV=1	1	13	13	13	11	10	4	5	9	7	10	10	11	10	4	5	9	7	10	10	11	10	4	5	9	7	10	10	38.4	38.4	38.4	50.976	463	463	0	55.357	By MS/MS	By MS/MS	By matching
P49411	P49411	4	4	4	Elongation factor Tu, mitochondrial	TUFM	TUFM			sp|P49411|EFTU_HUMAN Elongation factor Tu, mitochondrial OS=Homo sapiens OX=9606 GN=TUFM PE=1 SV=2	1	4	4	4	4	4	1	1	1	1	3	1	4	4	1	1	1	1	3	1	4	4	1	1	1	1	3	1	11.1	11.1	11.1	49.541	452	452	0	5.7865	By MS/MS	By MS/MS	By matching
Q93045	Q93045	2	1	1	Stathmin-2	STMN2	STMN2			sp|Q93045|STMN2_HUMAN Stathmin-2 OS=Homo sapiens OX=9606 GN=STMN2 PE=1 SV=3	1	2	1	1	2	2	2	2	2	2	2	2	1	1	1	1	1	1	1	1	1	1	1	1	1	1	1	1	10.6	5.6	5.6	20.828	179	179	0.0068847	1.8693	By MS/MS	By MS/MS	By matching
Q14847	Q14847	9	9	9	LIM and SH3 domain protein 1	LASP1	LASP1			sp|Q14847|LASP1_HUMAN LIM and SH3 domain protein 1 OS=Homo sapiens OX=9606 GN=LASP1 PE=1 SV=2	1	9	9	9	8	8	5	6	7	7	6	8	8	8	5	6	7	7	6	8	8	8	5	6	7	7	6	8	34.5	34.5	34.5	29.717	261	261	0	88.129	By MS/MS	By MS/MS	By matching
E9PAV3;Q13765;Q9BZK3	E9PAV3;Q13765	4;4;1	4;4;1	4;4;1	Nascent polypeptide-associated complex subunit alpha, muscle-specific form;Nascent polypeptide-associated complex subunit alpha	NACA	NACA			sp|E9PAV3|NACAM_HUMAN Nascent polypeptide-associated complex subunit alpha, muscle-specific form OS=Homo sapiens OX=9606 GN=NACA PE=1 SV=1;sp|Q13765|NACA_HUMAN Nascent polypeptide-associated complex subunit alpha OS=Homo sapiens OX=9606 GN=NACA PE=1 SV=1	3	4	4	4	4	4	3	3	4	3	4	4	4	4	3	3	4	3	4	4	4	4	3	3	4	3	4	4	2.6	2.6	2.6	205.42	2078	2078;215;213	0	136.94	By MS/MS	By MS/MS	By matching
Q9Y3U8	Q9Y3U8	1	1	1	60S ribosomal protein L36	RPL36	RPL36			sp|Q9Y3U8|RL36_HUMAN 60S ribosomal protein L36 OS=Homo sapiens OX=9606 GN=RPL36 PE=1 SV=3	1	1	1	1	1	1	0	1	1	0	1	1	1	1	0	1	1	0	1	1	1	1	0	1	1	0	1	1	10.5	10.5	10.5	12.254	105	105	0.0068611	1.8597	By matching	By matching
P63104	P63104	14	12	11	14-3-3 protein zeta/delta	YWHAZ	YWHAZ		Y	sp|P63104|1433Z_HUMAN 14-3-3 protein zeta/delta OS=Homo sapiens OX=9606 GN=YWHAZ PE=1 SV=1	1	14	12	11	13	14	10	9	14	13	12	12	11	12	8	7	12	11	11	11	10	11	8	7	11	10	10	10	57.6	50.2	46.5	27.745	245	245	0	185.45	By MS/MS	By MS/MS	By matching
P42167;P42166	P42167;P42166	5;5	5;5	5;5	Lamina-associated polypeptide 2, isoforms beta/gamma;Thymopoietin;Thymopentin;Lamina-associated polypeptide 2, isoform alpha;Thymopoietin;Thymopentin	TMPO	TMPO			sp|P42167|LAP2B_HUMAN Lamina-associated polypeptide 2, isoforms beta/gamma OS=Homo sapiens OX=9606 GN=TMPO PE=1 SV=2;sp|P42166|LAP2A_HUMAN Lamina-associated polypeptide 2, isoform alpha OS=Homo sapiens OX=9606 GN=TMPO PE=1 SV=2	2	5	5	5	5	5	3	3	1	4	4	5	5	5	3	3	1	4	4	5	5	5	3	3	1	4	4	5	18.3	18.3	18.3	50.67	454	454;694	0	27.259	By MS/MS	By MS/MS	By matching
P14314	P14314	12	12	12	Glucosidase 2 subunit beta	PRKCSH	PRKCSH			sp|P14314|GLU2B_HUMAN Glucosidase 2 subunit beta OS=Homo sapiens OX=9606 GN=PRKCSH PE=1 SV=2	1	12	12	12	11	12	5	4	3	2	8	10	11	12	5	4	3	2	8	10	11	12	5	4	3	2	8	10	26.9	26.9	26.9	59.425	528	528	0	75.262	By MS/MS	By MS/MS	By matching
P62258	P62258	15	15	13	14-3-3 protein epsilon	YWHAE	YWHAE			sp|P62258|1433E_HUMAN 14-3-3 protein epsilon OS=Homo sapiens OX=9606 GN=YWHAE PE=1 SV=1	1	15	15	13	15	15	7	8	8	9	11	13	15	15	7	8	8	9	11	13	13	13	5	6	6	7	10	12	67.8	67.8	60.8	29.174	255	255	0	76.161	By MS/MS	By MS/MS	By matching
P29966	P29966	5	5	5	Myristoylated alanine-rich C-kinase substrate	MARCKS	MARCKS			sp|P29966|MARCS_HUMAN Myristoylated alanine-rich C-kinase substrate OS=Homo sapiens OX=9606 GN=MARCKS PE=1 SV=4	1	5	5	5	5	5	3	4	2	3	4	5	5	5	3	4	2	3	4	5	5	5	3	4	2	3	4	5	34.9	34.9	34.9	31.554	332	332	0	62.457	By MS/MS	By MS/MS	By matching
Q92945	Q92945	11	11	11	Far upstream element-binding protein 2	KHSRP	KHSRP			sp|Q92945|FUBP2_HUMAN Far upstream element-binding protein 2 OS=Homo sapiens OX=9606 GN=KHSRP PE=1 SV=4	1	11	11	11	10	10	2	3	8	8	5	8	10	10	2	3	8	8	5	8	10	10	2	3	8	8	5	8	19.8	19.8	19.8	73.114	711	711	0	22.363	By MS/MS	By MS/MS	By matching
P31947	P31947	11	9	9	14-3-3 protein sigma	SFN	SFN			sp|P31947|1433S_HUMAN 14-3-3 protein sigma OS=Homo sapiens OX=9606 GN=SFN PE=1 SV=1	1	11	9	9	11	11	8	7	6	7	9	9	9	9	6	5	4	5	8	8	9	9	6	5	4	5	8	8	40.7	33.5	33.5	27.774	248	248	0	15.534	By MS/MS	By MS/MS	By matching
P60174	P60174	13	13	13	Triosephosphate isomerase	TPI1	TPI1			sp|P60174|TPIS_HUMAN Triosephosphate isomerase OS=Homo sapiens OX=9606 GN=TPI1 PE=1 SV=3	1	13	13	13	12	12	8	7	7	5	12	12	12	12	8	7	7	5	12	12	12	12	8	7	7	5	12	12	55.2	55.2	55.2	30.791	286	286	0	54.679	By MS/MS	By MS/MS	By matching
P60983;O60234	P60983;O60234	2;1	2;1	2;1	Glia maturation factor beta;Glia maturation factor gamma	GMFB;GMFG	GMFB			sp|P60983|GMFB_HUMAN Glia maturation factor beta OS=Homo sapiens OX=9606 GN=GMFB PE=1 SV=2;sp|O60234|GMFG_HUMAN Glia maturation factor gamma OS=Homo sapiens OX=9606 GN=GMFG PE=1 SV=1	2	2	2	2	2	2	1	1	2	2	2	2	2	2	1	1	2	2	2	2	2	2	1	1	2	2	2	2	17.6	17.6	17.6	16.713	142	142;142	0	53.141	By MS/MS	By MS/MS	By matching
P62750	P62750	6	6	6	60S ribosomal protein L23a	RPL23A	RPL23A			sp|P62750|RL23A_HUMAN 60S ribosomal protein L23a OS=Homo sapiens OX=9606 GN=RPL23A PE=1 SV=1	1	6	6	6	3	4	2	3	1	0	6	4	3	4	2	3	1	0	6	4	3	4	2	3	1	0	6	4	37.2	37.2	37.2	17.695	156	156	0	10.752	By MS/MS	By MS/MS	By matching
P23246	P23246	8	8	7	Splicing factor, proline- and glutamine-rich	SFPQ	SFPQ			sp|P23246|SFPQ_HUMAN Splicing factor, proline- and glutamine-rich OS=Homo sapiens OX=9606 GN=SFPQ PE=1 SV=2	1	8	8	7	6	8	2	2	3	2	5	5	6	8	2	2	3	2	5	5	5	7	1	1	2	2	5	4	15.6	15.6	14.4	76.149	707	707	0	18.305	By MS/MS	By MS/MS	By matching
P35579;P35749;REV__Q9UKV3;P35580	P35579	44;4;1;1	44;4;1;1	41;1;1;0	Myosin-9	MYH9	MYH9			sp|P35579|MYH9_HUMAN Myosin-9 OS=Homo sapiens OX=9606 GN=MYH9 PE=1 SV=4	4	44	44	41	42	43	14	16	25	25	36	40	42	43	14	16	25	25	36	40	39	40	14	15	22	22	33	37	25.3	25.3	23.4	226.53	1960	1960;1972;1341;1976	0	200.19	By MS/MS	By MS/MS	By matching
O60506;O43390	O60506	3;1	3;1	3;1	Heterogeneous nuclear ribonucleoprotein Q	SYNCRIP	SYNCRIP			sp|O60506|HNRPQ_HUMAN Heterogeneous nuclear ribonucleoprotein Q OS=Homo sapiens OX=9606 GN=SYNCRIP PE=1 SV=2	2	3	3	3	2	3	0	1	2	1	2	2	2	3	0	1	2	1	2	2	2	3	0	1	2	1	2	2	6.9	6.9	6.9	69.602	623	623;633	0	3.8876	By matching	By MS/MS
Q969Q0	Q969Q0	3	3	1	60S ribosomal protein L36a-like	RPL36AL	RPL36AL			sp|Q969Q0|RL36L_HUMAN 60S ribosomal protein L36a-like OS=Homo sapiens OX=9606 GN=RPL36AL PE=1 SV=3	1	3	3	1	3	3	2	1	2	2	2	3	3	3	2	1	2	2	2	3	1	1	1	1	1	1	1	1	23.6	23.6	7.5	12.469	106	106	0	4.0924	By MS/MS	By MS/MS	By matching
P07437;A6NNZ2;CON__tr|E1BJK2_CONT|CONT_E1BJK2_BOVIN;CON__sw|ENSBTAP025008_CONT|CONT_(Bos;Q9H4B7	P07437;A6NNZ2	16;8;5;5;5	3;0;0;0;0	2;0;0;0;0	Tubulin beta chain;Tubulin beta-8 chain-like protein LOC260334	TUBB	TUBB			sp|P07437|TBB5_HUMAN Tubulin beta chain OS=Homo sapiens OX=9606 GN=TUBB PE=1 SV=2;sp|A6NNZ2|TBB8L_HUMAN Tubulin beta-8 chain-like protein LOC260334 OS=Homo sapiens OX=9606 PE=1 SV=1	5	16	3	2	15	15	8	6	13	15	11	14	2	2	1	0	3	3	2	3	1	1	0	0	2	2	1	2	36	9.5	6.1	49.67	444	444;444;450;536;451	0	39.533	By MS/MS	By MS/MS	By matching
P00441	P00441	3	3	3	Superoxide dismutase [Cu-Zn]	SOD1	SOD1			sp|P00441|SODC_HUMAN Superoxide dismutase [Cu-Zn] OS=Homo sapiens OX=9606 GN=SOD1 PE=1 SV=2	1	3	3	3	3	2	2	2	1	1	2	2	3	2	2	2	1	1	2	2	3	2	2	2	1	1	2	2	23.4	23.4	23.4	15.936	154	154	0	4.4938	By MS/MS	By MS/MS	By matching
Q9UQ35	Q9UQ35	8	8	8	Serine/arginine repetitive matrix protein 2	SRRM2	SRRM2			sp|Q9UQ35|SRRM2_HUMAN Serine/arginine repetitive matrix protein 2 OS=Homo sapiens OX=9606 GN=SRRM2 PE=1 SV=2	1	8	8	8	7	8	5	5	2	1	5	6	7	8	5	5	2	1	5	6	7	8	5	5	2	1	5	6	4.7	4.7	4.7	299.61	2752	2752	0	12.053	By MS/MS	By MS/MS	By matching
P48960	P48960	2	2	2	CD97 antigen;CD97 antigen subunit alpha;CD97 antigen subunit beta	CD97	CD97			sp|P48960|CD97_HUMAN CD97 antigen OS=Homo sapiens OX=9606 GN=CD97 PE=1 SV=4	1	2	2	2	2	2	1	0	1	1	1	2	2	2	1	0	1	1	1	2	2	2	1	0	1	1	1	2	3.4	3.4	3.4	91.868	835	835	0	4.8263	By MS/MS	By MS/MS	By matching
P62888	P62888	2	2	2	60S ribosomal protein L30	RPL30	RPL30			sp|P62888|RL30_HUMAN 60S ribosomal protein L30 OS=Homo sapiens OX=9606 GN=RPL30 PE=1 SV=2	1	2	2	2	2	2	0	1	2	2	2	2	2	2	0	1	2	2	2	2	2	2	0	1	2	2	2	2	24.3	24.3	24.3	12.784	115	115	0	4.9239	By MS/MS	By matching
P04075;CON__sp|ALDOA_RABIT_CONT|CONT_CRAP;CON__sw|P00883_CONT|CONT_ALDOA_RABIT	P04075;CON__sp|ALDOA_RABIT_CONT|CONT_CRAP;CON__sw|P00883_CONT|CONT_ALDOA_RABIT	14;11;11	14;11;11	13;10;10	Fructose-bisphosphate aldolase A	ALDOA	ALDOA			sp|P04075|ALDOA_HUMAN Fructose-bisphosphate aldolase A OS=Homo sapiens OX=9606 GN=ALDOA PE=1 SV=2;;	3	14	14	13	10	12	7	4	7	5	10	12	10	12	7	4	7	5	10	12	10	11	7	4	7	5	9	11	51.6	51.6	44.2	39.42	364	364;360;364	0	59.347	By MS/MS	By MS/MS	By matching
P00558;P07205	P00558;P07205	5;3	5;3	5;3	Phosphoglycerate kinase 1;Phosphoglycerate kinase 2	PGK1;PGK2	PGK1			sp|P00558|PGK1_HUMAN Phosphoglycerate kinase 1 OS=Homo sapiens OX=9606 GN=PGK1 PE=1 SV=3;sp|P07205|PGK2_HUMAN Phosphoglycerate kinase 2 OS=Homo sapiens OX=9606 GN=PGK2 PE=1 SV=3	2	5	5	5	4	4	0	1	2	3	2	1	4	4	0	1	2	3	2	1	4	4	0	1	2	3	2	1	18.2	18.2	18.2	44.614	417	417;417	0	17.184	By MS/MS	By MS/MS
O75607	O75607	2	2	2	Nucleoplasmin-3	NPM3	NPM3			sp|O75607|NPM3_HUMAN Nucleoplasmin-3 OS=Homo sapiens OX=9606 GN=NPM3 PE=1 SV=3	1	2	2	2	2	2	1	1	1	1	2	2	2	2	1	1	1	1	2	2	2	2	1	1	1	1	2	2	17.4	17.4	17.4	19.343	178	178	0	21.267	By MS/MS	By MS/MS	By matching
Q09666	Q09666	36	36	36	Neuroblast differentiation-associated protein AHNAK	AHNAK	AHNAK			sp|Q09666|AHNK_HUMAN Neuroblast differentiation-associated protein AHNAK OS=Homo sapiens OX=9606 GN=AHNAK PE=1 SV=2	1	36	36	36	34	35	5	8	10	16	14	18	34	35	5	8	10	16	14	18	34	35	5	8	10	16	14	18	15.8	15.8	15.8	629.09	5890	5890	0	92.494	By MS/MS	By MS/MS	By matching
Q07955	Q07955	4	4	4	Serine/arginine-rich splicing factor 1	SRSF1	SRSF1			sp|Q07955|SRSF1_HUMAN Serine/arginine-rich splicing factor 1 OS=Homo sapiens OX=9606 GN=SRSF1 PE=1 SV=2	1	4	4	4	4	4	3	3	3	2	4	3	4	4	3	3	3	2	4	3	4	4	3	3	3	2	4	3	17.3	17.3	17.3	27.744	248	248	0	7.4364	By MS/MS	By MS/MS	By matching
P19105;O14950;P24844	P19105;O14950;P24844	10;10;5	10;10;5	10;10;5	Myosin regulatory light chain 12A;Myosin regulatory light chain 12B;Myosin regulatory light polypeptide 9	MYL12A;MYL12B;MYL9	MYL12A			sp|P19105|ML12A_HUMAN Myosin regulatory light chain 12A OS=Homo sapiens OX=9606 GN=MYL12A PE=1 SV=2;sp|O14950|ML12B_HUMAN Myosin regulatory light chain 12B OS=Homo sapiens OX=9606 GN=MYL12B PE=1 SV=2;sp|P24844|MYL9_HUMAN Myosin regulatory light polypeptide	3	10	10	10	8	9	3	3	6	6	9	9	8	9	3	3	6	6	9	9	8	9	3	3	6	6	9	9	59.6	59.6	59.6	19.794	171	171;172;172	0	15.935	By MS/MS	By MS/MS	By MS/MS
P58107	P58107	36	32	32	Epiplakin	EPPK1	EPPK1			sp|P58107|EPIPL_HUMAN Epiplakin OS=Homo sapiens OX=9606 GN=EPPK1 PE=1 SV=3	1	36	32	32	35	36	4	4	3	4	3	6	31	32	2	2	1	1	1	3	31	32	2	2	1	1	1	3	26.9	21	21	555.65	5088	5088	0	102.11	By MS/MS	By MS/MS	By matching
P61254;Q9UNX3	P61254;Q9UNX3	3;2	3;2	3;2	60S ribosomal protein L26;60S ribosomal protein L26-like 1	RPL26;RPL26L1	RPL26			sp|P61254|RL26_HUMAN 60S ribosomal protein L26 OS=Homo sapiens OX=9606 GN=RPL26 PE=1 SV=1;sp|Q9UNX3|RL26L_HUMAN 60S ribosomal protein L26-like 1 OS=Homo sapiens OX=9606 GN=RPL26L1 PE=1 SV=1	2	3	3	3	3	2	1	1	1	2	2	3	3	2	1	1	1	2	2	3	3	2	1	1	1	2	2	3	12.4	12.4	12.4	17.258	145	145;145	0	3.575	By MS/MS	By MS/MS	By matching
P08670;P41219;P17661;Q16352;P07196;P07197	P08670	44;4;4;1;1;1	43;4;4;1;1;1	40;2;1;0;0;0	Vimentin	VIM	VIM			sp|P08670|VIME_HUMAN Vimentin OS=Homo sapiens OX=9606 GN=VIM PE=1 SV=4	6	44	43	40	43	43	31	31	35	34	38	36	42	42	31	30	34	33	37	36	39	39	28	28	32	31	34	34	74.5	73	69.1	53.651	466	466;470;470;499;543;916	0	323.31	By MS/MS	By MS/MS	By MS/MS
Q14444	Q14444	5	5	5	Caprin-1	CAPRIN1	CAPRIN1			sp|Q14444|CAPR1_HUMAN Caprin-1 OS=Homo sapiens OX=9606 GN=CAPRIN1 PE=1 SV=2	1	5	5	5	5	4	2	1	4	2	2	2	5	4	2	1	4	2	2	2	5	4	2	1	4	2	2	2	7.6	7.6	7.6	78.365	709	709	0	8.0876	By MS/MS	By MS/MS	By matching
P12268;P20839	P12268	6;1	6;1	6;1	Inosine-5-monophosphate dehydrogenase 2	IMPDH2	IMPDH2			sp|P12268|IMDH2_HUMAN Inosine-5-monophosphate dehydrogenase 2 OS=Homo sapiens OX=9606 GN=IMPDH2 PE=1 SV=2	2	6	6	6	6	6	2	2	2	2	4	5	6	6	2	2	2	2	4	5	6	6	2	2	2	2	4	5	14.4	14.4	14.4	55.804	514	514;514	0	25.892	By MS/MS	By MS/MS	By matching
P29401	P29401	6	6	6	Transketolase	TKT	TKT			sp|P29401|TKT_HUMAN Transketolase OS=Homo sapiens OX=9606 GN=TKT PE=1 SV=3	1	6	6	6	6	6	1	2	3	2	5	5	6	6	1	2	3	2	5	5	6	6	1	2	3	2	5	5	14.8	14.8	14.8	67.877	623	623	0	11.261	By MS/MS	By MS/MS	By matching
Q16555;Q14195;Q14194	Q16555	8;1;1	8;1;1	8;1;1	Dihydropyrimidinase-related protein 2	DPYSL2	DPYSL2			sp|Q16555|DPYL2_HUMAN Dihydropyrimidinase-related protein 2 OS=Homo sapiens OX=9606 GN=DPYSL2 PE=1 SV=1	3	8	8	8	8	7	0	1	3	3	5	6	8	7	0	1	3	3	5	6	8	7	0	1	3	3	5	6	19.6	19.6	19.6	62.293	572	572;570;572	0	24.623	By MS/MS	By MS/MS
P28072	P28072	3	3	3	Proteasome subunit beta type-6	PSMB6	PSMB6			sp|P28072|PSB6_HUMAN Proteasome subunit beta type-6 OS=Homo sapiens OX=9606 GN=PSMB6 PE=1 SV=4	1	3	3	3	3	3	3	3	3	1	3	3	3	3	3	3	3	1	3	3	3	3	3	3	3	1	3	3	13	13	13	25.357	239	239	0	3.6666	By MS/MS	By MS/MS	By matching
P55786;A6NEC2	P55786;A6NEC2	3;2	3;2	3;2	Puromycin-sensitive aminopeptidase;Puromycin-sensitive aminopeptidase-like protein	NPEPPS;NPEPPSL1	NPEPPS			sp|P55786|PSA_HUMAN Puromycin-sensitive aminopeptidase OS=Homo sapiens OX=9606 GN=NPEPPS PE=1 SV=2;sp|A6NEC2|PSAL_HUMAN Puromycin-sensitive aminopeptidase-like protein OS=Homo sapiens OX=9606 GN=NPEPPSL1 PE=2 SV=3	2	3	3	3	3	3	0	1	0	0	0	0	3	3	0	1	0	0	0	0	3	3	0	1	0	0	0	0	4.2	4.2	4.2	103.28	919	919;478	0	5.2843	By MS/MS	By MS/MS
P04792	P04792	7	7	7	Heat shock protein beta-1	HSPB1	HSPB1			sp|P04792|HSPB1_HUMAN Heat shock protein beta-1 OS=Homo sapiens OX=9606 GN=HSPB1 PE=1 SV=2	1	7	7	7	7	7	5	5	3	5	4	3	7	7	5	5	3	5	4	3	7	7	5	5	3	5	4	3	41.5	41.5	41.5	22.782	205	205	0	26.045	By MS/MS	By MS/MS	By matching
P67936	P67936	14	14	6	Tropomyosin alpha-4 chain	TPM4	TPM4		Y	sp|P67936|TPM4_HUMAN Tropomyosin alpha-4 chain OS=Homo sapiens OX=9606 GN=TPM4 PE=1 SV=3	1	14	14	6	12	12	8	7	7	8	13	12	12	12	8	7	7	8	13	12	6	4	4	3	5	5	6	6	42.3	42.3	23	28.521	248	248	0	229.2	By MS/MS	By MS/MS	By matching
Q9NQC3	Q9NQC3	2	2	2	Reticulon-4	RTN4	RTN4			sp|Q9NQC3|RTN4_HUMAN Reticulon-4 OS=Homo sapiens OX=9606 GN=RTN4 PE=1 SV=2	1	2	2	2	1	2	1	1	1	1	2	2	1	2	1	1	1	1	2	2	1	2	1	1	1	1	2	2	3.9	3.9	3.9	129.93	1192	1192	0	5.316	By MS/MS	By MS/MS	By matching
P62937;P0DN26;A0A0B4J2A2;A0A075B759;Q9Y536;F5H284;P0DN37	P62937	11;2;2;2;2;2;1	11;2;2;2;2;2;1	11;2;2;2;2;2;1	Peptidyl-prolyl cis-trans isomerase A;Peptidyl-prolyl cis-trans isomerase A, N-terminally processed	PPIA	PPIA			sp|P62937|PPIA_HUMAN Peptidyl-prolyl cis-trans isomerase A OS=Homo sapiens OX=9606 GN=PPIA PE=1 SV=2	7	11	11	11	11	11	7	8	9	8	11	11	11	11	7	8	9	8	11	11	11	11	7	8	9	8	11	11	69.7	69.7	69.7	18.012	165	165;164;164;164;164;164;164	0	107.62	By MS/MS	By MS/MS	By MS/MS
P07910;P0DMR1;O60812;B7ZW38;B2RXH8	P07910;P0DMR1;O60812;B7ZW38;B2RXH8	7;4;4;4;4	7;4;4;4;4	7;4;4;4;4	Heterogeneous nuclear ribonucleoproteins C1/C2;Heterogeneous nuclear ribonucleoprotein C-like 4;Heterogeneous nuclear ribonucleoprotein C-like 1;Heterogeneous nuclear ribonucleoprotein C-like 3;Heterogeneous nuclear ribonucleoprotein C-like 2	HNRNPC;HNRNPCL4;HNRNPCL1;HNRNPCL3;HNRNPCL2	HNRNPC			sp|P07910|HNRPC_HUMAN Heterogeneous nuclear ribonucleoproteins C1/C2 OS=Homo sapiens OX=9606 GN=HNRNPC PE=1 SV=4;sp|P0DMR1|HNRC4_HUMAN Heterogeneous nuclear ribonucleoprotein C-like 4 OS=Homo sapiens OX=9606 GN=HNRNPCL4 PE=3 SV=1;sp|O60812|HNRC1_HUMAN Hete	5	7	7	7	7	7	3	5	5	3	6	6	7	7	3	5	5	3	6	6	7	7	3	5	5	3	6	6	22.5	22.5	22.5	33.67	306	306;293;293;293;293	0	18.511	By MS/MS	By MS/MS	By matching
Q16543	Q16543	4	4	4	Hsp90 co-chaperone Cdc37;Hsp90 co-chaperone Cdc37, N-terminally processed	CDC37	CDC37			sp|Q16543|CDC37_HUMAN Hsp90 co-chaperone Cdc37 OS=Homo sapiens OX=9606 GN=CDC37 PE=1 SV=1	1	4	4	4	4	4	2	2	4	4	4	3	4	4	2	2	4	4	4	3	4	4	2	2	4	4	4	3	13.5	13.5	13.5	44.468	378	378	0	16.207	By MS/MS	By MS/MS	By matching
P62910	P62910	4	4	4	60S ribosomal protein L32	RPL32	RPL32			sp|P62910|RL32_HUMAN 60S ribosomal protein L32 OS=Homo sapiens OX=9606 GN=RPL32 PE=1 SV=2	1	4	4	4	4	4	1	1	4	4	4	4	4	4	1	1	4	4	4	4	4	4	1	1	4	4	4	4	35.6	35.6	35.6	15.86	135	135	0	7.1627	By MS/MS	By MS/MS	By matching
P63220	P63220	3	3	3	40S ribosomal protein S21	RPS21	RPS21			sp|P63220|RS21_HUMAN 40S ribosomal protein S21 OS=Homo sapiens OX=9606 GN=RPS21 PE=1 SV=1	1	3	3	3	2	2	0	1	1	1	1	0	2	2	0	1	1	1	1	0	2	2	0	1	1	1	1	0	45.8	45.8	45.8	9.1113	83	83	0	6.9665	By MS/MS	By MS/MS
P52597	P52597	5	4	4	Heterogeneous nuclear ribonucleoprotein F;Heterogeneous nuclear ribonucleoprotein F, N-terminally processed	HNRNPF	HNRNPF			sp|P52597|HNRPF_HUMAN Heterogeneous nuclear ribonucleoprotein F OS=Homo sapiens OX=9606 GN=HNRNPF PE=1 SV=3	1	5	4	4	5	5	3	2	4	4	4	4	4	4	2	1	3	3	3	3	4	4	2	1	3	3	3	3	17.3	14.9	14.9	45.671	415	415	0	37.266	By MS/MS	By MS/MS	By matching
P49006	P49006	2	2	2	MARCKS-related protein	MARCKSL1	MARCKSL1			sp|P49006|MRP_HUMAN MARCKS-related protein OS=Homo sapiens OX=9606 GN=MARCKSL1 PE=1 SV=2	1	2	2	2	1	1	1	1	1	1	2	1	1	1	1	1	1	1	2	1	1	1	1	1	1	1	2	1	14.4	14.4	14.4	19.529	195	195	0	6.1821	By MS/MS	By matching	By matching
P06748	P06748	10	10	10	Nucleophosmin	NPM1	NPM1			sp|P06748|NPM_HUMAN Nucleophosmin OS=Homo sapiens OX=9606 GN=NPM1 PE=1 SV=2	1	10	10	10	8	8	5	5	7	6	10	10	8	8	5	5	7	6	10	10	8	8	5	5	7	6	10	10	44.9	44.9	44.9	32.575	294	294	0	154.15	By MS/MS	By MS/MS	By MS/MS
A8K2U0	A8K2U0	4	4	4	Alpha-2-macroglobulin-like protein 1	A2ML1	A2ML1			sp|A8K2U0|A2ML1_HUMAN Alpha-2-macroglobulin-like protein 1 OS=Homo sapiens OX=9606 GN=A2ML1 PE=1 SV=3	1	4	4	4	4	4	0	1	0	0	0	0	4	4	0	1	0	0	0	0	4	4	0	1	0	0	0	0	3.8	3.8	3.8	161.1	1454	1454	0	6.1427	By MS/MS	By MS/MS
P07858	P07858	2	2	2	Cathepsin B;Cathepsin B light chain;Cathepsin B heavy chain	CTSB	CTSB			sp|P07858|CATB_HUMAN Cathepsin B OS=Homo sapiens OX=9606 GN=CTSB PE=1 SV=3	1	2	2	2	2	2	0	1	1	0	0	1	2	2	0	1	1	0	0	1	2	2	0	1	1	0	0	1	9.1	9.1	9.1	37.821	339	339	0	2.488	By MS/MS	By MS/MS
P08238;Q58FF7	P08238	26;8	26;8	13;3	Heat shock protein HSP 90-beta	HSP90AB1	HSP90AB1	Y	Y	sp|P08238|HS90B_HUMAN Heat shock protein HSP 90-beta OS=Homo sapiens OX=9606 GN=HSP90AB1 PE=1 SV=4	2	26	26	13	16	19	6	7	19	17	23	23	16	19	6	7	19	17	23	23	8	8	2	3	9	7	13	12	41	41	22.8	83.263	724	724;597	0	161.46	By MS/MS	By MS/MS	By matching
P62899	P62899	2	2	2	60S ribosomal protein L31	RPL31	RPL31			sp|P62899|RL31_HUMAN 60S ribosomal protein L31 OS=Homo sapiens OX=9606 GN=RPL31 PE=1 SV=1	1	2	2	2	1	1	0	1	0	1	1	1	1	1	0	1	0	1	1	1	1	1	0	1	0	1	1	1	15.2	15.2	15.2	14.463	125	125	0.0081967	1.6937	By matching	By MS/MS
P35637	P35637	6	6	4	RNA-binding protein FUS	FUS	FUS			sp|P35637|FUS_HUMAN RNA-binding protein FUS OS=Homo sapiens OX=9606 GN=FUS PE=1 SV=1	1	6	6	4	5	5	3	4	2	3	6	5	5	5	3	4	2	3	6	5	3	3	1	2	1	2	4	3	12.4	12.4	10.6	53.425	526	526	0	29.057	By MS/MS	By MS/MS	By matching
P06733;P13929	P06733	16;1	16;1	15;0	Alpha-enolase	ENO1	ENO1			sp|P06733|ENOA_HUMAN Alpha-enolase OS=Homo sapiens OX=9606 GN=ENO1 PE=1 SV=2	2	16	16	15	14	14	11	12	12	12	15	16	14	14	11	12	12	12	15	16	13	13	10	11	11	11	14	15	48.4	48.4	44.2	47.168	434	434;434	0	184.35	By MS/MS	By MS/MS	By matching
CON__sw|P08779_CONT|CONT_P08779;P08779;CON__sw|Q9Z2K1_CONT|CONT_Q9Z2K1;CON__tr|Q3ZAW8_CONT|CONT_Q3ZAW8_MOUSE;CON__sw|Q3ZAW8_CONT|CONT_Q3ZAW8;Q9EQD6;Q9EQD7;CON__sw|P19012_CONT|CONT_P19012;CON__sw|P19012_CONT|CONT_K1C15_HUMAN;P19012;CON__sw|A2A4G1_CONT|CONT_A2A4G1;CON__sw|Q9D312_CONT|CONT_Q9D312;CON__sw|Q8N1A0_CONT|CONT_Q8N1A0;CON__sw|986630_CONT|CONT_Tax_Id=10090;CON__sw|O76014_CONT|CONT_KRT37_HUM…	CON__sw|P08779_CONT|CONT_P08779;P08779	33;33;12;12;12;7;7;7;7;3;1;1;1;1;1;1;1;1;1;1;1;1;1;1;1;1;1;1;1;1;1;1;1	19;19;4;4;4;0;0;0;0;0;0;0;0;0;0;0;0;0;0;0;0;0;0;0;0;0;0;0;0;0;0;0;0	17;17;4;4;4;0;0;0;0;0;0;0;0;0;0;0;0;0;0;0;0;0;0;0;0;0;0;0;0;0;0;0;0	Keratin, type I cytoskeletal 16	KRT16	KRT16			;sp|P08779|K1C16_HUMAN Keratin, type I cytoskeletal 16 OS=Homo sapiens OX=9606 GN=KRT16 PE=1 SV=4	33	33	19	17	33	33	27	23	26	29	27	32	19	19	15	11	13	15	16	18	17	17	13	10	11	14	14	16	64.3	41.2	37.4	51.267	473	473;473;469;470;474;456;456;456;456;431;295;476;449;471;467;448;448;453;416;416;416;412;494;404;468;295;468;467;449;448;416;404;494	0	284.7	By MS/MS	By MS/MS	By MS/MS
P10909	P10909	2	2	2	Clusterin;Clusterin beta chain;Clusterin alpha chain	CLU	CLU			sp|P10909|CLUS_HUMAN Clusterin OS=Homo sapiens OX=9606 GN=CLU PE=1 SV=1	1	2	2	2	2	2	1	0	0	0	0	0	2	2	1	0	0	0	0	0	2	2	1	0	0	0	0	0	8.7	8.7	8.7	52.494	449	449	0	4.2555	By MS/MS	By MS/MS	By matching
P27816	P27816	19	19	19	Microtubule-associated protein 4	MAP4	MAP4			sp|P27816|MAP4_HUMAN Microtubule-associated protein 4 OS=Homo sapiens OX=9606 GN=MAP4 PE=1 SV=3	1	19	19	19	17	19	11	12	9	9	13	16	17	19	11	12	9	9	13	16	17	19	11	12	9	9	13	16	21.2	21.2	21.2	121	1152	1152	0	56.878	By MS/MS	By MS/MS	By matching
P23528	P23528	11	11	9	Cofilin-1	CFL1	CFL1		Y	sp|P23528|COF1_HUMAN Cofilin-1 OS=Homo sapiens OX=9606 GN=CFL1 PE=1 SV=3	1	11	11	9	10	11	10	9	10	10	9	9	10	11	10	9	10	10	9	9	8	9	8	7	8	8	8	7	57.2	57.2	46.4	18.502	166	166	0	65.113	By MS/MS	By MS/MS	By matching
P24666	P24666	3	3	3	Low molecular weight phosphotyrosine protein phosphatase	ACP1	ACP1			sp|P24666|PPAC_HUMAN Low molecular weight phosphotyrosine protein phosphatase OS=Homo sapiens OX=9606 GN=ACP1 PE=1 SV=3	1	3	3	3	3	3	2	1	1	1	1	2	3	3	2	1	1	1	1	2	3	3	2	1	1	1	1	2	24.1	24.1	24.1	18.042	158	158	0	3.5147	By MS/MS	By MS/MS	By matching
P09972	P09972	2	1	1	Fructose-bisphosphate aldolase C	ALDOC	ALDOC			sp|P09972|ALDOC_HUMAN Fructose-bisphosphate aldolase C OS=Homo sapiens OX=9606 GN=ALDOC PE=1 SV=2	1	2	1	1	1	2	1	0	1	1	2	2	1	1	1	0	1	1	1	1	1	1	1	0	1	1	1	1	13.7	6.3	6.3	39.455	364	364	0.0052083	1.9011	By matching	By MS/MS	By matching
CON__sw|P02976_CONT|CONT_SPA_STAA8;CON__sw|P38507_CONT|CONT_SPA_STAAU	CON__sw|P02976_CONT|CONT_SPA_STAA8;CON__sw|P38507_CONT|CONT_SPA_STAAU	38;30	38;30	38;30						;	2	38	38	38	31	32	24	25	30	30	34	37	31	32	24	25	30	30	34	37	31	32	24	25	30	30	34	37	52.5	52.5	52.5	56.436	516	516;508	0	323.31	By MS/MS	By MS/MS	By MS/MS
P30048	P30048	4	4	4	Thioredoxin-dependent peroxide reductase, mitochondrial	PRDX3	PRDX3			sp|P30048|PRDX3_HUMAN Thioredoxin-dependent peroxide reductase, mitochondrial OS=Homo sapiens OX=9606 GN=PRDX3 PE=1 SV=3	1	4	4	4	3	4	2	1	2	0	3	3	3	4	2	1	2	0	3	3	3	4	2	1	2	0	3	3	23	23	23	27.692	256	256	0	3.211	By MS/MS	By MS/MS	By matching
Q13185;P83916	Q13185	5;1	5;1	5;1	Chromobox protein homolog 3	CBX3	CBX3			sp|Q13185|CBX3_HUMAN Chromobox protein homolog 3 OS=Homo sapiens OX=9606 GN=CBX3 PE=1 SV=4	2	5	5	5	5	5	2	2	5	5	4	5	5	5	2	2	5	5	4	5	5	5	2	2	5	5	4	5	30.1	30.1	30.1	20.811	183	183;185	0	12.914	By MS/MS	By MS/MS	By matching
Q01844	Q01844	3	3	3	RNA-binding protein EWS	EWSR1	EWSR1			sp|Q01844|EWS_HUMAN RNA-binding protein EWS OS=Homo sapiens OX=9606 GN=EWSR1 PE=1 SV=1	1	3	3	3	3	3	1	2	1	1	3	3	3	3	1	2	1	1	3	3	3	3	1	2	1	1	3	3	7.2	7.2	7.2	68.477	656	656	0	4.9312	By MS/MS	By MS/MS	By matching
P13797;P13796;Q14651	P13797	5;1;1	5;1;1	5;1;1	Plastin-3	PLS3	PLS3			sp|P13797|PLST_HUMAN Plastin-3 OS=Homo sapiens OX=9606 GN=PLS3 PE=1 SV=4	3	5	5	5	5	5	1	0	2	3	1	1	5	5	1	0	2	3	1	1	5	5	1	0	2	3	1	1	10.5	10.5	10.5	70.81	630	630;627;629	0	9.2085	By MS/MS	By MS/MS	By matching
P38159;Q96E39;O75526;Q8N7X1	P38159;Q96E39	9;6;3;1	9;6;3;1	9;6;3;1	RNA-binding motif protein, X chromosome;RNA-binding motif protein, X chromosome, N-terminally processed;RNA binding motif protein, X-linked-like-1	RBMX;RBMXL1	RBMX			sp|P38159|RBMX_HUMAN RNA-binding motif protein, X chromosome OS=Homo sapiens OX=9606 GN=RBMX PE=1 SV=3;sp|Q96E39|RMXL1_HUMAN RNA binding motif protein, X-linked-like-1 OS=Homo sapiens OX=9606 GN=RBMXL1 PE=1 SV=1	4	9	9	9	8	7	5	4	7	5	7	7	8	7	5	4	7	5	7	7	8	7	5	4	7	5	7	7	25.3	25.3	25.3	42.331	391	391;390;392;1067	0	13.943	By MS/MS	By MS/MS	By matching
Q9NQP4	Q9NQP4	2	2	2	Prefoldin subunit 4	PFDN4	PFDN4			sp|Q9NQP4|PFD4_HUMAN Prefoldin subunit 4 OS=Homo sapiens OX=9606 GN=PFDN4 PE=1 SV=1	1	2	2	2	2	2	1	1	0	1	1	0	2	2	1	1	0	1	1	0	2	2	1	1	0	1	1	0	20.1	20.1	20.1	15.314	134	134	0	8.468	By MS/MS	By MS/MS	By matching
Q13428	Q13428	4	4	4	Treacle protein	TCOF1	TCOF1			sp|Q13428|TCOF_HUMAN Treacle protein OS=Homo sapiens OX=9606 GN=TCOF1 PE=1 SV=3	1	4	4	4	4	4	1	2	1	1	0	3	4	4	1	2	1	1	0	3	4	4	1	2	1	1	0	3	2.7	2.7	2.7	152.1	1488	1488	0	3.8975	By MS/MS	By MS/MS	By matching
P06576	P06576	8	8	8	ATP synthase subunit beta, mitochondrial	ATP5B	ATP5B			sp|P06576|ATPB_HUMAN ATP synthase subunit beta, mitochondrial OS=Homo sapiens OX=9606 GN=ATP5F1B PE=1 SV=3	1	8	8	8	8	8	4	3	6	5	6	5	8	8	4	3	6	5	6	5	8	8	4	3	6	5	6	5	20.6	20.6	20.6	56.559	529	529	0	15.047	By MS/MS	By MS/MS	By matching
P0DN76;Q01081;Q8WU68	P0DN76;Q01081;Q8WU68	3;3;2	3;3;2	3;3;2	Splicing factor U2AF 35 kDa subunit;Splicing factor U2AF 26 kDa subunit	U2AF1;U2AF1L4	U2AF1			sp|P0DN76|U2AF5_HUMAN Splicing factor U2AF 35 kDa subunit-like protein OS=Homo sapiens OX=9606 GN=U2AF1L5 PE=1 SV=1;sp|Q01081|U2AF1_HUMAN Splicing factor U2AF 35 kDa subunit OS=Homo sapiens OX=9606 GN=U2AF1 PE=1 SV=3;sp|Q8WU68|U2AF4_HUMAN Splicing factor U	3	3	3	3	3	3	3	2	2	2	2	2	3	3	3	2	2	2	2	2	3	3	3	2	2	2	2	2	14.2	14.2	14.2	27.872	240	240;240;220	0	14.384	By MS/MS	By MS/MS	By matching
Q9H910	Q9H910	3	3	3	Hematological and neurological expressed 1-like protein	HN1L	HN1L			sp|Q9H910|JUPI2_HUMAN Jupiter microtubule associated homolog 2 OS=Homo sapiens OX=9606 GN=JPT2 PE=1 SV=1	1	3	3	3	2	3	1	0	1	1	2	0	2	3	1	0	1	1	2	0	2	3	1	0	1	1	2	0	21.1	21.1	21.1	20.063	190	190	0	3.9162	By MS/MS	By MS/MS	By matching
P17096	P17096	2	2	2	High mobility group protein HMG-I/HMG-Y	HMGA1	HMGA1			sp|P17096|HMGA1_HUMAN High mobility group protein HMG-I/HMG-Y OS=Homo sapiens OX=9606 GN=HMGA1 PE=1 SV=3	1	2	2	2	2	2	1	1	2	1	2	2	2	2	1	1	2	1	2	2	2	2	1	1	2	1	2	2	23.4	23.4	23.4	11.676	107	107	0	14.831	By MS/MS	By MS/MS	By matching
P00338;Q6ZMR3;P07864	P00338	8;1;1	8;1;1	7;0;0	L-lactate dehydrogenase A chain	LDHA	LDHA			sp|P00338|LDHA_HUMAN L-lactate dehydrogenase A chain OS=Homo sapiens OX=9606 GN=LDHA PE=1 SV=2	3	8	8	7	8	8	3	6	6	5	5	6	8	8	3	6	6	5	5	6	7	7	2	5	5	4	4	5	25.9	25.9	22.3	36.688	332	332;332;332	0	18.069	By MS/MS	By MS/MS	By matching
O60841	O60841	2	2	2	Eukaryotic translation initiation factor 5B	EIF5B	EIF5B			sp|O60841|IF2P_HUMAN Eukaryotic translation initiation factor 5B OS=Homo sapiens OX=9606 GN=EIF5B PE=1 SV=4	1	2	2	2	2	2	2	1	1	0	1	1	2	2	2	1	1	0	1	1	2	2	2	1	1	0	1	1	2.2	2.2	2.2	138.83	1220	1220	0.0067912	1.8019	By MS/MS	By MS/MS	By matching
Q9Y383	Q9Y383	7	7	5	Putative RNA-binding protein Luc7-like 2	LUC7L2	LUC7L2			sp|Q9Y383|LC7L2_HUMAN Putative RNA-binding protein Luc7-like 2 OS=Homo sapiens OX=9606 GN=LUC7L2 PE=1 SV=2	1	7	7	5	7	6	4	2	3	3	6	5	7	6	4	2	3	3	6	5	5	4	3	1	2	1	4	3	19.9	19.9	13	46.513	392	392	0	27.28	By MS/MS	By MS/MS	By matching
Q01130;Q9BRL6	Q01130;Q9BRL6	4;2	4;2	4;2	Serine/arginine-rich splicing factor 2;Serine/arginine-rich splicing factor 8	SRSF2;SRSF8	SRSF2			sp|Q01130|SRSF2_HUMAN Serine/arginine-rich splicing factor 2 OS=Homo sapiens OX=9606 GN=SRSF2 PE=1 SV=4;sp|Q9BRL6|SRSF8_HUMAN Serine/arginine-rich splicing factor 8 OS=Homo sapiens OX=9606 GN=SRSF8 PE=1 SV=1	2	4	4	4	4	4	3	4	3	3	4	4	4	4	3	4	3	3	4	4	4	4	3	4	3	3	4	4	21.7	21.7	21.7	25.476	221	221;282	0	35.779	By MS/MS	By MS/MS	By matching
P31943	P31943	11	11	7	Heterogeneous nuclear ribonucleoprotein H;Heterogeneous nuclear ribonucleoprotein H, N-terminally processed	HNRNPH1	HNRNPH1			sp|P31943|HNRH1_HUMAN Heterogeneous nuclear ribonucleoprotein H OS=Homo sapiens OX=9606 GN=HNRNPH1 PE=1 SV=4	1	11	11	7	9	10	3	4	9	9	7	6	9	10	3	4	9	9	7	6	6	7	2	2	6	6	3	2	33.6	33.6	21.2	49.229	449	449	0	71.416	By MS/MS	By MS/MS	By matching
P31949	P31949	5	5	5	Protein S100-A11;Protein S100-A11, N-terminally processed	S100A11	S100A11			sp|P31949|S10AB_HUMAN Protein S100-A11 OS=Homo sapiens OX=9606 GN=S100A11 PE=1 SV=2	1	5	5	5	4	4	2	2	3	3	3	5	4	4	2	2	3	3	3	5	4	4	2	2	3	3	3	5	49.5	49.5	49.5	11.74	105	105	0	7.5887	By matching	By MS/MS	By matching
P16403	P16403	7	7	1	Histone H1.2	HIST1H1C	HIST1H1C			sp|P16403|H12_HUMAN Histone H1.2 OS=Homo sapiens OX=9606 GN=HIST1H1C PE=1 SV=2	1	7	7	1	6	6	6	6	5	5	6	6	6	6	6	6	5	5	6	6	1	1	1	1	1	1	1	1	26.8	26.8	7.5	21.364	213	213	0	16.386	By MS/MS	By MS/MS	By MS/MS
Q07666	Q07666	3	3	3	KH domain-containing, RNA-binding, signal transduction-associated protein 1	KHDRBS1	KHDRBS1			sp|Q07666|KHDR1_HUMAN KH domain-containing, RNA-binding, signal transduction-associated protein 1 OS=Homo sapiens OX=9606 GN=KHDRBS1 PE=1 SV=1	1	3	3	3	3	3	1	1	2	3	1	3	3	3	1	1	2	3	1	3	3	3	1	1	2	3	1	3	8.6	8.6	8.6	48.227	443	443	0	4.04	By MS/MS	By matching	By matching
Q9NQ29	Q9NQ29	3	1	1	Putative RNA-binding protein Luc7-like 1	LUC7L	LUC7L			sp|Q9NQ29|LUC7L_HUMAN Putative RNA-binding protein Luc7-like 1 OS=Homo sapiens OX=9606 GN=LUC7L PE=1 SV=1	1	3	1	1	3	3	2	1	1	3	3	3	1	1	1	0	0	1	1	1	1	1	1	0	0	1	1	1	11.3	4	4	43.727	371	371	0	3.36	By MS/MS	By matching	By matching
P83731	P83731	4	4	4	60S ribosomal protein L24	RPL24	RPL24			sp|P83731|RL24_HUMAN 60S ribosomal protein L24 OS=Homo sapiens OX=9606 GN=RPL24 PE=1 SV=1	1	4	4	4	3	3	2	2	3	2	4	4	3	3	2	2	3	2	4	4	3	3	2	2	3	2	4	4	25.5	25.5	25.5	17.779	157	157	0	7.4454	By MS/MS	By MS/MS	By matching
P53999	P53999	3	3	3	Activated RNA polymerase II transcriptional coactivator p15	SUB1	SUB1			sp|P53999|TCP4_HUMAN Activated RNA polymerase II transcriptional coactivator p15 OS=Homo sapiens OX=9606 GN=SUB1 PE=1 SV=3	1	3	3	3	3	3	2	2	2	2	3	3	3	3	2	2	2	2	3	3	3	3	2	2	2	2	3	3	26	26	26	14.395	127	127	0	6.6055	By MS/MS	By MS/MS	By matching
P26368	P26368	4	4	4	Splicing factor U2AF 65 kDa subunit	U2AF2	U2AF2			sp|P26368|U2AF2_HUMAN Splicing factor U2AF 65 kDa subunit OS=Homo sapiens OX=9606 GN=U2AF2 PE=1 SV=4	1	4	4	4	4	4	2	2	4	3	4	4	4	4	2	2	4	3	4	4	4	4	2	2	4	3	4	4	10.9	10.9	10.9	53.5	475	475	0	4.7652	By MS/MS	By MS/MS	By matching
P07195	P07195	6	5	5	L-lactate dehydrogenase B chain	LDHB	LDHB			sp|P07195|LDHB_HUMAN L-lactate dehydrogenase B chain OS=Homo sapiens OX=9606 GN=LDHB PE=1 SV=2	1	6	5	5	5	5	3	4	3	4	5	5	4	4	2	3	2	3	4	4	4	4	2	3	2	3	4	4	21.3	17.7	17.7	36.638	334	334	0	12.82	By MS/MS	By MS/MS	By matching
P49023	P49023	3	3	3	Paxillin	PXN	PXN			sp|P49023|PAXI_HUMAN Paxillin OS=Homo sapiens OX=9606 GN=PXN PE=1 SV=3	1	3	3	3	3	3	1	1	1	0	2	1	3	3	1	1	1	0	2	1	3	3	1	1	1	0	2	1	6.6	6.6	6.6	64.505	591	591	0	3.4007	By MS/MS	By MS/MS	By matching
Q9BQA1	Q9BQA1	2	2	2	Methylosome protein 50	WDR77	WDR77			sp|Q9BQA1|MEP50_HUMAN Methylosome protein 50 OS=Homo sapiens OX=9606 GN=WDR77 PE=1 SV=1	1	2	2	2	1	1	1	1	0	1	1	1	1	1	1	1	0	1	1	1	1	1	1	1	0	1	1	1	11.4	11.4	11.4	36.724	342	342	0	5.9051	By MS/MS	By MS/MS	By matching
P10809	P10809	16	16	16	60 kDa heat shock protein, mitochondrial	HSPD1	HSPD1			sp|P10809|CH60_HUMAN 60 kDa heat shock protein, mitochondrial OS=Homo sapiens OX=9606 GN=HSPD1 PE=1 SV=2	1	16	16	16	12	13	7	6	6	8	14	13	12	13	7	6	6	8	14	13	12	13	7	6	6	8	14	13	38.4	38.4	38.4	61.054	573	573	0	74.732	By MS/MS	By MS/MS	By matching
P60981	P60981	4	3	3	Destrin	DSTN	DSTN			sp|P60981|DEST_HUMAN Destrin OS=Homo sapiens OX=9606 GN=DSTN PE=1 SV=3	1	4	3	3	3	3	3	3	3	2	3	3	2	2	2	2	2	1	3	2	2	2	2	2	2	1	3	2	23	18.8	18.8	18.506	165	165	0	5.4234	By MS/MS	By MS/MS	By matching
Q01518	Q01518	6	6	6	Adenylyl cyclase-associated protein 1	CAP1	CAP1			sp|Q01518|CAP1_HUMAN Adenylyl cyclase-associated protein 1 OS=Homo sapiens OX=9606 GN=CAP1 PE=1 SV=5	1	6	6	6	4	5	1	1	2	2	5	3	4	5	1	1	2	2	5	3	4	5	1	1	2	2	5	3	15.8	15.8	15.8	51.901	475	475	0	8.8226	By MS/MS	By MS/MS	By matching
P84090	P84090	2	2	2	Enhancer of rudimentary homolog	ERH	ERH			sp|P84090|ERH_HUMAN Enhancer of rudimentary homolog OS=Homo sapiens OX=9606 GN=ERH PE=1 SV=1	1	2	2	2	2	2	1	1	1	1	1	1	2	2	1	1	1	1	1	1	2	2	1	1	1	1	1	1	26.9	26.9	26.9	12.259	104	104	0	19.259	By MS/MS	By MS/MS	By matching
CON__sw|P48668_CONT|CONT_P48668;P48668	CON__sw|P48668_CONT|CONT_P48668;P48668	42;42	2;2	0;0	Keratin, type II cytoskeletal 6C	KRT6C	KRT6C			;sp|P48668|K2C6C_HUMAN Keratin, type II cytoskeletal 6C OS=Homo sapiens OX=9606 GN=KRT6C PE=1 SV=3	2	42	2	0	40	41	31	33	33	34	34	35	2	2	2	2	1	1	1	1	0	0	0	0	0	0	0	0	58.2	3.5	0	60.024	564	564;564	0	3.2944	By MS/MS	By MS/MS	By MS/MS
Q9Y2W1	Q9Y2W1	5	5	5	Thyroid hormone receptor-associated protein 3	THRAP3	THRAP3			sp|Q9Y2W1|TR150_HUMAN Thyroid hormone receptor-associated protein 3 OS=Homo sapiens OX=9606 GN=THRAP3 PE=1 SV=2	1	5	5	5	5	5	4	3	2	1	3	5	5	5	4	3	2	1	3	5	5	5	4	3	2	1	3	5	6.3	6.3	6.3	108.66	955	955	0	11.451	By MS/MS	By MS/MS	By matching
P26373	P26373	2	2	2	60S ribosomal protein L13	RPL13	RPL13			sp|P26373|RL13_HUMAN 60S ribosomal protein L13 OS=Homo sapiens OX=9606 GN=RPL13 PE=1 SV=4	1	2	2	2	2	2	0	1	2	2	2	2	2	2	0	1	2	2	2	2	2	2	0	1	2	2	2	2	11.4	11.4	11.4	24.261	211	211	0	14.972	By MS/MS	By MS/MS
Q13151	Q13151	1	1	1	Heterogeneous nuclear ribonucleoprotein A0	HNRNPA0	HNRNPA0			sp|Q13151|ROA0_HUMAN Heterogeneous nuclear ribonucleoprotein A0 OS=Homo sapiens OX=9606 GN=HNRNPA0 PE=1 SV=1	1	1	1	1	1	1	1	0	1	1	1	1	1	1	1	0	1	1	1	1	1	1	1	0	1	1	1	1	4.3	4.3	4.3	30.84	305	305	0.0079745	1.6055	By MS/MS	By MS/MS	By matching
P06454	P06454	5	5	5	Prothymosin alpha;Prothymosin alpha, N-terminally processed;Thymosin alpha-1	PTMA	PTMA			sp|P06454|PTMA_HUMAN Prothymosin alpha OS=Homo sapiens OX=9606 GN=PTMA PE=1 SV=2	1	5	5	5	4	4	4	5	3	4	5	4	4	4	4	5	3	4	5	4	4	4	4	5	3	4	5	4	35.1	35.1	35.1	12.203	111	111	0	48.718	By MS/MS	By MS/MS	By MS/MS
P15311;P35241	P15311	4;1	4;1	3;0	Ezrin	EZR	EZR			sp|P15311|EZRI_HUMAN Ezrin OS=Homo sapiens OX=9606 GN=EZR PE=1 SV=4	2	4	4	3	2	4	0	1	0	1	1	1	2	4	0	1	0	1	1	1	1	3	0	1	0	1	1	1	7.8	7.8	6	69.412	586	586;583	0	4.6162	By MS/MS	By MS/MS
O95817	O95817	6	6	6	BAG family molecular chaperone regulator 3	BAG3	BAG3			sp|O95817|BAG3_HUMAN BAG family molecular chaperone regulator 3 OS=Homo sapiens OX=9606 GN=BAG3 PE=1 SV=3	1	6	6	6	6	5	3	2	2	1	2	3	6	5	3	2	2	1	2	3	6	5	3	2	2	1	2	3	16.2	16.2	16.2	61.594	575	575	0	10.865	By MS/MS	By MS/MS	By matching
Q5T750	Q5T750	7	7	7	Skin-specific protein 32	XP32	XP32			sp|Q5T750|XP32_HUMAN Skin-specific protein 32 OS=Homo sapiens OX=9606 GN=XP32 PE=1 SV=1	1	7	7	7	7	7	2	3	2	3	1	1	7	7	2	3	2	3	1	1	7	7	2	3	2	3	1	1	30.8	30.8	30.8	26.238	250	250	0	18.054	By MS/MS	By MS/MS	By matching
P02545	P02545	40	40	39	Prelamin-A/C;Lamin-A/C	LMNA	LMNA			sp|P02545|LMNA_HUMAN Prelamin-A/C OS=Homo sapiens OX=9606 GN=LMNA PE=1 SV=1	1	40	40	39	39	39	21	19	31	32	33	34	39	39	21	19	31	32	33	34	38	38	20	18	30	31	32	33	57.2	57.2	56	74.139	664	664	0	166.71	By MS/MS	By MS/MS	By MS/MS
Q06323	Q06323	2	2	2	Proteasome activator complex subunit 1	PSME1	PSME1			sp|Q06323|PSME1_HUMAN Proteasome activator complex subunit 1 OS=Homo sapiens OX=9606 GN=PSME1 PE=1 SV=1	1	2	2	2	2	2	0	1	0	0	0	0	2	2	0	1	0	0	0	0	2	2	0	1	0	0	0	0	9.6	9.6	9.6	28.723	249	249	0	2.4825	By MS/MS	By MS/MS
Q15369	Q15369	2	2	2	Transcription elongation factor B polypeptide 1	TCEB1	TCEB1			sp|Q15369|ELOC_HUMAN Elongin-C OS=Homo sapiens OX=9606 GN=ELOC PE=1 SV=1	1	2	2	2	2	2	2	1	0	1	1	1	2	2	2	1	0	1	1	1	2	2	2	1	0	1	1	1	23.2	23.2	23.2	12.473	112	112	0	3.3128	By MS/MS	By MS/MS	By matching
P35326	P35326	5	1	1	Small proline-rich protein 2A	SPRR2A	SPRR2A			sp|P35326|SPR2A_HUMAN Small proline-rich protein 2A OS=Homo sapiens OX=9606 GN=SPRR2A PE=1 SV=1	1	5	1	1	5	5	5	5	3	3	2	2	1	1	1	1	0	0	0	0	1	1	1	1	0	0	0	0	90.3	18.1	18.1	7.9653	72	72	0	4.0749	By MS/MS	By MS/MS	By matching
P38646	P38646	37	37	37	Stress-70 protein, mitochondrial	HSPA9	HSPA9			sp|P38646|GRP75_HUMAN Stress-70 protein, mitochondrial OS=Homo sapiens OX=9606 GN=HSPA9 PE=1 SV=2	1	37	37	37	37	36	19	17	32	34	29	31	37	36	19	17	32	34	29	31	37	36	19	17	32	34	29	31	52.3	52.3	52.3	73.68	679	679	0	323.31	By MS/MS	By MS/MS	By matching
Q15370	Q15370	2	2	2	Transcription elongation factor B polypeptide 2	TCEB2	TCEB2			sp|Q15370|ELOB_HUMAN Elongin-B OS=Homo sapiens OX=9606 GN=ELOB PE=1 SV=1	1	2	2	2	2	2	1	2	1	1	2	2	2	2	1	2	1	1	2	2	2	2	1	2	1	1	2	2	21.2	21.2	21.2	13.133	118	118	0	4.6311	By MS/MS	By MS/MS	By matching
P47756	P47756	3	3	3	F-actin-capping protein subunit beta	CAPZB	CAPZB			sp|P47756|CAPZB_HUMAN F-actin-capping protein subunit beta OS=Homo sapiens OX=9606 GN=CAPZB PE=1 SV=4	1	3	3	3	3	3	1	1	2	2	2	1	3	3	1	1	2	2	2	1	3	3	1	1	2	2	2	1	13.7	13.7	13.7	31.35	277	277	0	4.223	By MS/MS	By MS/MS	By matching
P68104;Q5VTE0;Q05639	P68104;Q5VTE0;Q05639	12;12;6	12;12;6	12;12;6	Elongation factor 1-alpha 1;Putative elongation factor 1-alpha-like 3;Elongation factor 1-alpha 2	EEF1A1;EEF1A1P5;EEF1A2	EEF1A1			sp|P68104|EF1A1_HUMAN Elongation factor 1-alpha 1 OS=Homo sapiens OX=9606 GN=EEF1A1 PE=1 SV=1;sp|Q5VTE0|EF1A3_HUMAN Putative elongation factor 1-alpha-like 3 OS=Homo sapiens OX=9606 GN=EEF1A1P5 PE=5 SV=1;sp|Q05639|EF1A2_HUMAN Elongation factor 1-alpha 2 OS	3	12	12	12	12	11	6	7	11	9	11	11	12	11	6	7	11	9	11	11	12	11	6	7	11	9	11	11	32	32	32	50.14	462	462;462;463	0	53.771	By MS/MS	By MS/MS	By MS/MS
Q32MZ4	Q32MZ4	5	5	5	Leucine-rich repeat flightless-interacting protein 1	LRRFIP1	LRRFIP1			sp|Q32MZ4|LRRF1_HUMAN Leucine-rich repeat flightless-interacting protein 1 OS=Homo sapiens OX=9606 GN=LRRFIP1 PE=1 SV=2	1	5	5	5	4	3	2	2	3	1	3	4	4	3	2	2	3	1	3	4	4	3	2	2	3	1	3	4	9.2	9.2	9.2	89.252	808	808	0	11.155	By MS/MS	By MS/MS	By matching
P0DMV9;P0DMV8	P0DMV9;P0DMV8	23;23	21;21	10;10	Heat shock 70 kDa protein 1B;Heat shock 70 kDa protein 1A	HSPA1B;HSPA1A	HSPA1B			sp|P0DMV9|HS71B_HUMAN Heat shock 70 kDa protein 1B OS=Homo sapiens OX=9606 GN=HSPA1B PE=1 SV=1;sp|P0DMV8|HS71A_HUMAN Heat shock 70 kDa protein 1A OS=Homo sapiens OX=9606 GN=HSPA1A PE=1 SV=1	2	23	21	10	23	23	12	13	21	22	19	19	21	21	10	11	19	20	17	17	10	10	4	4	9	10	7	7	45.1	42	22	70.051	641	641;641	0	113.37	By MS/MS	By MS/MS	By matching
Q92526;P40227	Q92526;P40227	3;3	3;3	3;3	T-complex protein 1 subunit zeta-2;T-complex protein 1 subunit zeta	CCT6B;CCT6A	CCT6B			sp|Q92526|TCPW_HUMAN T-complex protein 1 subunit zeta-2 OS=Homo sapiens OX=9606 GN=CCT6B PE=1 SV=5;sp|P40227|TCPZ_HUMAN T-complex protein 1 subunit zeta OS=Homo sapiens OX=9606 GN=CCT6A PE=1 SV=3	2	3	3	3	3	3	1	0	2	2	1	0	3	3	1	0	2	2	1	0	3	3	1	0	2	2	1	0	5.8	5.8	5.8	57.821	530	530;531	0	3.1055	By MS/MS	By MS/MS	By matching
P11142;P54652	P11142	29;10	28;9	25;6	Heat shock cognate 71 kDa protein	HSPA8	HSPA8			sp|P11142|HSP7C_HUMAN Heat shock cognate 71 kDa protein OS=Homo sapiens OX=9606 GN=HSPA8 PE=1 SV=1	2	29	28	25	29	29	19	19	26	26	26	26	28	28	18	18	25	25	25	25	25	25	15	15	22	22	22	22	51.1	51.1	46.6	70.897	646	646;639	0	323.31	By MS/MS	By MS/MS	By MS/MS
O14745	O14745	3	3	3	Na(+)/H(+) exchange regulatory cofactor NHE-RF1	SLC9A3R1	SLC9A3R1			sp|O14745|NHRF1_HUMAN Na(+)/H(+) exchange regulatory cofactor NHE-RF1 OS=Homo sapiens OX=9606 GN=SLC9A3R1 PE=1 SV=4	1	3	3	3	3	3	1	1	0	1	1	0	3	3	1	1	0	1	1	0	3	3	1	1	0	1	1	0	10.1	10.1	10.1	38.868	358	358	0	4.3923	By MS/MS	By MS/MS	By matching
CON__sw|P06868_CONT|CONT_P06868;P00747	CON__sw|P06868_CONT|CONT_P06868	9;2	9;2	9;2							2	9	9	9	8	8	4	4	3	0	6	4	8	8	4	4	3	0	6	4	8	8	4	4	3	0	6	4	13.3	13.3	13.3	91.215	812	812;810	0	32.994	By MS/MS	By MS/MS	By MS/MS
Q8NC51	Q8NC51	10	10	10	Plasminogen activator inhibitor 1 RNA-binding protein	SERBP1	SERBP1			sp|Q8NC51|PAIRB_HUMAN Plasminogen activator inhibitor 1 RNA-binding protein OS=Homo sapiens OX=9606 GN=SERBP1 PE=1 SV=2	1	10	10	10	8	8	4	6	8	7	6	8	8	8	4	6	8	7	6	8	8	8	4	6	8	7	6	8	29.9	29.9	29.9	44.965	408	408	0	54.539	By MS/MS	By MS/MS	By matching
Q9NZH8	Q9NZH8	2	2	2	Interleukin-36 gamma	IL36G	IL36G			sp|Q9NZH8|IL36G_HUMAN Interleukin-36 gamma OS=Homo sapiens OX=9606 GN=IL36G PE=1 SV=1	1	2	2	2	2	2	0	1	0	0	0	0	2	2	0	1	0	0	0	0	2	2	0	1	0	0	0	0	14.8	14.8	14.8	18.721	169	169	0	3.1755	By MS/MS	By MS/MS
P04083	P04083	6	6	6	Annexin A1	ANXA1	ANXA1			sp|P04083|ANXA1_HUMAN Annexin A1 OS=Homo sapiens OX=9606 GN=ANXA1 PE=1 SV=2	1	6	6	6	6	6	3	3	4	3	5	4	6	6	3	3	4	3	5	4	6	6	3	3	4	3	5	4	26.6	26.6	26.6	38.714	346	346	0	25.029	By MS/MS	By MS/MS	By matching
P56537	P56537	5	5	5	Eukaryotic translation initiation factor 6	EIF6	EIF6			sp|P56537|IF6_HUMAN Eukaryotic translation initiation factor 6 OS=Homo sapiens OX=9606 GN=EIF6 PE=1 SV=1	1	5	5	5	5	5	3	3	5	5	4	4	5	5	3	3	5	5	4	4	5	5	3	3	5	5	4	4	32.7	32.7	32.7	26.599	245	245	0	45.572	By MS/MS	By MS/MS	By matching
P62241	P62241	8	8	8	40S ribosomal protein S8	RPS8	RPS8			sp|P62241|RS8_HUMAN 40S ribosomal protein S8 OS=Homo sapiens OX=9606 GN=RPS8 PE=1 SV=2	1	8	8	8	7	8	5	4	6	5	5	6	7	8	5	4	6	5	5	6	7	8	5	4	6	5	5	6	48.1	48.1	48.1	24.205	208	208	0	53.558	By MS/MS	By MS/MS	By matching
P20810	P20810	8	8	8	Calpastatin	CAST	CAST			sp|P20810|ICAL_HUMAN Calpastatin OS=Homo sapiens OX=9606 GN=CAST PE=1 SV=4	1	8	8	8	7	7	4	4	3	3	6	5	7	7	4	4	3	3	6	5	7	7	4	4	3	3	6	5	18.9	18.9	18.9	76.572	708	708	0	14.999	By MS/MS	By MS/MS	By matching
Q8WVV4	Q8WVV4	14	14	14	Protein POF1B	POF1B	POF1B			sp|Q8WVV4|POF1B_HUMAN Protein POF1B OS=Homo sapiens OX=9606 GN=POF1B PE=1 SV=3	1	14	14	14	14	14	5	7	4	2	2	3	14	14	5	7	4	2	2	3	14	14	5	7	4	2	2	3	28.5	28.5	28.5	68.064	589	589	0	67.899	By MS/MS	By MS/MS	By matching
P45880	P45880	4	4	4	Voltage-dependent anion-selective channel protein 2	VDAC2	VDAC2			sp|P45880|VDAC2_HUMAN Voltage-dependent anion-selective channel protein 2 OS=Homo sapiens OX=9606 GN=VDAC2 PE=1 SV=2	1	4	4	4	4	4	1	1	2	2	2	1	4	4	1	1	2	2	2	1	4	4	1	1	2	2	2	1	20.4	20.4	20.4	31.566	294	294	0	27.72	By MS/MS	By MS/MS	By matching
O43318	O43318	1	1	1	Mitogen-activated protein kinase kinase kinase 7	MAP3K7	MAP3K7			sp|O43318|M3K7_HUMAN Mitogen-activated protein kinase kinase kinase 7 OS=Homo sapiens OX=9606 GN=MAP3K7 PE=1 SV=1	1	1	1	1	1	1	1	1	1	1	1	1	1	1	1	1	1	1	1	1	1	1	1	1	1	1	1	1	2.3	2.3	2.3	67.195	606	606	0	2.408	By matching	By matching	By matching
P13489	P13489	7	7	7	Ribonuclease inhibitor	RNH1	RNH1			sp|P13489|RINI_HUMAN Ribonuclease inhibitor OS=Homo sapiens OX=9606 GN=RNH1 PE=1 SV=2	1	7	7	7	7	6	3	4	4	4	6	4	7	6	3	4	4	4	6	4	7	6	3	4	4	4	6	4	20.2	20.2	20.2	49.973	461	461	0	28.287	By MS/MS	By MS/MS	By matching
P12814	P12814	12	4	4	Alpha-actinin-1	ACTN1	ACTN1			sp|P12814|ACTN1_HUMAN Alpha-actinin-1 OS=Homo sapiens OX=9606 GN=ACTN1 PE=1 SV=2	1	12	4	4	9	9	2	3	7	6	10	10	2	2	1	1	2	2	2	3	2	2	1	1	2	2	2	3	16.5	6.4	6.4	103.06	892	892	0	5.8815	By MS/MS	By matching	By matching
P05387	P05387	6	6	6	60S acidic ribosomal protein P2	RPLP2	RPLP2			sp|P05387|RLA2_HUMAN 60S acidic ribosomal protein P2 OS=Homo sapiens OX=9606 GN=RPLP2 PE=1 SV=1	1	6	6	6	6	6	5	5	6	4	6	6	6	6	5	5	6	4	6	6	6	6	5	5	6	4	6	6	76.5	76.5	76.5	11.665	115	115	0	105.37	By MS/MS	By MS/MS	By matching
P18669	P18669	1	1	1	Phosphoglycerate mutase 1	PGAM1	PGAM1			sp|P18669|PGAM1_HUMAN Phosphoglycerate mutase 1 OS=Homo sapiens OX=9606 GN=PGAM1 PE=1 SV=2	1	1	1	1	1	1	1	0	0	0	0	0	1	1	1	0	0	0	0	0	1	1	1	0	0	0	0	0	6.3	6.3	6.3	28.804	254	254	0	12.154	By MS/MS	By MS/MS	By matching
CON__sw|P04259_CONT|CONT_P04259	CON__sw|P04259_CONT|CONT_P04259	42	1	0							1	42	1	0	40	41	31	33	33	34	34	35	1	1	1	1	1	1	1	1	0	0	0	0	0	0	0	0	58.2	3	0	59.998	564	564	0	2.6927	By MS/MS	By matching	By matching
P0DP25;P0DP24;P0DP23;P02585	P0DP25;P0DP24;P0DP23	10;10;10;1	10;10;10;1	8;8;8;0						sp|P0DP25|CALM3_HUMAN Calmodulin-3 OS=Homo sapiens OX=9606 GN=CALM3 PE=1 SV=1;sp|P0DP24|CALM2_HUMAN Calmodulin-2 OS=Homo sapiens OX=9606 GN=CALM2 PE=1 SV=1;sp|P0DP23|CALM1_HUMAN Calmodulin-1 OS=Homo sapiens OX=9606 GN=CALM1 PE=1 SV=1	4	10	10	8	9	9	7	7	8	7	9	10	9	9	7	7	8	7	9	10	7	7	5	5	6	5	7	8	57.7	57.7	53	16.837	149	149;149;149;160	0	91.613	By MS/MS	By MS/MS	By MS/MS
O75369	O75369	89	80	78	Filamin-B	FLNB	FLNB	Y	Y	sp|O75369|FLNB_HUMAN Filamin-B OS=Homo sapiens OX=9606 GN=FLNB PE=1 SV=2	1	89	80	78	58	57	4	5	86	80	48	50	49	48	3	3	78	71	43	45	47	46	3	3	76	69	42	43	43.8	41.5	40.2	278.16	2602	2602	0	323.31	By MS/MS	By MS/MS	By matching
P68371;P04350;Q3ZCM7	P68371;P04350;Q3ZCM7	18;15;9	18;15;9	4;3;1	Tubulin beta-4B chain;Tubulin beta-4A chain;Tubulin beta-8 chain	TUBB4B;TUBB4A;TUBB8	TUBB4B			sp|P68371|TBB4B_HUMAN Tubulin beta-4B chain OS=Homo sapiens OX=9606 GN=TUBB4B PE=1 SV=1;sp|P04350|TBB4A_HUMAN Tubulin beta-4A chain OS=Homo sapiens OX=9606 GN=TUBB4A PE=1 SV=2;sp|Q3ZCM7|TBB8_HUMAN Tubulin beta-8 chain OS=Homo sapiens OX=9606 GN=TUBB8 PE=1	3	18	18	4	18	18	9	8	14	15	11	14	18	18	9	8	14	15	11	14	4	4	2	2	4	3	2	3	40.2	40.2	10.3	49.83	445	445;444;444	0	62.796	By MS/MS	By MS/MS	By matching
P68363;CON__sw|ENSBTAP016242_CONT|CONT_(Bos;A6NHL2	P68363;CON__sw|ENSBTAP016242_CONT|CONT_(Bos	19;18;2	19;18;2	0;0;0	Tubulin alpha-1B chain	TUBA1B	TUBA1B			sp|P68363|TBA1B_HUMAN Tubulin alpha-1B chain OS=Homo sapiens OX=9606 GN=TUBA1B PE=1 SV=1;	3	19	19	0	17	17	13	14	19	18	14	14	17	17	13	14	19	18	14	14	0	0	0	0	0	0	0	0	54.1	54.1	0	50.151	451	451;451;446	0	125.43	By MS/MS	By MS/MS	By matching
Q9NYF8	Q9NYF8	2	2	2	Bcl-2-associated transcription factor 1	BCLAF1	BCLAF1			sp|Q9NYF8|BCLF1_HUMAN Bcl-2-associated transcription factor 1 OS=Homo sapiens OX=9606 GN=BCLAF1 PE=1 SV=2	1	2	2	2	1	1	0	1	2	1	1	2	1	1	0	1	2	1	1	2	1	1	0	1	2	1	1	2	2.6	2.6	2.6	106.12	920	920	0.0067682	1.8	By matching	By matching
P21281	P21281	1	1	1	V-type proton ATPase subunit B, brain isoform	ATP6V1B2	ATP6V1B2			sp|P21281|VATB2_HUMAN V-type proton ATPase subunit B, brain isoform OS=Homo sapiens OX=9606 GN=ATP6V1B2 PE=1 SV=3	1	1	1	1	1	1	1	0	0	0	0	0	1	1	1	0	0	0	0	0	1	1	1	0	0	0	0	0	2.9	2.9	2.9	56.5	511	511	0.0081699	1.6763	By MS/MS	By MS/MS	By matching
Q07020	Q07020	5	5	5	60S ribosomal protein L18	RPL18	RPL18			sp|Q07020|RL18_HUMAN 60S ribosomal protein L18 OS=Homo sapiens OX=9606 GN=RPL18 PE=1 SV=2	1	5	5	5	2	2	0	2	4	4	5	5	2	2	0	2	4	4	5	5	2	2	0	2	4	4	5	5	26.1	26.1	26.1	21.634	188	188	0	22.726	By MS/MS	By MS/MS
Q5T749	Q5T749	22	22	22	Keratinocyte proline-rich protein	KPRP	KPRP			sp|Q5T749|KPRP_HUMAN Keratinocyte proline-rich protein OS=Homo sapiens OX=9606 GN=KPRP PE=1 SV=1	1	22	22	22	21	21	5	4	13	14	6	9	21	21	5	4	13	14	6	9	21	21	5	4	13	14	6	9	58.5	58.5	58.5	64.135	579	579	0	134.39	By MS/MS	By MS/MS	By MS/MS
P26641	P26641	3	3	3	Elongation factor 1-gamma	EEF1G	EEF1G			sp|P26641|EF1G_HUMAN Elongation factor 1-gamma OS=Homo sapiens OX=9606 GN=EEF1G PE=1 SV=3	1	3	3	3	3	3	1	1	2	3	2	2	3	3	1	1	2	3	2	2	3	3	1	1	2	3	2	2	9.2	9.2	9.2	50.118	437	437	0	9.8346	By MS/MS	By MS/MS	By matching
P18206	P18206	9	9	9	Vinculin	VCL	VCL			sp|P18206|VINC_HUMAN Vinculin OS=Homo sapiens OX=9606 GN=VCL PE=1 SV=4	1	9	9	9	8	8	6	5	5	3	5	5	8	8	6	5	5	3	5	5	8	8	6	5	5	3	5	5	10.5	10.5	10.5	123.8	1134	1134	0	11.906	By MS/MS	By MS/MS	By matching
P51149	P51149	2	2	2	Ras-related protein Rab-7a	RAB7A	RAB7A			sp|P51149|RAB7A_HUMAN Ras-related protein Rab-7a OS=Homo sapiens OX=9606 GN=RAB7A PE=1 SV=1	1	2	2	2	2	1	1	1	2	2	2	2	2	1	1	1	2	2	2	2	2	1	1	1	2	2	2	2	12.1	12.1	12.1	23.489	207	207	0	3.0116	By MS/MS	By matching	By matching
Q9Y2D5	Q9Y2D5	6	6	6	A-kinase anchor protein 2	AKAP2	AKAP2		Y	sp|Q9Y2D5|AKAP2_HUMAN A-kinase anchor protein 2 OS=Homo sapiens OX=9606 GN=AKAP2 PE=1 SV=3	1	6	6	6	6	6	2	2	5	5	3	4	6	6	2	2	5	5	3	4	6	6	2	2	5	5	3	4	8	8	8	94.659	859	859	0	5.8866	By MS/MS	By MS/MS	By matching
P11021	P11021	31	31	30	78 kDa glucose-regulated protein	HSPA5	HSPA5			sp|P11021|BIP_HUMAN Endoplasmic reticulum chaperone BiP OS=Homo sapiens OX=9606 GN=HSPA5 PE=1 SV=2	1	31	31	30	31	28	21	20	30	26	28	29	31	28	21	20	30	26	28	29	30	27	20	19	29	25	27	28	48.3	48.3	48.3	72.332	654	654	0	323.31	By MS/MS	By MS/MS	By MS/MS
P17844;Q92841	P17844;Q92841	3;2	3;2	3;2	Probable ATP-dependent RNA helicase DDX5;Probable ATP-dependent RNA helicase DDX17	DDX5;DDX17	DDX5			sp|P17844|DDX5_HUMAN Probable ATP-dependent RNA helicase DDX5 OS=Homo sapiens OX=9606 GN=DDX5 PE=1 SV=1;sp|Q92841|DDX17_HUMAN Probable ATP-dependent RNA helicase DDX17 OS=Homo sapiens OX=9606 GN=DDX17 PE=1 SV=2	2	3	3	3	3	3	1	2	2	1	2	2	3	3	1	2	2	1	2	2	3	3	1	2	2	1	2	2	5	5	5	69.147	614	614;729	0	5.0474	By MS/MS	By MS/MS	By matching
P07384	P07384	4	4	4	Calpain-1 catalytic subunit	CAPN1	CAPN1			sp|P07384|CAN1_HUMAN Calpain-1 catalytic subunit OS=Homo sapiens OX=9606 GN=CAPN1 PE=1 SV=1	1	4	4	4	3	4	0	0	0	1	0	0	3	4	0	0	0	1	0	0	3	4	0	0	0	1	0	0	7.4	7.4	7.4	81.889	714	714	0	3.5163	By MS/MS	By MS/MS
CON__sw|P02538_CONT|CONT_P02538;P02538	CON__sw|P02538_CONT|CONT_P02538;P02538	42;42	24;24	2;2	Keratin, type II cytoskeletal 6A	KRT6A	KRT6A			;sp|P02538|K2C6A_HUMAN Keratin, type II cytoskeletal 6A OS=Homo sapiens OX=9606 GN=KRT6A PE=1 SV=3	2	42	24	2	40	41	31	33		35	35	36	23	24	17	19	20	20	21	22	2	2	2	2	2	2	2	2	58.2	39	3.5	60.044	564	564;564	0	101.02	By MS/MS	By MS/MS	By MS/MS
CON__sw|P08727_CONT|CONT_P08727;CON__sw|P08727_CONT|CONT_K1C19_HUMAN;P08727;CON__sw|P19001_CONT|CONT_P19001	CON__sw|P08727_CONT|CONT_P08727;CON__sw|P08727_CONT|CONT_K1C19_HUMAN;P08727	21;21;21;7	12;12;12;2	11;11;11;1	Keratin, type I cytoskeletal 19	KRT19	KRT19			;;sp|P08727|K1C19_HUMAN Keratin, type I cytoskeletal 19 OS=Homo sapiens OX=9606 GN=KRT19 PE=1 SV=4	4	21	12	11	19	20	12	14	19	17	19	20	11	12	4	6	11	9	10	12	10	11	3	5	10	8	9	11	47.8	33.8	31.5	44.091	400	400;400;400;403	0	22.358	By MS/MS	By MS/MS	By matching
P84103	P84103	6	6	5	Serine/arginine-rich splicing factor 3	SRSF3	SRSF3			sp|P84103|SRSF3_HUMAN Serine/arginine-rich splicing factor 3 OS=Homo sapiens OX=9606 GN=SRSF3 PE=1 SV=1	1	6	6	5	5	6	4	2	5	5	4	6	5	6	4	2	5	5	4	6	4	5	3	1	4	4	3	5	36.6	36.6	36.6	19.329	164	164	0	19.582	By MS/MS	By MS/MS	By MS/MS
P62979;P62987;P0CG47;P0CG48	P62979;P62987;P0CG47;P0CG48	6;4;4;4	6;4;4;4	6;4;4;4	Ubiquitin-40S ribosomal protein S27a;Ubiquitin;40S ribosomal protein S27a;Ubiquitin-60S ribosomal protein L40;Ubiquitin;60S ribosomal protein L40;Polyubiquitin-B;Ubiquitin;Polyubiquitin-C;Ubiquitin	RPS27A;UBA52;UBB;UBC	RPS27A			sp|P62979|RS27A_HUMAN Ubiquitin-40S ribosomal protein S27a OS=Homo sapiens OX=9606 GN=RPS27A PE=1 SV=2;sp|P62987|RL40_HUMAN Ubiquitin-60S ribosomal protein L40 OS=Homo sapiens OX=9606 GN=UBA52 PE=1 SV=2;sp|P0CG47|UBB_HUMAN Polyubiquitin-B OS=Homo sapiens O	4	6	6	6	6	6	3	4	5	5	5	6	6	6	3	4	5	5	5	6	6	6	3	4	5	5	5	6	48.1	48.1	48.1	17.965	156	156;128;229;685	0	114.21	By MS/MS	By MS/MS	By MS/MS
P04080	P04080	2	2	2	Cystatin-B	CSTB	CSTB			sp|P04080|CYTB_HUMAN Cystatin-B OS=Homo sapiens OX=9606 GN=CSTB PE=1 SV=2	1	2	2	2	2	2	1	1	2	2	2	1	2	2	1	1	2	2	2	1	2	2	1	1	2	2	2	1	24.5	24.5	24.5	11.139	98	98	0	4.4443	By MS/MS	By MS/MS	By matching
P06396;CON__sw|Q3SX14_CONT|CONT_GELS_BOVIN;CON__sw|Q3SX14_CONT|CONT_Q3SX14	P06396	5;2;2	5;2;2	5;2;2	Gelsolin	GSN	GSN			sp|P06396|GELS_HUMAN Gelsolin OS=Homo sapiens OX=9606 GN=GSN PE=1 SV=1	3	5	5	5	5	5	1	2	1	0	1	0	5	5	1	2	1	0	1	0	5	5	1	2	1	0	1	0	8.2	8.2	8.2	85.696	782	782;731;781	0	26.402	By MS/MS	By MS/MS	By matching
P48594	P48594	10	3	3	Serpin B4	SERPINB4	SERPINB4			sp|P48594|SPB4_HUMAN Serpin B4 OS=Homo sapiens OX=9606 GN=SERPINB4 PE=1 SV=2	1	10	3	3	10	10	7	8	4	3	3	2	3	3	3	3	0	0	0	0	3	3	3	3	0	0	0	0	30	11	11	44.853	390	390	0	19.643	By MS/MS	By MS/MS	By matching
P67809;Q9Y2T7	P67809	14;4	14;4	9;0	Nuclease-sensitive element-binding protein 1	YBX1	YBX1			sp|P67809|YBOX1_HUMAN Nuclease-sensitive element-binding protein 1 OS=Homo sapiens OX=9606 GN=YBX1 PE=1 SV=3	2	14	14	9	14	13	8	9	14	13	14	13	14	13	8	9	14	13	14	13	9	8	5	6	9	8	9	8	50.3	50.3	37.7	35.924	324	324;364	0	323.31	By MS/MS	By MS/MS	By MS/MS
Q9H3K6	Q9H3K6	1	1	1	BolA-like protein 2	BOLA2	BOLA2			sp|Q9H3K6|BOLA2_HUMAN BolA-like protein 2 OS=Homo sapiens OX=9606 GN=BOLA2 PE=1 SV=1	1	1	1	1	1	1	0	1	1	1	1	0	1	1	0	1	1	1	1	0	1	1	0	1	1	1	1	0	18.6	18.6	18.6	10.116	86	86	0	2.3895	By MS/MS	By MS/MS
P60842;Q14240;P38919	P60842	11;4;1	11;4;1	11;4;1	Eukaryotic initiation factor 4A-I	EIF4A1	EIF4A1			sp|P60842|IF4A1_HUMAN Eukaryotic initiation factor 4A-I OS=Homo sapiens OX=9606 GN=EIF4A1 PE=1 SV=1	3	11	11	11	11	10	6	5	8	7	6	7	11	10	6	5	8	7	6	7	11	10	6	5	8	7	6	7	28.8	28.8	28.8	46.153	406	406;407;411	0	14.886	By MS/MS	By MS/MS	By matching
O75342	O75342	2	2	2	Arachidonate 12-lipoxygenase, 12R-type	ALOX12B	ALOX12B			sp|O75342|LX12B_HUMAN Arachidonate 12-lipoxygenase, 12R-type OS=Homo sapiens OX=9606 GN=ALOX12B PE=1 SV=1	1	2	2	2	2	1	1	0	0	0	0	0	2	1	1	0	0	0	0	0	2	1	1	0	0	0	0	0	3.1	3.1	3.1	80.355	701	701	0.0079365	1.5904	By MS/MS	By MS/MS	By matching
P46821	P46821	13	13	13	Microtubule-associated protein 1B;MAP1B heavy chain;MAP1 light chain LC1	MAP1B	MAP1B			sp|P46821|MAP1B_HUMAN Microtubule-associated protein 1B OS=Homo sapiens OX=9606 GN=MAP1B PE=1 SV=2	1	13	13	13	13	13	8	8	4	6	4	9	13	13	8	8	4	6	4	9	13	13	8	8	4	6	4	9	8.1	8.1	8.1	270.63	2468	2468	0	114.94	By MS/MS	By MS/MS	By matching
Q9HCY8	Q9HCY8	2	2	2	Protein S100-A14	S100A14	S100A14			sp|Q9HCY8|S10AE_HUMAN Protein S100-A14 OS=Homo sapiens OX=9606 GN=S100A14 PE=1 SV=1	1	2	2	2	2	2	0	1	0	0	0	0	2	2	0	1	0	0	0	0	2	2	0	1	0	0	0	0	23.1	23.1	23.1	11.662	104	104	0	7.9903	By MS/MS	By MS/MS
Q03135	Q03135	2	2	2	Caveolin-1	CAV1	CAV1			sp|Q03135|CAV1_HUMAN Caveolin-1 OS=Homo sapiens OX=9606 GN=CAV1 PE=1 SV=4	1	2	2	2	0	0	0	0	0	1	2	2	0	0	0	0	0	1	2	2	0	0	0	0	0	1	2	2	12.4	12.4	12.4	20.471	178	178	0	3.0422
P46940	P46940	3	3	3	Ras GTPase-activating-like protein IQGAP1	IQGAP1	IQGAP1			sp|P46940|IQGA1_HUMAN Ras GTPase-activating-like protein IQGAP1 OS=Homo sapiens OX=9606 GN=IQGAP1 PE=1 SV=1	1	3	3	3	3	3	1	1	2	0	0	1	3	3	1	1	2	0	0	1	3	3	1	1	2	0	0	1	2.1	2.1	2.1	189.25	1657	1657	0	3.242	By MS/MS	By MS/MS	By matching
P43490	P43490	2	2	2	Nicotinamide phosphoribosyltransferase	NAMPT	NAMPT			sp|P43490|NAMPT_HUMAN Nicotinamide phosphoribosyltransferase OS=Homo sapiens OX=9606 GN=NAMPT PE=1 SV=1	1	2	2	2	2	2	0	1	1	1	0	1	2	2	0	1	1	1	0	1	2	2	0	1	1	1	0	1	4.7	4.7	4.7	55.52	491	491	0	2.3147	By MS/MS	By MS/MS
P22532;P35325	P22532;P35325	6;5	6;5	2;1	Small proline-rich protein 2D;Small proline-rich protein 2B	SPRR2D;SPRR2B	SPRR2D			sp|P22532|SPR2D_HUMAN Small proline-rich protein 2D OS=Homo sapiens OX=9606 GN=SPRR2D PE=2 SV=2;sp|P35325|SPR2B_HUMAN Small proline-rich protein 2B OS=Homo sapiens OX=9606 GN=SPRR2B PE=2 SV=1	2	6	6	2	5	6	5	4	3	3	2	2	5	6	5	4	3	3	2	2	1	2	1	0	0	0	0	0	90.3	90.3	30.6	7.9053	72	72;72	0	67.431	By MS/MS	By MS/MS	By MS/MS
P06753	P06753	10	5	5	Tropomyosin alpha-3 chain	TPM3	TPM3			sp|P06753|TPM3_HUMAN Tropomyosin alpha-3 chain OS=Homo sapiens OX=9606 GN=TPM3 PE=1 SV=2	1	10	5	5	8	10	6	7	4	5	8	7	4	5	3	4	3	3	4	4	4	5	3	4	3	3	4	4	26.7	13.3	13.3	32.95	285	285	0	6.9664	By MS/MS	By MS/MS	By matching
E9PRG8	E9PRG8	1	1	1	Uncharacterized protein C11orf98	C11orf98	C11orf98			sp|E9PRG8|CK098_HUMAN Uncharacterized protein C11orf98 OS=Homo sapiens OX=9606 GN=C11orf98 PE=4 SV=1	1	1	1	1	0	0	1	0	0	0	1	1	0	0	1	0	0	0	1	1	0	0	1	0	0	0	1	1	10.7	10.7	10.7	13.798	122	122	0	2.4554			By matching
Q5D862	Q5D862	21	21	21	Filaggrin-2	FLG2	FLG2			sp|Q5D862|FILA2_HUMAN Filaggrin-2 OS=Homo sapiens OX=9606 GN=FLG2 PE=1 SV=1	1	21	21	21	19	19	6	4	3	7	4	7	19	19	6	4	3	7	4	7	19	19	6	4	3	7	4	7	15.6	15.6	15.6	248.07	2391	2391	0	323.31	By MS/MS	By MS/MS	By MS/MS
P13639	P13639	7	7	7	Elongation factor 2	EEF2	EEF2			sp|P13639|EF2_HUMAN Elongation factor 2 OS=Homo sapiens OX=9606 GN=EEF2 PE=1 SV=4	1	7	7	7	7	7	4	4	5	6	6	6	7	7	4	4	5	6	6	6	7	7	4	4	5	6	6	6	9.9	9.9	9.9	95.337	858	858	0	13.763	By MS/MS	By MS/MS	By matching
P36578	P36578	8	8	8	60S ribosomal protein L4	RPL4	RPL4			sp|P36578|RL4_HUMAN 60S ribosomal protein L4 OS=Homo sapiens OX=9606 GN=RPL4 PE=1 SV=5	1	8	8	8	7	5	3	2	5	7	8	7	7	5	3	2	5	7	8	7	7	5	3	2	5	7	8	7	20.1	20.1	20.1	47.697	427	427	0	21.09	By MS/MS	By MS/MS	By matching
P62263	P62263	3	3	3	40S ribosomal protein S14	RPS14	RPS14			sp|P62263|RS14_HUMAN 40S ribosomal protein S14 OS=Homo sapiens OX=9606 GN=RPS14 PE=1 SV=3	1	3	3	3	2	1	1	0	2	3	3	1	2	1	1	0	2	3	3	1	2	1	1	0	2	3	3	1	29.8	29.8	29.8	16.273	151	151	0	3.7061	By MS/MS	By MS/MS	By matching
P05109	P05109	8	8	8	Protein S100-A8;Protein S100-A8, N-terminally processed	S100A8	S100A8			sp|P05109|S10A8_HUMAN Protein S100-A8 OS=Homo sapiens OX=9606 GN=S100A8 PE=1 SV=1	1	8	8	8	7	8	2	2	3	4	2	2	7	8	2	2	3	4	2	2	7	8	2	2	3	4	2	2	46.2	46.2	46.2	10.834	93	93	0	20.875	By MS/MS	By MS/MS	By MS/MS
P05386	P05386	2	2	2	60S acidic ribosomal protein P1	RPLP1	RPLP1			sp|P05386|RLA1_HUMAN 60S acidic ribosomal protein P1 OS=Homo sapiens OX=9606 GN=RPLP1 PE=1 SV=1	1	2	2	2	1	0	1	0	0	1	2	2	1	0	1	0	0	1	2	2	1	0	1	0	0	1	2	2	36.8	36.8	36.8	11.514	114	114	0	18.636	By matching		By matching
P29508	P29508	15	15	8	Serpin B3	SERPINB3	SERPINB3			sp|P29508|SPB3_HUMAN Serpin B3 OS=Homo sapiens OX=9606 GN=SERPINB3 PE=1 SV=2	1	15	15	8	14	15	8	10	5	5	3	3	14	15	8	10	5	5	3	3	7	8	4	5	1	2	0	1	42.3	42.3	23.3	44.564	390	390	0	38.217	By MS/MS	By MS/MS	By matching
Q14764	Q14764	4	4	4	Major vault protein	MVP	MVP			sp|Q14764|MVP_HUMAN Major vault protein OS=Homo sapiens OX=9606 GN=MVP PE=1 SV=4	1	4	4	4	4	4	0	0	0	1	0	0	4	4	0	0	0	1	0	0	4	4	0	0	0	1	0	0	5.8	5.8	5.8	99.326	893	893	0	3.767	By MS/MS	By MS/MS
P50914	P50914	2	2	2	60S ribosomal protein L14	RPL14	RPL14			sp|P50914|RL14_HUMAN 60S ribosomal protein L14 OS=Homo sapiens OX=9606 GN=RPL14 PE=1 SV=4	1	2	2	2	1	1	2	1	1	1	2	2	1	1	2	1	1	1	2	2	1	1	2	1	1	1	2	2	10.7	10.7	10.7	23.432	215	215	0	3.6395	By matching	By matching	By matching
P14618;P30613	P14618	15;1	15;1	15;1	Pyruvate kinase PKM	PKM	PKM			sp|P14618|KPYM_HUMAN Pyruvate kinase PKM OS=Homo sapiens OX=9606 GN=PKM PE=1 SV=4	2	15	15	15	14	13	6	7	13	11	12	11	14	13	6	7	13	11	12	11	14	13	6	7	13	11	12	11	36.7	36.7	36.7	57.936	531	531;574	0	46.113	By MS/MS	By MS/MS	By matching
P05783;CON__sw|Q92764_CONT|CONT_Q92764;CON__sw|Q92764_CONT|CONT_KRT35_HUMAN;CON__sw|Q497I4_CONT|CONT_Q497I4;Q92764;CON__sw|HIT000015463_CONT|CONT_Tax_Id=9606	P05783	9;2;2;2;2;1	7;1;1;1;1;1	5;1;1;1;1;1	Keratin, type I cytoskeletal 18	KRT18	KRT18			sp|P05783|K1C18_HUMAN Keratin, type I cytoskeletal 18 OS=Homo sapiens OX=9606 GN=KRT18 PE=1 SV=2	6	9	7	5	9	9	5	5	7	7	6	6	7	7	3	3	5	5	4	4	5	5	2	2	4	4	4	4	22.3	18.6	13.7	48.057	430	430;425;455;455;455;295	0	12.786	By MS/MS	By MS/MS	By matching
P17066;P48741	P17066;P48741	10;6	1;1	1;1	Heat shock 70 kDa protein 6;Putative heat shock 70 kDa protein 7	HSPA6;HSPA7	HSPA6			sp|P17066|HSP76_HUMAN Heat shock 70 kDa protein 6 OS=Homo sapiens OX=9606 GN=HSPA6 PE=1 SV=2;sp|P48741|HSP77_HUMAN Putative heat shock 70 kDa protein 7 OS=Homo sapiens OX=9606 GN=HSPA7 PE=5 SV=2	2	10	1	1	10	10	7	7	9	9	9	9	1	1	1	1	1	1	1	1	1	1	1	1	1	1	1	1	15.4	1.7	1.7	71.027	643	643;367	0	3.2419	By MS/MS	By MS/MS	By MS/MS
P04406	P04406	7	7	7	Glyceraldehyde-3-phosphate dehydrogenase	GAPDH	GAPDH			sp|P04406|G3P_HUMAN Glyceraldehyde-3-phosphate dehydrogenase OS=Homo sapiens OX=9606 GN=GAPDH PE=1 SV=3	1	7	7	7	7	7	3	3	4	3	4	4	7	7	3	3	4	3	4	4	7	7	3	3	4	3	4	4	30.7	30.7	30.7	36.053	335	335	0	51.408	By MS/MS	By MS/MS	By MS/MS
P17987	P17987	6	6	6	T-complex protein 1 subunit alpha	TCP1	TCP1			sp|P17987|TCPA_HUMAN T-complex protein 1 subunit alpha OS=Homo sapiens OX=9606 GN=TCP1 PE=1 SV=1	1	6	6	6	6	6	3	2	6	5	5	4	6	6	3	2	6	5	5	4	6	6	3	2	6	5	5	4	12.8	12.8	12.8	60.343	556	556	0	8.3434	By MS/MS	By MS/MS	By matching
CON__sw|P05787_CONT|CONT_P05787;P05787;CON__sw|HIT000292931_CONT|CONT_;CON__sw|Q9H552_CONT|CONT_Q9H552;CON__sw|Q9NSB2_CONT|CONT_Q9NSB2;CON__sw|Q6ISB0_CONT|CONT_Q6ISB0;Q9NSB2;CON__sw|092267_CONT|CONT_Tax_Id=9606	CON__sw|P05787_CONT|CONT_P05787;P05787	24;24;10;7;3;3;3;2	14;14;6;2;0;0;0;2	14;14;6;2;0;0;0;2	Keratin, type II cytoskeletal 8	KRT8	KRT8			;sp|P05787|K2C8_HUMAN Keratin, type II cytoskeletal 8 OS=Homo sapiens OX=9606 GN=KRT8 PE=1 SV=7	8	24	14	14	24	24	15	15	22	20	20	22	14	14	7	7	14	12	12	14	14	14	7	7	14	12	12	14	42.9	32.3	32.3	53.704	483	483;483;443;499;600;600;600;213	0	21.479	By MS/MS	By MS/MS	By matching
Q12904	Q12904	4	4	4	Aminoacyl tRNA synthase complex-interacting multifunctional protein 1;Endothelial monocyte-activating polypeptide 2	AIMP1	AIMP1			sp|Q12904|AIMP1_HUMAN Aminoacyl tRNA synthase complex-interacting multifunctional protein 1 OS=Homo sapiens OX=9606 GN=AIMP1 PE=1 SV=2	1	4	4	4	4	4	3	2	2	2	2	1	4	4	3	2	2	2	2	1	4	4	3	2	2	2	2	1	17.9	17.9	17.9	34.352	312	312	0	6.6119	By MS/MS	By MS/MS	By matching
P00491	P00491	3	3	3	Purine nucleoside phosphorylase	PNP	PNP			sp|P00491|PNPH_HUMAN Purine nucleoside phosphorylase OS=Homo sapiens OX=9606 GN=PNP PE=1 SV=2	1	3	3	3	3	2	2	1	0	0	0	0	3	2	2	1	0	0	0	0	3	2	2	1	0	0	0	0	13.5	13.5	13.5	32.118	289	289	0	4.2293	By MS/MS	By MS/MS	By matching
P23490	P23490	1	1	1	Loricrin	LOR	LOR			sp|P23490|LORI_HUMAN Loricrin OS=Homo sapiens OX=9606 GN=LOR PE=1 SV=2	1	1	1	1	1	1	1	0	0	1	0	1	1	1	1	0	0	1	0	1	1	1	1	0	0	1	0	1	4.2	4.2	4.2	25.76	312	312	0.0082919	1.7387	By MS/MS	By MS/MS	By matching
P60660;P14649	P60660	6;2	6;2	6;2	Myosin light polypeptide 6	MYL6	MYL6			sp|P60660|MYL6_HUMAN Myosin light polypeptide 6 OS=Homo sapiens OX=9606 GN=MYL6 PE=1 SV=2	2	6	6	6	6	6	4	3	5	6	6	6	6	6	4	3	5	6	6	6	6	6	4	3	5	6	6	6	43.7	43.7	43.7	16.93	151	151;208	0	16.522	By MS/MS	By MS/MS	By MS/MS
Q05519	Q05519	2	2	2	Serine/arginine-rich splicing factor 11	SRSF11	SRSF11			sp|Q05519|SRS11_HUMAN Serine/arginine-rich splicing factor 11 OS=Homo sapiens OX=9606 GN=SRSF11 PE=1 SV=1	1	2	2	2	1	2	1	1	2	2	1	2	1	2	1	1	2	2	1	2	1	2	1	1	2	2	1	2	6.4	6.4	6.4	53.542	484	484	0	2.7643	By MS/MS	By MS/MS	By matching
Q08188	Q08188	15	15	15	Protein-glutamine gamma-glutamyltransferase E;Protein-glutamine gamma-glutamyltransferase E 50 kDa catalytic chain;Protein-glutamine gamma-glutamyltransferase E 27 kDa non-catalytic chain	TGM3	TGM3			sp|Q08188|TGM3_HUMAN Protein-glutamine gamma-glutamyltransferase E OS=Homo sapiens OX=9606 GN=TGM3 PE=1 SV=4	1	15	15	15	15	14	6	4	6	5	2	2	15	14	6	4	6	5	2	2	15	14	6	4	6	5	2	2	27	27	27	76.631	693	693	0	49.917	By MS/MS	By MS/MS	By matching
Q9H6R7	Q9H6R7	1	1	1	WD repeat and coiled-coil-containing protein C2orf44	C2orf44	C2orf44			sp|Q9H6R7|WDCP_HUMAN WD repeat and coiled-coil-containing protein OS=Homo sapiens OX=9606 GN=WDCP PE=1 SV=1	1	1	1	1	1	1	1	1	1	1	1	1	1	1	1	1	1	1	1	1	1	1	1	1	1	1	1	1	1.5	1.5	1.5	79.135	721	721	0.0083612	1.7624	By matching	By matching	By matching
Q15287	Q15287	1	1	1	RNA-binding protein with serine-rich domain 1	RNPS1	RNPS1			sp|Q15287|RNPS1_HUMAN RNA-binding protein with serine-rich domain 1 OS=Homo sapiens OX=9606 GN=RNPS1 PE=1 SV=1	1	1	1	1	1	1	1	1	1	1	1	1	1	1	1	1	1	1	1	1	1	1	1	1	1	1	1	1	4.9	4.9	4.9	34.208	305	305	0	7.4056	By MS/MS	By MS/MS	By matching
Q6UWP8	Q6UWP8	10	10	10	Suprabasin	SBSN	SBSN			sp|Q6UWP8|SBSN_HUMAN Suprabasin OS=Homo sapiens OX=9606 GN=SBSN PE=1 SV=2	1	10	10	10	9	9	3	4	0	1	1	0	9	9	3	4	0	1	1	0	9	9	3	4	0	1	1	0	30.5	30.5	30.5	60.54	590	590	0	68.738	By MS/MS	By MS/MS	By matching
P47929	P47929	8	8	8	Galectin-7	LGALS7	LGALS7			sp|P47929|LEG7_HUMAN Galectin-7 OS=Homo sapiens OX=9606 GN=LGALS7 PE=1 SV=2	1	8	8	8	8	8	5	5	4	2	4	3	8	8	5	5	4	2	4	3	8	8	5	5	4	2	4	3	73.5	73.5	73.5	15.075	136	136	0	29.575	By MS/MS	By MS/MS	By matching
CON__sw|P60712_CONT|CONT_P60712;P60709;Q6S8J3;A5A3E0;P0CG38;Q9BYX7;Q562R1;P0CG39	CON__sw|P60712_CONT|CONT_P60712;P60709	19;19;8;7;6;4;4;4	1;1;0;0;0;0;0;0	1;1;0;0;0;0;0;0	Actin, cytoplasmic 1;Actin, cytoplasmic 1, N-terminally processed	ACTB	ACTB		Y	;sp|P60709|ACTB_HUMAN Actin, cytoplasmic 1 OS=Homo sapiens OX=9606 GN=ACTB PE=1 SV=1	8	19	1	1	16	18	16	17	18	17	18	17	1	1	1	1	1	1	1	1	1	1	1	1	1	1	1	1	61.3	4.5	4.5	41.736	375	375;375;1075;1075;1075;375;376;1038	0	25.661	By MS/MS	By MS/MS	By matching
CON__sw|P02769_CONT|CONT_P02769;CON__sw|P49066_CONT|CONT_FETA_HORSE	CON__sw|P02769_CONT|CONT_P02769	62;2	62;2	51;0							2	62	62	51	53	53	45	44	52	53	59	60	53	53	45	44	52	53	59	60	44	43	37	36	43	44	48	50	75.5	75.5	66.1	69.293	607	607;609	0	323.31	By MS/MS	By MS/MS	By MS/MS
P14735	P14735	15	15	15	Insulin-degrading enzyme	IDE	IDE			sp|P14735|IDE_HUMAN Insulin-degrading enzyme OS=Homo sapiens OX=9606 GN=IDE PE=1 SV=4	1	15	15	15	13	14	6	5	2	2	1	1	13	14	6	5	2	2	1	1	13	14	6	5	2	2	1	1	15.3	15.3	15.3	117.97	1019	1019	0	18.805	By MS/MS	By MS/MS	By matching
Q9BVA1;Q13885	Q9BVA1;Q13885	13;13	1;1	1;1	Tubulin beta-2B chain;Tubulin beta-2A chain	TUBB2B;TUBB2A	TUBB2B			sp|Q9BVA1|TBB2B_HUMAN Tubulin beta-2B chain OS=Homo sapiens OX=9606 GN=TUBB2B PE=1 SV=1;sp|Q13885|TBB2A_HUMAN Tubulin beta-2A chain OS=Homo sapiens OX=9606 GN=TUBB2A PE=1 SV=1	2	13	1	1	12	13	6	5	9	11	8	10	0	1	0	1	0	0	0	0	0	1	0	1	0	0	0	0	28.5	3.4	3.4	49.953	445	445;445	0	2.7467	By matching	By MS/MS	By matching
P84085;P84077;P61204;P18085	P84085;P84077;P61204;P18085	2;2;2;1	2;2;2;1	2;2;2;1	ADP-ribosylation factor 5;ADP-ribosylation factor 1;ADP-ribosylation factor 3;ADP-ribosylation factor 4	ARF5;ARF1;ARF3;ARF4	ARF5			sp|P84085|ARF5_HUMAN ADP-ribosylation factor 5 OS=Homo sapiens OX=9606 GN=ARF5 PE=1 SV=2;sp|P84077|ARF1_HUMAN ADP-ribosylation factor 1 OS=Homo sapiens OX=9606 GN=ARF1 PE=1 SV=2;sp|P61204|ARF3_HUMAN ADP-ribosylation factor 3 OS=Homo sapiens OX=9606 GN=ARF3	4	2	2	2	2	2	2	2	1	1	1	1	2	2	2	2	1	1	1	1	2	2	2	2	1	1	1	1	11.7	11.7	11.7	20.529	180	180;181;181;180	0.0017986	2.0598	By MS/MS	By MS/MS	By matching
P05090	P05090	6	6	6	Apolipoprotein D	APOD	APOD			sp|P05090|APOD_HUMAN Apolipoprotein D OS=Homo sapiens OX=9606 GN=APOD PE=1 SV=1	1	6	6	6	6	6	5	5	1	1	2	0	6	6	5	5	1	1	2	0	6	6	5	5	1	1	2	0	30.2	30.2	30.2	21.275	189	189	0	30.423	By MS/MS	By MS/MS	By matching
P07355;A6NMY6	P07355;A6NMY6	15;11	15;11	15;11	Annexin A2;Putative annexin A2-like protein	ANXA2;ANXA2P2	ANXA2		Y	sp|P07355|ANXA2_HUMAN Annexin A2 OS=Homo sapiens OX=9606 GN=ANXA2 PE=1 SV=2;sp|A6NMY6|AXA2L_HUMAN Putative annexin A2-like protein OS=Homo sapiens OX=9606 GN=ANXA2P2 PE=5 SV=2	2	15	15	15	14	14	11	11	12	11	11	12	14	14	11	11	12	11	11	12	14	14	11	11	12	11	11	12	44	44	44	38.604	339	339;339	0	85.676	By MS/MS	By MS/MS	By MS/MS
Q15365	Q15365	5	5	3	Poly(rC)-binding protein 1	PCBP1	PCBP1			sp|Q15365|PCBP1_HUMAN Poly(rC)-binding protein 1 OS=Homo sapiens OX=9606 GN=PCBP1 PE=1 SV=2	1	5	5	3	5	5	4	4	4	3	3	4	5	5	4	4	4	3	3	4	3	3	3	3	3	2	2	3	19.9	19.9	11.2	37.497	356	356	0	19.471	By MS/MS	By MS/MS	By matching
Q06830	Q06830	14	14	11	Peroxiredoxin-1	PRDX1	PRDX1			sp|Q06830|PRDX1_HUMAN Peroxiredoxin-1 OS=Homo sapiens OX=9606 GN=PRDX1 PE=1 SV=1	1	14	14	11	12	13	11	10	12	12	10	8	12	13	11	10	12	12	10	8	10	10	9	8	10	10	8	7	61.3	61.3	48.2	22.11	199	199	0	61.222	By MS/MS	By MS/MS	By MS/MS
P15924	P15924	103	103	103	Desmoplakin	DSP	DSP			sp|P15924|DESP_HUMAN Desmoplakin OS=Homo sapiens OX=9606 GN=DSP PE=1 SV=3	1	103	103	103	96	103	59	58	54	61	31	37	96	103	59	58	54	61	31	37	96	103	59	58	54	61	31	37	33.9	33.9	33.9	331.77	2871	2871	0	323.31	By MS/MS	By MS/MS	By MS/MS
Q9C075;CON__sw|Q9C075_CONT|CONT_Q9C075;CON__sw|Q99PS0_CONT|CONT_Q99PS0	Q9C075;CON__sw|Q9C075_CONT|CONT_Q9C075	6;6;2	5;5;1	5;5;1	Keratin, type I cytoskeletal 23	KRT23	KRT23			sp|Q9C075|K1C23_HUMAN Keratin, type I cytoskeletal 23 OS=Homo sapiens OX=9606 GN=KRT23 PE=1 SV=2;	3	6	5	5	5	6	4	4	1	2	1	2	4	5	3	3	0	1	0	1	4	5	3	3	0	1	0	1	16.4	14.2	14.2	48.131	422	422;422;422	0	7.6367	By MS/MS	By MS/MS	By matching
P63261	P63261	19	19	1	Actin, cytoplasmic 2;Actin, cytoplasmic 2, N-terminally processed	ACTG1	ACTG1		Y	sp|P63261|ACTG_HUMAN Actin, cytoplasmic 2 OS=Homo sapiens OX=9606 GN=ACTG1 PE=1 SV=1	1	19	19	1	16	18	16	17	18	17	18	17	16	18	16	17	18	17	18	17	1	1	1	1	1	1	1	1	61.3	61.3	4.5	41.792	375	375	0	323.31	By MS/MS	By MS/MS	By MS/MS
P15880	P15880	3	3	3	40S ribosomal protein S2	RPS2	RPS2			sp|P15880|RS2_HUMAN 40S ribosomal protein S2 OS=Homo sapiens OX=9606 GN=RPS2 PE=1 SV=2	1	3	3	3	2	2	1	1	2	2	3	3	2	2	1	1	2	2	3	3	2	2	1	1	2	2	3	3	11.9	11.9	11.9	31.324	293	293	0	3.4266	By matching	By matching	By matching
Q09028	Q09028	6	6	3	Histone-binding protein RBBP4	RBBP4	RBBP4			sp|Q09028|RBBP4_HUMAN Histone-binding protein RBBP4 OS=Homo sapiens OX=9606 GN=RBBP4 PE=1 SV=3	1	6	6	3	6	6	1	1	4	3	4	3	6	6	1	1	4	3	4	3	3	3	0	0	2	2	3	2	14.4	14.4	9.2	47.655	425	425	0	9.6804	By MS/MS	By MS/MS	By matching
CON__sw|P13645_CONT|CONT_K1C10_HUMAN;CON__sw|P13645_CONT|CONT_P13645;P13645;CON__sp|K1C10_HUMAN_CONT|CONT_CRAP;CON__sw|Q7Z3Y7_CONT|CONT_K1C28_HUMAN;CON__sw|Q7Z3Y7_CONT|CONT_Q7Z3Y7;Q7Z3Y7;CON__sw|Q148H6_CONT|CONT_Q148H6;CON__sw|Q7Z3Z0_CONT|CONT_Q7Z3Z0;CON__sw|Q7Z3Y8_CONT|CONT_Q7Z3Y8;CON__sw|Q7Z3Y8_CONT|CONT_K1C27_HUMAN;Q7Z3Z0;Q7Z3Y8	CON__sw|P13645_CONT|CONT_K1C10_HUMAN;CON__sw|P13645_CONT|CONT_P13645;P13645;CON__sp|K1C10_HUMAN_CONT|CONT_CRAP	32;32;32;31;4;4;4;3;2;2;2;2;2	29;29;29;28;2;2;2;1;1;1;1;1;1	19;19;19;18;2;2;2;1;1;1;1;1;1	Keratin, type I cytoskeletal 10	KRT10	KRT10			;;sp|P13645|K1C10_HUMAN Keratin, type I cytoskeletal 10 OS=Homo sapiens OX=9606 GN=KRT10 PE=1 SV=6;	13	32	29	19	32	31	27	25	26	26	28	27	29	28	24	22	23	23	25	24	19	18	15	14	15	14	16	16	53.4	49.5	39.9	58.826	584	584;593;584;593;464;486;464;464;450;459;459;450;459	0	323.31	By MS/MS	By MS/MS	By MS/MS
P18124	P18124	2	2	2	60S ribosomal protein L7	RPL7	RPL7			sp|P18124|RL7_HUMAN 60S ribosomal protein L7 OS=Homo sapiens OX=9606 GN=RPL7 PE=1 SV=1	1	2	2	2	2	2	1	1	2	2	2	2	2	2	1	1	2	2	2	2	2	2	1	1	2	2	2	2	10.1	10.1	10.1	29.225	248	248	0	3.5115	By MS/MS	By matching	By matching
CON__sw|P10599_CONT|CONT_THIO_HUMAN;P10599	CON__sw|P10599_CONT|CONT_THIO_HUMAN;P10599	5;5	5;5	5;5	Thioredoxin	TXN	TXN			;sp|P10599|THIO_HUMAN Thioredoxin OS=Homo sapiens OX=9606 GN=TXN PE=1 SV=3	2	5	5	5	3	5	2	2	3	3	4	5	3	5	2	2	3	3	4	5	3	5	2	2	3	3	4	5	48.6	48.6	48.6	11.737	105	105;105	0	10.889	By MS/MS	By MS/MS	By MS/MS
O43670	O43670	1	1	1	BUB3-interacting and GLEBS motif-containing protein ZNF207	ZNF207	ZNF207			sp|O43670|ZN207_HUMAN BUB3-interacting and GLEBS motif-containing protein ZNF207 OS=Homo sapiens OX=9606 GN=ZNF207 PE=1 SV=1	1	1	1	1	1	1	1	1	1	1	1	1	1	1	1	1	1	1	1	1	1	1	1	1	1	1	1	1	2.5	2.5	2.5	50.75	478	478	0	2.9912	By MS/MS	By MS/MS	By MS/MS
P60900	P60900	2	2	2	Proteasome subunit alpha type-6	PSMA6	PSMA6			sp|P60900|PSA6_HUMAN Proteasome subunit alpha type-6 OS=Homo sapiens OX=9606 GN=PSMA6 PE=1 SV=1	1	2	2	2	2	2	2	2	2	2	0	2	2	2	2	2	2	2	0	2	2	2	2	2	2	2	0	2	9.3	9.3	9.3	27.399	246	246	0	3.9759	By MS/MS	By MS/MS	By matching
Q16629	Q16629	6	5	5	Serine/arginine-rich splicing factor 7	SRSF7	SRSF7			sp|Q16629|SRSF7_HUMAN Serine/arginine-rich splicing factor 7 OS=Homo sapiens OX=9606 GN=SRSF7 PE=1 SV=1	1	6	5	5	5	5	3	4	5	4	5	4	4	4	2	3	4	3	4	3	4	4	2	3	4	3	4	3	22.3	22.3	22.3	27.366	238	238	0	9.2272	By MS/MS	By MS/MS	By matching
Q9NS25;Q9NS26;Q9NY87;Q9BXN6	Q9NS25	5;2;1;1	5;2;1;1	5;2;1;1	Sperm protein associated with the nucleus on the X chromosome B/F	SPANXB1	SPANXB1			sp|Q9NS25|SPNXB_HUMAN Sperm protein associated with the nucleus on the X chromosome B1 OS=Homo sapiens OX=9606 GN=SPANXB1 PE=2 SV=2	4	5	5	5	5	5	2	3	1	2	1	0	5	5	2	3	1	2	1	0	5	5	2	3	1	2	1	0	57.3	57.3	57.3	11.84	103	103;97;97;97	0	18.599	By MS/MS	By MS/MS	By matching
P46776	P46776	4	4	4	60S ribosomal protein L27a	RPL27A	RPL27A			sp|P46776|RL27A_HUMAN 60S ribosomal protein L27a OS=Homo sapiens OX=9606 GN=RPL27A PE=1 SV=2	1	4	4	4	4	4	3	3	4	4	4	4	4	4	3	3	4	4	4	4	4	4	3	3	4	4	4	4	23	23	23	16.561	148	148	0	5.7232	By MS/MS	By MS/MS	By matching
P22061	P22061	10	10	10	Protein-L-isoaspartate(D-aspartate) O-methyltransferase	PCMT1	PCMT1			sp|P22061|PIMT_HUMAN Protein-L-isoaspartate(D-aspartate) O-methyltransferase OS=Homo sapiens OX=9606 GN=PCMT1 PE=1 SV=4	1	10	10	10	9	9	4	4	8	7	9	10	9	9	4	4	8	7	9	10	9	9	4	4	8	7	9	10	47.1	47.1	47.1	24.636	227	227	0	36.628	By MS/MS	By MS/MS	By MS/MS
Q00610	Q00610	4	4	4	Clathrin heavy chain 1	CLTC	CLTC			sp|Q00610|CLH1_HUMAN Clathrin heavy chain 1 OS=Homo sapiens OX=9606 GN=CLTC PE=1 SV=5	1	4	4	4	3	2	0	2	4	2	1	2	3	2	0	2	4	2	1	2	3	2	0	2	4	2	1	2	3.3	3.3	3.3	191.61	1675	1675	0	5.6222	By MS/MS	By matching
P19338	P19338	22	22	22	Nucleolin	NCL	NCL			sp|P19338|NUCL_HUMAN Nucleolin OS=Homo sapiens OX=9606 GN=NCL PE=1 SV=3	1	22	22	22	20	20	19	18	18	20	21	20	20	20	19	18	18	20	21	20	20	20	19	18	18	20	21	20	29.9	29.9	29.9	76.613	710	710	0	207.6	By MS/MS	By MS/MS	By MS/MS
P16104;Q96QV6;Q8IUE6	P16104;Q96QV6;Q8IUE6	3;3;2	3;3;2	1;1;1	Histone H2AX;Histone H2A type 1-A;Histone H2A type 2-B	H2AFX;HIST1H2AA;HIST2H2AB	H2AFX			sp|P16104|H2AX_HUMAN Histone H2AX OS=Homo sapiens OX=9606 GN=H2AFX PE=1 SV=2;sp|Q96QV6|H2A1A_HUMAN Histone H2A type 1-A OS=Homo sapiens OX=9606 GN=HIST1H2AA PE=1 SV=3;sp|Q8IUE6|H2A2B_HUMAN Histone H2A type 2-B OS=Homo sapiens OX=9606 GN=HIST2H2AB PE=1 SV=3	3	3	3	1	3	3	2	2	2	2	2	2	3	3	2	2	2	2	2	2	1	1	1	1	1	1	1	1	27.3	27.3	16.1	15.144	143	143;131;130	0	8.5878	By MS/MS	By MS/MS	By matching
P01859;P01861	P01859;P01861	4;4	1;1	1;1	Ig gamma-2 chain C region;Ig gamma-4 chain C region	IGHG2;IGHG4	IGHG2			sp|P01859|IGHG2_HUMAN Immunoglobulin heavy constant gamma 2 OS=Homo sapiens OX=9606 GN=IGHG2 PE=1 SV=2;sp|P01861|IGHG4_HUMAN Immunoglobulin heavy constant gamma 4 OS=Homo sapiens OX=9606 GN=IGHG4 PE=1 SV=1	2	4	1	1	4	4	4	4	3	4	3	4	1	1	1	1	0	1	1	1	1	1	1	1	0	1	1	1	13.2	4.3	4.3	35.9	326	326;327	0	6.9112	By MS/MS	By MS/MS	By matching
P62805	P62805	5	5	5	Histone H4	HIST1H4A	HIST1H4A			sp|P62805|H4_HUMAN Histone H4 OS=Homo sapiens OX=9606 GN=HIST1H4A PE=1 SV=2	1	5	5	5	4	4	4	4	1	1	1	1	4	4	4	4	1	1	1	1	4	4	4	4	1	1	1	1	39.8	39.8	39.8	11.367	103	103	0	8.0385	By MS/MS	By MS/MS	By MS/MS
P09497	P09497	6	6	6	Clathrin light chain B	CLTB	CLTB			sp|P09497|CLCB_HUMAN Clathrin light chain B OS=Homo sapiens OX=9606 GN=CLTB PE=1 SV=1	1	6	6	6	5	6	4	3	2	4	4	6	5	6	4	3	2	4	4	6	5	6	4	3	2	4	4	6	20.5	20.5	20.5	25.19	229	229	0	8.1231	By MS/MS	By MS/MS	By MS/MS
P46779	P46779	2	2	2	60S ribosomal protein L28	RPL28	RPL28			sp|P46779|RL28_HUMAN 60S ribosomal protein L28 OS=Homo sapiens OX=9606 GN=RPL28 PE=1 SV=3	1	2	2	2	0	2	1	0	2	1	2	2	0	2	1	0	2	1	2	2	0	2	1	0	2	1	2	2	16.1	16.1	16.1	15.747	137	137	0	2.7387		By MS/MS	By matching
P22735	P22735	12	12	12	Protein-glutamine gamma-glutamyltransferase K	TGM1	TGM1			sp|P22735|TGM1_HUMAN Protein-glutamine gamma-glutamyltransferase K OS=Homo sapiens OX=9606 GN=TGM1 PE=1 SV=4	1	12	12	12	11	12	3	4	3	1	1	0	11	12	3	4	3	1	1	0	11	12	3	4	3	1	1	0	16.6	16.6	16.6	89.786	817	817	0	40.264	By MS/MS	By MS/MS	By matching
O00264;O15173	O00264;O15173	2;1	2;1	2;1	Membrane-associated progesterone receptor component 1;Membrane-associated progesterone receptor component 2	PGRMC1;PGRMC2	PGRMC1			sp|O00264|PGRC1_HUMAN Membrane-associated progesterone receptor component 1 OS=Homo sapiens OX=9606 GN=PGRMC1 PE=1 SV=3;sp|O15173|PGRC2_HUMAN Membrane-associated progesterone receptor component 2 OS=Homo sapiens OX=9606 GN=PGRMC2 PE=1 SV=1	2	2	2	2	2	2	0	0	1	0	0	0	2	2	0	0	1	0	0	0	2	2	0	0	1	0	0	0	11.8	11.8	11.8	21.671	195	195;223	0.0080775	1.649	By MS/MS	By MS/MS
CON__sw|P13647_CONT|CONT_P13647;P13647	CON__sw|P13647_CONT|CONT_P13647;P13647	44;44	34;34	9;9	Keratin, type II cytoskeletal 5	KRT5	KRT5			;sp|P13647|K2C5_HUMAN Keratin, type II cytoskeletal 5 OS=Homo sapiens OX=9606 GN=KRT5 PE=1 SV=3	2	44	34	9	42	42	34	33	36	36	33	33	32	32	24	24	29	29	26	25	8	8	7	7	8	8	6	6	55.4	47.1	12.7	62.378	590	590;590	0	323.31	By MS/MS	By MS/MS	By MS/MS
P47914	P47914	1	1	1	60S ribosomal protein L29	RPL29	RPL29			sp|P47914|RL29_HUMAN 60S ribosomal protein L29 OS=Homo sapiens OX=9606 GN=RPL29 PE=1 SV=2	1	1	1	1	0	0	1	1	0	0	1	1	0	0	1	1	0	0	1	1	0	0	1	1	0	0	1	1	9.4	9.4	9.4	17.752	159	159	0	4.3636			By MS/MS
P14923;P35222	P14923	28;4	28;4	28;4	Junction plakoglobin	JUP	JUP		Y	sp|P14923|PLAK_HUMAN Junction plakoglobin OS=Homo sapiens OX=9606 GN=JUP PE=1 SV=3	2	28	28	28	26	27	19	16	20	20	15	10	26	27	19	16	20	20	15	10	26	27	19	16	20	20	15	10	44.6	44.6	44.6	81.744	745	745;781	0	87.718	By MS/MS	By MS/MS	By matching
O15523;O00571;Q9NQI0	O15523;O00571	6;6;1	6;6;1	6;6;1	ATP-dependent RNA helicase DDX3Y;ATP-dependent RNA helicase DDX3X	DDX3Y;DDX3X	DDX3Y			sp|O15523|DDX3Y_HUMAN ATP-dependent RNA helicase DDX3Y OS=Homo sapiens OX=9606 GN=DDX3Y PE=1 SV=2;sp|O00571|DDX3X_HUMAN ATP-dependent RNA helicase DDX3X OS=Homo sapiens OX=9606 GN=DDX3X PE=1 SV=3	3	6	6	6	6	6	2	2	5	4	1	1	6	6	2	2	5	4	1	1	6	6	2	2	5	4	1	1	10.6	10.6	10.6	73.153	660	660;662;724	0	9.3789	By MS/MS	By MS/MS	By matching
P06702	P06702	5	5	5	Protein S100-A9	S100A9	S100A9			sp|P06702|S10A9_HUMAN Protein S100-A9 OS=Homo sapiens OX=9606 GN=S100A9 PE=1 SV=1	1	5	5	5	5	5	3	3	4	3	4	4	5	5	3	3	4	3	4	4	5	5	3	3	4	3	4	4	62.3	62.3	62.3	13.242	114	114	0	115.24	By MS/MS	By MS/MS	By MS/MS
O15231	O15231	11	11	11	Zinc finger protein 185	ZNF185	ZNF185			sp|O15231|ZN185_HUMAN Zinc finger protein 185 OS=Homo sapiens OX=9606 GN=ZNF185 PE=1 SV=3	1	11	11	11	10	10	1	1	5	6	2	3	10	10	1	1	5	6	2	3	10	10	1	1	5	6	2	3	24.5	24.5	24.5	73.525	689	689	0	20.391	By MS/MS	By MS/MS	By matching
CON__sw|Q04695_CONT|CONT_Q04695;Q04695	CON__sw|Q04695_CONT|CONT_Q04695;Q04695	28;28	13;13	5;5	Keratin, type I cytoskeletal 17	KRT17	KRT17			;sp|Q04695|K1C17_HUMAN Keratin, type I cytoskeletal 17 OS=Homo sapiens OX=9606 GN=KRT17 PE=1 SV=2	2	28	13	5	28	27	23	21	24	25	19	24	13	12	11	10	9	10	8	9	5	5	4	4	4	5	4	5	55.1	31.2	12.3	48.105	432	432;432	0	23.387	By MS/MS	By MS/MS	By MS/MS
P16989	P16989	10	5	5	Y-box-binding protein 3	YBX3	YBX3			sp|P16989|YBOX3_HUMAN Y-box-binding protein 3 OS=Homo sapiens OX=9606 GN=YBX3 PE=1 SV=4	1	10	5	5	10	10	8	8	9	10	10	10	5	5	5	5	4	5	5	5	5	5	5	5	4	5	5	5	32.3	21.2	21.2	40.089	372	372	0	93.818	By MS/MS	By MS/MS	By MS/MS
P01040	P01040	6	6	6	Cystatin-A;Cystatin-A, N-terminally processed	CSTA	CSTA			sp|P01040|CYTA_HUMAN Cystatin-A OS=Homo sapiens OX=9606 GN=CSTA PE=1 SV=1	1	6	6	6	6	6	6	6	5	5	4	4	6	6	6	6	5	5	4	4	6	6	6	6	5	5	4	4	66.3	66.3	66.3	11.006	98	98	0	20.748	By MS/MS	By MS/MS	By MS/MS
Q9Y3R4	Q9Y3R4	2	2	2	Sialidase-2	NEU2	NEU2			sp|Q9Y3R4|NEUR2_HUMAN Sialidase-2 OS=Homo sapiens OX=9606 GN=NEU2 PE=1 SV=2	1	2	2	2	1	2	1	1	0	0	0	0	1	2	1	1	0	0	0	0	1	2	1	1	0	0	0	0	6.1	6.1	6.1	42.253	380	380	0	2.2065	By MS/MS	By MS/MS	By matching
P32119	P32119	6	5	5	Peroxiredoxin-2	PRDX2	PRDX2			sp|P32119|PRDX2_HUMAN Peroxiredoxin-2 OS=Homo sapiens OX=9606 GN=PRDX2 PE=1 SV=5	1	6	5	5	6	5	5	5	4	5	3	4	5	4	4	4	3	4	2	3	5	4	4	4	3	4	2	3	44.9	39.4	39.4	21.892	198	198	0	6.9154	By MS/MS	By MS/MS	By matching
P42357	P42357	2	2	2	Histidine ammonia-lyase	HAL	HAL			sp|P42357|HUTH_HUMAN Histidine ammonia-lyase OS=Homo sapiens OX=9606 GN=HAL PE=1 SV=1	1	2	2	2	2	2	2	2	0	0	0	0	2	2	2	2	0	0	0	0	2	2	2	2	0	0	0	0	3.3	3.3	3.3	72.697	657	657	0	2.4826	By MS/MS	By MS/MS	By matching
CON__sw|P35908_CONT|CONT_K22E_HUMAN;P35908;CON__sw|P35908_CONT|CONT_P35908;CON__sw|Q6NXH9_CONT|CONT_Q6NXH9	CON__sw|P35908_CONT|CONT_K22E_HUMAN;P35908;CON__sw|P35908_CONT|CONT_P35908	51;51;50;5	45;45;44;3	31;31;30;0	Keratin, type II cytoskeletal 2 epidermal	KRT2	KRT2			;sp|P35908|K22E_HUMAN Keratin, type II cytoskeletal 2 epidermal OS=Homo sapiens OX=9606 GN=KRT2 PE=1 SV=2;	4	51	45	31	50	49	43	42	39	40	40	40	44	43	38	36	34	35	35	35	30	29	25	24	25	26	28	27	63.4	60.6	46.3	65.432	639	639;639;645;539	0	323.31	By MS/MS	By MS/MS	By MS/MS
CON__sw|Q1RMN8_CONT|CONT_Q1RMN8	CON__sw|Q1RMN8_CONT|CONT_Q1RMN8	3	3	3							1	3	3	3	3	3	3	3	3	3	3	2	3	3	3	3	3	3	3	2	3	3	3	3	3	3	3	2	19.2	19.2	19.2	24.536	234	234	0	38.405	By MS/MS	By MS/MS	By MS/MS
P21796	P21796	2	2	2	Voltage-dependent anion-selective channel protein 1	VDAC1	VDAC1			sp|P21796|VDAC1_HUMAN Voltage-dependent anion-selective channel protein 1 OS=Homo sapiens OX=9606 GN=VDAC1 PE=1 SV=2	1	2	2	2	2	2	1	0	2	2	1	0	2	2	1	0	2	2	1	0	2	2	1	0	2	2	1	0	8.8	8.8	8.8	30.772	283	283	0	3.9258	By MS/MS	By MS/MS	By matching
P05141;P12236;P12235	P05141	3;1;1	3;1;1	3;1;1	ADP/ATP translocase 2;ADP/ATP translocase 2, N-terminally processed	SLC25A5	SLC25A5			sp|P05141|ADT2_HUMAN ADP/ATP translocase 2 OS=Homo sapiens OX=9606 GN=SLC25A5 PE=1 SV=7	3	3	3	3	1	1	1	1	3	3	3	3	1	1	1	1	3	3	3	3	1	1	1	1	3	3	3	3	10.7	10.7	10.7	32.852	298	298;298;298	0	3.2502	By MS/MS	By matching	By matching
P10619	P10619	1	1	1	Lysosomal protective protein;Lysosomal protective protein 32 kDa chain;Lysosomal protective protein 20 kDa chain	CTSA	CTSA			sp|P10619|PPGB_HUMAN Lysosomal protective protein OS=Homo sapiens OX=9606 GN=CTSA PE=1 SV=2	1	1	1	1	0	1	1	1	0	0	0	0	0	1	1	1	0	0	0	0	0	1	1	1	0	0	0	0	2.7	2.7	2.7	54.465	480	480	0.0068966	1.8706		By MS/MS	By matching
CON__sw|P19909_CONT|CONT_SPG2_STRSG	CON__sw|P19909_CONT|CONT_SPG2_STRSG	23	23	23							1	23	23	23	18	19	14	15	20	21	23	23	18	19	14	15	20	21	23	23	18	19	14	15	20	21	23	23	32.2	32.2	32.2	63.291	593	593	0	323.31	By MS/MS	By MS/MS	By MS/MS
Q96P63	Q96P63	4	4	4	Serpin B12	SERPINB12	SERPINB12			sp|Q96P63|SPB12_HUMAN Serpin B12 OS=Homo sapiens OX=9606 GN=SERPINB12 PE=1 SV=1	1	4	4	4	4	4	3	3	2	2	2	2	4	4	3	3	2	2	2	2	4	4	3	3	2	2	2	2	10.9	10.9	10.9	46.276	405	405	0	6.3056	By MS/MS	By MS/MS	By matching
CON__sw|Q3KNV1_CONT|CONT_Q3KNV1;Q96GE1;P08729;CON__sw|P08729_CONT|CONT_P08729;CON__sw|Q9DCV7_CONT|CONT_Q9DCV7;CON__tr|Q3KNV1_CONT|CONT_Q3KNV1_HUMAN	CON__sw|Q3KNV1_CONT|CONT_Q3KNV1;Q96GE1;P08729;CON__sw|P08729_CONT|CONT_P08729;CON__sw|Q9DCV7_CONT|CONT_Q9DCV7	11;11;10;6;2	7;7;6;2;2	7;7;6;2;2	Keratin, type II cytoskeletal 7	KRT7	KRT7			;sp|P08729|K2C7_HUMAN Keratin, type II cytoskeletal 7 OS=Homo sapiens OX=9606 GN=KRT7 PE=1 SV=5;;	5	11	7	7	9	10	4	4	6	6	5	4	5	6	1	1	4	4	2	2	5	6	1	1	4	4	2	2	22.2	17.3	17.3	51.385	469	469;469;469;457;132	0	8.2989	By MS/MS	By MS/MS	By matching
P01834	P01834	5	5	5	Ig kappa chain C region	IGKC	IGKC			sp|P01834|IGKC_HUMAN Immunoglobulin kappa constant OS=Homo sapiens OX=9606 GN=IGKC PE=1 SV=2	1	5	5	5	5	5	3	4	4	4	5	5	5	5	3	4	4	4	5	5	5	5	3	4	4	4	5	5	79.4	79.4	79.4	11.765	107	107	0	41.984	By MS/MS	By MS/MS	By matching
Q08380	Q08380	4	4	4	Galectin-3-binding protein	LGALS3BP	LGALS3BP			sp|Q08380|LG3BP_HUMAN Galectin-3-binding protein OS=Homo sapiens OX=9606 GN=LGALS3BP PE=1 SV=1	1	4	4	4	4	3	2	1	4	4	3	3	4	3	2	1	4	4	3	3	4	3	2	1	4	4	3	3	7.4	7.4	7.4	65.33	585	585	0	7.2347	By MS/MS	By MS/MS	By matching
P30041	P30041	4	4	4	Peroxiredoxin-6	PRDX6	PRDX6			sp|P30041|PRDX6_HUMAN Peroxiredoxin-6 OS=Homo sapiens OX=9606 GN=PRDX6 PE=1 SV=3	1	4	4	4	3	4	4	4	3	3	2	3	3	4	4	4	3	3	2	3	3	4	4	4	3	3	2	3	17.9	17.9	17.9	25.035	224	224	0	3.7517	By MS/MS	By MS/MS	By matching
Q02413	Q02413	19	19	19	Desmoglein-1	DSG1	DSG1			sp|Q02413|DSG1_HUMAN Desmoglein-1 OS=Homo sapiens OX=9606 GN=DSG1 PE=1 SV=2	1	19	19	19	18	18	15	13	16	11	9	11	18	18	15	13	16	11	9	11	18	18	15	13	16	11	9	11	23.9	23.9	23.9	113.75	1049	1049	0	140.66	By MS/MS	By MS/MS	By MS/MS
CON__sw|Q05B55_CONT|CONT_Q05B55	CON__sw|Q05B55_CONT|CONT_Q05B55	4	4	4							1	4	4	4	3	3	2	2	4	4	3	3	3	3	2	2	4	4	3	3	3	3	2	2	4	4	3	3	23.8	23.8	23.8	26.59	240	240	0	9.0627	By MS/MS	By MS/MS	By matching
P07339	P07339	4	4	4	Cathepsin D;Cathepsin D light chain;Cathepsin D heavy chain	CTSD	CTSD			sp|P07339|CATD_HUMAN Cathepsin D OS=Homo sapiens OX=9606 GN=CTSD PE=1 SV=1	1	4	4	4	4	4	3	3	2	1	1	3	4	4	3	3	2	1	1	3	4	4	3	3	2	1	1	3	11.7	11.7	11.7	44.552	412	412	0	12.055	By MS/MS	By MS/MS	By MS/MS
Q08554	Q08554	15	15	15	Desmocollin-1	DSC1	DSC1			sp|Q08554|DSC1_HUMAN Desmocollin-1 OS=Homo sapiens OX=9606 GN=DSC1 PE=1 SV=2	1	15	15	15	15	14	8	8	8	7	6	8	15	14	8	8	8	7	6	8	15	14	8	8	8	7	6	8	22.4	22.4	22.4	99.986	894	894	0	100.08	By MS/MS	By MS/MS	By MS/MS
P63244	P63244	8	8	8	Guanine nucleotide-binding protein subunit beta-2-like 1;Guanine nucleotide-binding protein subunit beta-2-like 1, N-terminally processed	GNB2L1	GNB2L1			sp|P63244|RACK1_HUMAN Receptor of activated protein C kinase 1 OS=Homo sapiens OX=9606 GN=RACK1 PE=1 SV=3	1	8	8	8	7	7	1	1	6	4	2	1	7	7	1	1	6	4	2	1	7	7	1	1	6	4	2	1	29	29	29	35.076	317	317	0	7.6228	By MS/MS	By MS/MS	By matching
P01857	P01857	8	6	4	Ig gamma-1 chain C region	IGHG1	IGHG1			sp|P01857|IGHG1_HUMAN Immunoglobulin heavy constant gamma 1 OS=Homo sapiens OX=9606 GN=IGHG1 PE=1 SV=1	1	8	6	4	8	8	7	8	7	8	7	8	6	6	5	6	5	6	5	6	4	4	3	4	3	4	4	4	30.6	26.1	18.8	36.105	330	330	0	26.509	By MS/MS	By MS/MS	By MS/MS
P23396	P23396	2	2	2	40S ribosomal protein S3	RPS3	RPS3			sp|P23396|RS3_HUMAN 40S ribosomal protein S3 OS=Homo sapiens OX=9606 GN=RPS3 PE=1 SV=2	1	2	2	2	2	2	1	1	1	1	1	0	2	2	1	1	1	1	1	0	2	2	1	1	1	1	1	0	10.3	10.3	10.3	26.688	243	243	0	3.658	By MS/MS	By MS/MS	By matching
CON__sw|P02533_CONT|CONT_P02533;CON__sw|P02533_CONT|CONT_K1C14_HUMAN;P02533;CON__sw|Q61782_CONT|CONT_Q61782	CON__sw|P02533_CONT|CONT_P02533;CON__sw|P02533_CONT|CONT_K1C14_HUMAN;P02533	33;33;33;6	33;33;33;6	6;6;6;2	Keratin, type I cytoskeletal 14	KRT14	KRT14			;;sp|P02533|K1C14_HUMAN Keratin, type I cytoskeletal 14 OS=Homo sapiens OX=9606 GN=KRT14 PE=1 SV=4	4	33	33	6	32	32	27	26	28	30	26	30	32	32	27	26	28	30	26	30	6	6	4	4	4	4	4	4	66.5	66.5	17.6	51.621	472	472;472;472;93	0	323.31	By MS/MS	By MS/MS	By MS/MS
P19971	P19971	2	2	2	Thymidine phosphorylase	TYMP	TYMP			sp|P19971|TYPH_HUMAN Thymidine phosphorylase OS=Homo sapiens OX=9606 GN=TYMP PE=1 SV=2	1	2	2	2	1	2	2	2	0	0	0	0	1	2	2	2	0	0	0	0	1	2	2	2	0	0	0	0	5.4	5.4	5.4	49.955	482	482	0	3.0147	By MS/MS	By MS/MS	By matching
P46976	P46976	2	2	2	Glycogenin-1	GYG1	GYG1			sp|P46976|GLYG_HUMAN Glycogenin-1 OS=Homo sapiens OX=9606 GN=GYG1 PE=1 SV=4	1	2	2	2	2	2	1	1	1	1	0	1	2	2	1	1	1	1	0	1	2	2	1	1	1	1	0	1	8.6	8.6	8.6	39.383	350	350	0	2.499	By MS/MS	By MS/MS	By matching
Q86V48	Q86V48	20	20	20	Leucine zipper protein 1	LUZP1	LUZP1		Y	sp|Q86V48|LUZP1_HUMAN Leucine zipper protein 1 OS=Homo sapiens OX=9606 GN=LUZP1 PE=1 SV=2	1	20	20	20	15	15	0	1	18	18	1	1	15	15	0	1	18	18	1	1	15	15	0	1	18	18	1	1	24.4	24.4	24.4	120.27	1076	1076	0	28.726	By MS/MS	By MS/MS
P62826	P62826	5	5	5	GTP-binding nuclear protein Ran	RAN	RAN			sp|P62826|RAN_HUMAN GTP-binding nuclear protein Ran OS=Homo sapiens OX=9606 GN=RAN PE=1 SV=3	1	5	5	5	4	4	2	1	3	5	1	2	4	4	2	1	3	5	1	2	4	4	2	1	3	5	1	2	25.9	25.9	25.9	24.423	216	216	0	5.7257	By MS/MS	By MS/MS	By matching
CON__sw|Q7RTS7_CONT|CONT_Q7RTS7;CON__sw|Q32MB2_CONT|CONT_Q32MB2;Q86Y46;Q7RTS7;Q86Y46;CON__sw|Q3SY84_CONT|CONT_Q3SY84;CON__sw|Q3SY84_CONT|CONT_K2C71_HUMAN;Q3SY84	CON__sw|Q7RTS7_CONT|CONT_Q7RTS7;CON__sw|Q32MB2_CONT|CONT_Q32MB2;Q86Y46;Q7RTS7;Q86Y46;CON__sw|Q3SY84_CONT|CONT_Q3SY84;CON__sw|Q3SY84_CONT|CONT_K2C71_HUMAN;Q3SY84	5;5;5;5;3;3;3	1;1;1;1;1;1;1	0;0;0;0;0;0;0	Keratin, type II cytoskeletal 74;Keratin, type II cytoskeletal 73;Keratin, type II cytoskeletal 71	KRT74;KRT73;KRT71	KRT74			;;sp|Q7RTS7|K2C74_HUMAN Keratin, type II cytoskeletal 74 OS=Homo sapiens OX=9606 GN=KRT74 PE=1 SV=2;sp|Q86Y46|K2C73_HUMAN Keratin, type II cytoskeletal 73 OS=Homo sapiens OX=9606 GN=KRT73 PE=1 SV=1;;;sp|Q3SY84|K2C71_HUMAN Keratin, type II cytoskeletal 71 O	7	5	1	0	5	5	5	5	4	4	3	4	1	1	1	1	1	1	1	1	0	0	0	0	0	0	0	0	7.2	2.3	0	57.865	529	529;540;529;540;523;523;523	0	3.9278	By MS/MS	By MS/MS	By MS/MS
Q99700	Q99700	2	2	2	Ataxin-2	ATXN2	ATXN2			sp|Q99700|ATX2_HUMAN Ataxin-2 OS=Homo sapiens OX=9606 GN=ATXN2 PE=1 SV=2	1	2	2	2	1	2	0	0	0	1	0	0	1	2	0	0	0	1	0	0	1	2	0	0	0	1	0	0	2.4	2.4	2.4	140.28	1313	1313	0.0080386	1.63	By MS/MS	By MS/MS
Q04837	Q04837	2	2	2	Single-stranded DNA-binding protein, mitochondrial	SSBP1	SSBP1			sp|Q04837|SSBP_HUMAN Single-stranded DNA-binding protein, mitochondrial OS=Homo sapiens OX=9606 GN=SSBP1 PE=1 SV=1	1	2	2	2	2	2	2	2	2	2	1	1	2	2	2	2	2	2	1	1	2	2	2	2	2	2	1	1	15.5	15.5	15.5	17.259	148	148	0	10.606	By MS/MS	By MS/MS	By matching
P31151;Q86SG5	P31151;Q86SG5	5;3	5;3	5;3	Protein S100-A7;Protein S100-A7A	S100A7;S100A7A	S100A7			sp|P31151|S10A7_HUMAN Protein S100-A7 OS=Homo sapiens OX=9606 GN=S100A7 PE=1 SV=4;sp|Q86SG5|S1A7A_HUMAN Protein S100-A7A OS=Homo sapiens OX=9606 GN=S100A7A PE=1 SV=3	2	5	5	5	5	4	4	3	2	4	1	1	5	4	4	3	2	4	1	1	5	4	4	3	2	4	1	1	34.7	34.7	34.7	11.471	101	101;101	0	17.68	By MS/MS	By MS/MS	By MS/MS
Q14574	Q14574	7	7	7	Desmocollin-3	DSC3	DSC3			sp|Q14574|DSC3_HUMAN Desmocollin-3 OS=Homo sapiens OX=9606 GN=DSC3 PE=1 SV=3	1	7	7	7	7	7	3	3	2	2	1	1	7	7	3	3	2	2	1	1	7	7	3	3	2	2	1	1	9.3	9.3	9.3	99.968	896	896	0	14.405	By MS/MS	By MS/MS	By matching
P25705	P25705	6	6	6	ATP synthase subunit alpha, mitochondrial	ATP5A1	ATP5A1			sp|P25705|ATPA_HUMAN ATP synthase subunit alpha, mitochondrial OS=Homo sapiens OX=9606 GN=ATP5F1A PE=1 SV=1	1	6	6	6	5	5	3	1	3	4	1	2	5	5	3	1	3	4	1	2	5	5	3	1	3	4	1	2	12.8	12.8	12.8	59.75	553	553	0	15.123	By MS/MS	By MS/MS	By matching
P62424	P62424	3	3	3	60S ribosomal protein L7a	RPL7A	RPL7A			sp|P62424|RL7A_HUMAN 60S ribosomal protein L7a OS=Homo sapiens OX=9606 GN=RPL7A PE=1 SV=2	1	3	3	3	2	2	3	3	3	3	2	2	2	2	3	3	3	3	2	2	2	2	3	3	3	3	2	2	14.7	14.7	14.7	29.995	266	266	0	5.1174	By matching	By MS/MS	By matching
CON__sw|ABE68619_CONT|CONT_immunoglobulin;CON__sw|ENSBTAP0024466_CONT|CONT_(Bos;CON__sw|ENSBTAP024462_CONT|CONT_(Bos	CON__sw|ABE68619_CONT|CONT_immunoglobulin;CON__sw|ENSBTAP0024466_CONT|CONT_(Bos;CON__sw|ENSBTAP024462_CONT|CONT_(Bos	8;7;6	8;7;6	8;7;6						;;	3	8	8	8	7	7	6	5	6	7	6	8	7	7	6	5	6	7	6	8	7	7	6	5	6	7	6	8	35.3	35.3	35.3	35.9	329	329;401;419	0	33.096	By MS/MS	By MS/MS	By MS/MS
P55735	P55735	2	2	2	Protein SEC13 homolog	SEC13	SEC13		Y	sp|P55735|SEC13_HUMAN Protein SEC13 homolog OS=Homo sapiens OX=9606 GN=SEC13 PE=1 SV=3	1	2	2	2	2	2	1	1	0	0	0	0	2	2	1	1	0	0	0	0	2	2	1	1	0	0	0	0	8.1	8.1	8.1	35.54	322	322	0	2.6301	By matching	By MS/MS	By matching
Q16204	Q16204	1	1	1	Coiled-coil domain-containing protein 6	CCDC6	CCDC6			sp|Q16204|CCDC6_HUMAN Coiled-coil domain-containing protein 6 OS=Homo sapiens OX=9606 GN=CCDC6 PE=1 SV=2	1	1	1	1	1	1	0	0	0	1	0	0	1	1	0	0	0	1	0	0	1	1	0	0	0	1	0	0	1.9	1.9	1.9	53.29	474	474	0	2.5877	By MS/MS	By matching
Q92734	Q92734	11	11	11	Protein TFG	TFG	TFG			sp|Q92734|TFG_HUMAN Protein TFG OS=Homo sapiens OX=9606 GN=TFG PE=1 SV=2	1	11	11	11	9	9	1	1	11	11	1	2	9	9	1	1	11	11	1	2	9	9	1	1	11	11	1	2	31	31	31	43.447	400	400	0	100.13	By MS/MS	By MS/MS	By matching
Q13501	Q13501	3	3	3	Sequestosome-1	SQSTM1	SQSTM1			sp|Q13501|SQSTM_HUMAN Sequestosome-1 OS=Homo sapiens OX=9606 GN=SQSTM1 PE=1 SV=1	1	3	3	3	3	3	0	0	1	1	0	0	3	3	0	0	1	1	0	0	3	3	0	0	1	1	0	0	16.4	16.4	16.4	47.687	440	440	0	4.1142	By MS/MS	By MS/MS
O15145	O15145	1	1	1	Actin-related protein 2/3 complex subunit 3	ARPC3	ARPC3		Y	sp|O15145|ARPC3_HUMAN Actin-related protein 2/3 complex subunit 3 OS=Homo sapiens OX=9606 GN=ARPC3 PE=1 SV=3	1	1	1	1	1	1	0	0	0	1	0	0	1	1	0	0	0	1	0	0	1	1	0	0	0	1	0	0	7.3	7.3	7.3	20.546	178	178	0.0080645	1.6377	By MS/MS	By matching
P04264;CON__sw|P04264_CONT|CONT_K2C1_HUMAN;CON__sw|P04264_CONT|CONT_P04264	P04264;CON__sw|P04264_CONT|CONT_K2C1_HUMAN;CON__sw|P04264_CONT|CONT_P04264	53;53;52	53;53;52	34;34;33	Keratin, type II cytoskeletal 1	KRT1	KRT1			sp|P04264|K2C1_HUMAN Keratin, type II cytoskeletal 1 OS=Homo sapiens OX=9606 GN=KRT1 PE=1 SV=6;;	3	53	53	34	51	51	42	43	45	45	41	46	51	51	42	43	45	45	41	46	32	32	25	25	27	27	25	29	66.3	66.3	51.4	66.038	644	644;644;644	0	323.31	By MS/MS	By MS/MS	By MS/MS
P62195	P62195	3	3	3	26S protease regulatory subunit 8	PSMC5	PSMC5			sp|P62195|PRS8_HUMAN 26S proteasome regulatory subunit 8 OS=Homo sapiens OX=9606 GN=PSMC5 PE=1 SV=1	1	3	3	3	3	3	0	1	1	2	0	1	3	3	0	1	1	2	0	1	3	3	0	1	1	2	0	1	8.4	8.4	8.4	45.626	406	406	0	4.4257	By MS/MS	By MS/MS
P37837	P37837	2	2	2	Transaldolase	TALDO1	TALDO1			sp|P37837|TALDO_HUMAN Transaldolase OS=Homo sapiens OX=9606 GN=TALDO1 PE=1 SV=2	1	2	2	2	1	2	2	2	1	1	1	1	1	2	2	2	1	1	1	1	1	2	2	2	1	1	1	1	6.2	6.2	6.2	37.54	337	337	0.0081169	1.661	By MS/MS	By MS/MS	By matching
P21333	P21333	155	155	143	Filamin-A	FLNA	FLNA	Y	Y	sp|P21333|FLNA_HUMAN Filamin-A OS=Homo sapiens OX=9606 GN=FLNA PE=1 SV=4	1	155	155	143	137	138	17	20	153	154	72	71	137	138	17	20	153	154	72	71	125	126	16	18	142	142	64	64	64.6	64.6	61.9	280.74	2647	2647	0	323.31	By MS/MS	By MS/MS	By matching
Q9BZK7	Q9BZK7	2	2	2	F-box-like/WD repeat-containing protein TBL1XR1	TBL1XR1	TBL1XR1			sp|Q9BZK7|TBL1R_HUMAN F-box-like/WD repeat-containing protein TBL1XR1 OS=Homo sapiens OX=9606 GN=TBL1XR1 PE=1 SV=1	1	2	2	2	1	2	0	0	1	0	0	0	1	2	0	0	1	0	0	0	1	2	0	0	1	0	0	0	7.4	7.4	7.4	55.594	514	514	0.0018018	2.0865	By MS/MS	By MS/MS
P27482	P27482	4	2	2	Calmodulin-like protein 3	CALML3	CALML3			sp|P27482|CALL3_HUMAN Calmodulin-like protein 3 OS=Homo sapiens OX=9606 GN=CALML3 PE=1 SV=2	1	4	2	2	4	4	4	4	2	2	2	2	2	2	2	2	0	0	0	0	2	2	2	2	0	0	0	0	30.2	20.1	20.1	16.891	149	149	0	23.308	By MS/MS	By MS/MS	By matching
P09496	P09496	4	4	4	Clathrin light chain A	CLTA	CLTA			sp|P09496|CLCA_HUMAN Clathrin light chain A OS=Homo sapiens OX=9606 GN=CLTA PE=1 SV=1	1	4	4	4	4	4	3	4	4	4	4	4	4	4	3	4	4	4	4	4	4	4	3	4	4	4	4	4	13.7	13.7	13.7	27.076	248	248	0	5.8072	By MS/MS	By MS/MS	By MS/MS
Q9HC35	Q9HC35	18	18	18	Echinoderm microtubule-associated protein-like 4	EML4	EML4			sp|Q9HC35|EMAL4_HUMAN Echinoderm microtubule-associated protein-like 4 OS=Homo sapiens OX=9606 GN=EML4 PE=1 SV=3	1	18	18	18	11	11	1	1	17	17	0	1	11	11	1	1	17	17	0	1	11	11	1	1	17	17	0	1	23.5	23.5	23.5	108.91	981	981	0	72.712	By MS/MS	By MS/MS	By matching
Q9NZT1	Q9NZT1	11	11	11	Calmodulin-like protein 5	CALML5	CALML5			sp|Q9NZT1|CALL5_HUMAN Calmodulin-like protein 5 OS=Homo sapiens OX=9606 GN=CALML5 PE=1 SV=2	1	11	11	11	10	11	7	7	5	6	2	2	10	11	7	7	5	6	2	2	10	11	7	7	5	6	2	2	75.3	75.3	75.3	15.892	146	146	0	57.412	By MS/MS	By MS/MS	By matching
CON__sw|Q7Z794_CONT|CONT_K2C1B_HUMAN;CON__sw|Q7Z794_CONT|CONT_Q7Z794;Q7Z794	CON__sw|Q7Z794_CONT|CONT_K2C1B_HUMAN;CON__sw|Q7Z794_CONT|CONT_Q7Z794;Q7Z794	17;17;17	11;11;11	10;10;10	Keratin, type II cytoskeletal 1b	KRT77	KRT77			;;sp|Q7Z794|K2C1B_HUMAN Keratin, type II cytoskeletal 1b OS=Homo sapiens OX=9606 GN=KRT77 PE=2 SV=3	3	17	11	10	16	16	9	10	6	6	4	5	10	11	5	5	3	3	1	1	9	10	4	5	2	2	1	0	26.3	20.9	18.9	61.901	578	578;578;578	0	20.318	By MS/MS	By MS/MS	By matching
O15294	O15294	1	1	1	UDP-N-acetylglucosamine--peptide N-acetylglucosaminyltransferase 110 kDa subunit	OGT	OGT			sp|O15294|OGT1_HUMAN UDP-N-acetylglucosamine--peptide N-acetylglucosaminyltransferase 110 kDa subunit OS=Homo sapiens OX=9606 GN=OGT PE=1 SV=3	1	1	1	1	1	1	1	1	1	1	1	1	1	1	1	1	1	1	1	1	1	1	1	1	1	1	1	1	0.9	0.9	0.9	116.92	1046	1046	0.0017889	2.0332	By MS/MS	By MS/MS	By matching
P25311	P25311	6	6	6	Zinc-alpha-2-glycoprotein	AZGP1	AZGP1			sp|P25311|ZA2G_HUMAN Zinc-alpha-2-glycoprotein OS=Homo sapiens OX=9606 GN=AZGP1 PE=1 SV=2	1	6	6	6	5	5	4	4	2	2	1	2	5	5	4	4	2	2	1	2	5	5	4	4	2	2	1	2	19.5	19.5	19.5	34.258	298	298	0	8.5221	By MS/MS	By MS/MS	By MS/MS
Q15517	Q15517	2	2	2	Corneodesmosin	CDSN	CDSN			sp|Q15517|CDSN_HUMAN Corneodesmosin OS=Homo sapiens OX=9606 GN=CDSN PE=1 SV=3	1	2	2	2	2	2	2	2	1	2	0	1	2	2	2	2	1	2	0	1	2	2	2	2	1	2	0	1	5.1	5.1	5.1	51.522	529	529	0	2.4748	By MS/MS	By MS/MS	By MS/MS
P62753	P62753	3	3	3	40S ribosomal protein S6	RPS6	RPS6			sp|P62753|RS6_HUMAN 40S ribosomal protein S6 OS=Homo sapiens OX=9606 GN=RPS6 PE=1 SV=1	1	3	3	3	1	1	1	1	1	1	2	1	1	1	1	1	1	1	2	1	1	1	1	1	1	1	2	1	15.7	15.7	15.7	28.68	249	249	0	4.0915	By MS/MS	By matching	By matching
P0DOY3;P0DOY2;P0CG04;P0CF74;B9A064;A0M8Q6	P0DOY3;P0DOY2;P0CG04;P0CF74;B9A064	3;3;2;2;2;1	3;3;2;2;2;1	3;3;2;2;2;1	Ig lambda-1 chain C regions;Ig lambda-6 chain C region;Immunoglobulin lambda-like polypeptide 5	IGLC1;IGLC6;IGLL5	IGLC1			sp|P0DOY3|IGLC3_HUMAN Immunoglobulin lambda constant 3 OS=Homo sapiens OX=9606 GN=IGLC3 PE=1 SV=1;sp|P0DOY2|IGLC2_HUMAN Immunoglobulin lambda constant 2 OS=Homo sapiens OX=9606 GN=IGLC2 PE=1 SV=1;sp|P0CG04|IGLC1_HUMAN Immunoglobulin lambda constant 1 OS=Ho	6	3	3	3	3	3	3	3	3	3	3	3	3	3	3	3	3	3	3	3	3	3	3	3	3	3	3	3	37.7	37.7	37.7	11.265	106	106;106;106;106;214;106	0	299.53	By MS/MS	By MS/MS	By MS/MS
P41227	P41227	1	1	1	N-alpha-acetyltransferase 10	NAA10	NAA10			sp|P41227|NAA10_HUMAN N-alpha-acetyltransferase 10 OS=Homo sapiens OX=9606 GN=NAA10 PE=1 SV=1	1	1	1	1	1	1	0	0	1	1	0	0	1	1	0	0	1	1	0	0	1	1	0	0	1	1	0	0	6.4	6.4	6.4	26.458	235	235	0	2.4726	By MS/MS	By MS/MS
Q99623	Q99623	1	1	1	Prohibitin-2	PHB2	PHB2			sp|Q99623|PHB2_HUMAN Prohibitin-2 OS=Homo sapiens OX=9606 GN=PHB2 PE=1 SV=2	1	1	1	1	1	1	1	0	1	1	1	0	1	1	1	0	1	1	1	0	1	1	1	0	1	1	1	0	4	4	4	33.296	299	299	0	2.7956	By MS/MS	By MS/MS	By matching
Q96RQ3	Q96RQ3	2	2	2	Methylcrotonoyl-CoA carboxylase subunit alpha, mitochondrial	MCCC1	MCCC1			sp|Q96RQ3|MCCA_HUMAN Methylcrotonoyl-CoA carboxylase subunit alpha, mitochondrial OS=Homo sapiens OX=9606 GN=MCCC1 PE=1 SV=3	1	2	2	2	2	2	0	0	1	1	0	0	2	2	0	0	1	1	0	0	2	2	0	0	1	1	0	0	3.6	3.6	3.6	80.472	725	725	0.0018051	2.0899	By MS/MS	By matching
CON__sw|ENSBTAP014147_CONT|CONT_(Bos	CON__sw|ENSBTAP014147_CONT|CONT_(Bos	3	3	3							1	3	3	3	3	3	2	2	3	3	1	1	3	3	2	2	3	3	1	1	3	3	2	2	3	3	1	1	40.7	40.7	40.7	11.756	113	113	0	5.5841	By MS/MS	By MS/MS	By matching
P01860	P01860	5	1	0	Ig gamma-3 chain C region	IGHG3	IGHG3			sp|P01860|IGHG3_HUMAN Immunoglobulin heavy constant gamma 3 OS=Homo sapiens OX=9606 GN=IGHG3 PE=1 SV=2	1	5	1	0	5	5	5	5	5	5	3	5	1	1	1	1	1	1	0	1	0	0	0	0	0	0	0	0	13.5	3.2	0	41.287	377	377	0	2.786	By MS/MS	By MS/MS	By matching
P31944	P31944	9	9	9	Caspase-14;Caspase-14 subunit p17, mature form;Caspase-14 subunit p10, mature form;Caspase-14 subunit p20, intermediate form;Caspase-14 subunit p8, intermediate form	CASP14	CASP14			sp|P31944|CASPE_HUMAN Caspase-14 OS=Homo sapiens OX=9606 GN=CASP14 PE=1 SV=2	1	9	9	9	8	9	7	6	6	7	5	6	8	9	7	6	6	7	5	6	8	9	7	6	6	7	5	6	33.1	33.1	33.1	27.679	242	242	0	26.757	By MS/MS	By MS/MS	By MS/MS
CON__sw|2VUOB_CONT|CONT_Chain	CON__sw|2VUOB_CONT|CONT_Chain	17	5	5							1	17	5	5	15	15	10	10	16	16	16	16	5	5	3	3	5	5	5	5	5	5	3	3	5	5	5	5	73.1	19.2	19.2	24.724	219	219	0	323.31	By MS/MS	By MS/MS	By MS/MS
P21980	P21980	4	4	4	Protein-glutamine gamma-glutamyltransferase 2	TGM2	TGM2			sp|P21980|TGM2_HUMAN Protein-glutamine gamma-glutamyltransferase 2 OS=Homo sapiens OX=9606 GN=TGM2 PE=1 SV=2	1	4	4	4	0	0	0	0	4	3	4	3	0	0	0	0	4	3	4	3	0	0	0	0	4	3	4	3	7.1	7.1	7.1	77.328	687	687	0	4.4863
Q8N1N4;CON__sw|Q7RTT2_CONT|CONT_Q7RTT2	Q8N1N4;CON__sw|Q7RTT2_CONT|CONT_Q7RTT2	11;10	8;7	8;7	Keratin, type II cytoskeletal 78	KRT78	KRT78			sp|Q8N1N4|K2C78_HUMAN Keratin, type II cytoskeletal 78 OS=Homo sapiens OX=9606 GN=KRT78 PE=1 SV=2;	2	11	8	8	10	11	8	9	8	8	3	3	7	8	6	6	5	5	1	2	7	8	6	6	5	5	1	2	23.3	18.5	18.5	56.865	520	520;521	0	11.09	By MS/MS	By MS/MS	By matching
CON__sw|P01840_CONT|CONT_KAC4_RABIT	CON__sw|P01840_CONT|CONT_KAC4_RABIT	4	4	4							1	4	4	4	3	3	3	3	3	4	4	4	3	3	3	3	3	4	4	4	3	3	3	3	3	4	4	4	66	66	66	11.043	103	103	0	323.31	By MS/MS	By MS/MS	By MS/MS
Q674X7	Q674X7	2	2	2	Kazrin	KAZN	KAZN			sp|Q674X7|KAZRN_HUMAN Kazrin OS=Homo sapiens OX=9606 GN=KAZN PE=1 SV=2	1	2	2	2	2	2	0	0	1	1	0	0	2	2	0	0	1	1	0	0	2	2	0	0	1	1	0	0	2.7	2.7	2.7	86.35	775	775	0.0080906	1.6515	By MS/MS	By MS/MS
Q6KB66;CON__sw|Q6KB66-1_CONT|CONT_Q6KB66-1;CON__sw|Q0VBK2_CONT|CONT_Q0VBK2;Q8C1M7	Q6KB66;CON__sw|Q6KB66-1_CONT|CONT_Q6KB66-1	11;11;2	11;11;2	11;11;2	Keratin, type II cytoskeletal 80	KRT80	KRT80			sp|Q6KB66|K2C80_HUMAN Keratin, type II cytoskeletal 80 OS=Homo sapiens OX=9606 GN=KRT80 PE=1 SV=2;	3	11	11	11	11	11	5	6	5	4	1	1	11	11	5	6	5	4	1	1	11	11	5	6	5	4	1	1	28.1	28.1	28.1	50.525	452	452;452;452	0	20.481	By MS/MS	By MS/MS	By matching
CON__sw|P15636_CONT|CONT_P15636	CON__sw|P15636_CONT|CONT_P15636	5	5	5							1	5	5	5	4	3	3	3	5	3	3	5	4	3	3	3	5	3	3	5	4	3	3	3	5	3	3	5	9	9	9	68.124	653	653	0	25.668	By MS/MS	By MS/MS	By MS/MS
CON__sw|P20930_CONT|CONT_P20930;P20930	CON__sw|P20930_CONT|CONT_P20930;P20930	14;14	14;14	14;14	Filaggrin	FLG	FLG			;sp|P20930|FILA_HUMAN Filaggrin OS=Homo sapiens OX=9606 GN=FLG PE=1 SV=3	2	14	14	14	14	12	5	3	4	4	2	1	14	12	5	3	4	4	2	1	14	12	5	3	4	4	2	1	8.4	8.4	8.4	435.16	4061	4061;4061	0	28.9	By MS/MS	By MS/MS	By MS/MS
P46777	P46777	1	1	1	60S ribosomal protein L5	RPL5	RPL5			sp|P46777|RL5_HUMAN 60S ribosomal protein L5 OS=Homo sapiens OX=9606 GN=RPL5 PE=1 SV=3	1	1	1	1	0	0	0	0	1	1	1	1	0	0	0	0	1	1	1	1	0	0	0	0	1	1	1	1	4	4	4	34.362	297	297	0.0082372	1.707
P28799	P28799	19	19	19	Granulins;Acrogranin;Paragranulin;Granulin-1;Granulin-2;Granulin-3;Granulin-4;Granulin-5;Granulin-6;Granulin-7	GRN	GRN	Y		sp|P28799|GRN_HUMAN Granulins OS=Homo sapiens OX=9606 GN=GRN PE=1 SV=2	1	19	19	19	18	17	14	13	17	17	16	16	18	17	14	13	17	17	16	16	18	17	14	13	17	17	16	16	41.8	41.8	41.8	63.544	593	593	0	171.3	By MS/MS	By MS/MS	By MS/MS
CON__sw|P02666_CONT|CONT_P02666;CON__sw|P02666_CONT|CONT_CASB_BOVIN	CON__sw|P02666_CONT|CONT_P02666;CON__sw|P02666_CONT|CONT_CASB_BOVIN	1;1	1;1	1;1						;	2	1	1	1	1	1	1	1	1	1	1	1	1	1	1	1	1	1	1	1	1	1	1	1	1	1	1	1	9.1	9.1	9.1	23.583	209	209;224	0	21.915	By MS/MS	By MS/MS	By matching
CON__sw|P19013_CONT|CONT_P19013;CON__sw|P19013_CONT|CONT_K2C4_HUMAN;P19013	CON__sw|P19013_CONT|CONT_P19013;CON__sw|P19013_CONT|CONT_K2C4_HUMAN;P19013	5;5;5	2;2;2	2;2;2	Keratin, type II cytoskeletal 4	KRT4	KRT4			;;sp|P19013|K2C4_HUMAN Keratin, type II cytoskeletal 4 OS=Homo sapiens OX=9606 GN=KRT4 PE=1 SV=4	3	5	2	2	4	4	4	4	2	2	1	3	1	1	1	1	0	0	0	1	1	1	1	1	0	0	0	1	7.6	3.2	3.2	63.91	594	594;534;534	0	6.2266	By MS/MS	By MS/MS	By MS/MS
Q01469;A8MUU1	Q01469	5;1	5;1	5;1	Fatty acid-binding protein, epidermal	FABP5	FABP5			sp|Q01469|FABP5_HUMAN Fatty acid-binding protein 5 OS=Homo sapiens OX=9606 GN=FABP5 PE=1 SV=3	2	5	5	5	5	5	4	4	4	4	2	2	5	5	4	4	4	4	2	2	5	5	4	4	4	4	2	2	47.4	47.4	47.4	15.164	135	135;101	0	26.989	By MS/MS	By MS/MS	By MS/MS
Q14192	Q14192	3	3	3	Four and a half LIM domains protein 2	FHL2	FHL2			sp|Q14192|FHL2_HUMAN Four and a half LIM domains protein 2 OS=Homo sapiens OX=9606 GN=FHL2 PE=1 SV=3	1	3	3	3	3	3	3	3	2	3	0	2	3	3	3	3	2	3	0	2	3	3	3	3	2	3	0	2	13.3	13.3	13.3	32.193	279	279	0	8.6041	By MS/MS	By MS/MS	By MS/MS
CON__sw|P01837_CONT|CONT_IGKC_MOUSE	CON__sw|P01837_CONT|CONT_IGKC_MOUSE	2	2	2							1	2	2	2	2	2	2	2	0	2	0	2	2	2	2	2	0	2	0	2	2	2	2	2	0	2	0	2	17.9	17.9	17.9	11.778	106	106	0	6.3333	By MS/MS	By MS/MS	By MS/MS
CON__sw|P00761_CONT|CONT_P00761	CON__sw|P00761_CONT|CONT_P00761	4	4	4							1	4	4	4	4	4	4	4	4	4	4	4	4	4	4	4	4	4	4	4	4	4	4	4	4	4	4	4	25.1	25.1	25.1	24.409	231	231	0	323.31	By MS/MS	By MS/MS	By MS/MS
CON__sw|P50446_CONT|CONT_P50446	CON__sw|P50446_CONT|CONT_P50446	23	1	0							1	23	1	0	22	21	17	19	17	17	17	17	1	0	0	0	0	0	0	0	0	0	0	0	0	0	0	0	27.5	1.8	0	59.334	553	553	0	6.6106	By MS/MS	By matching	By matching
O95816	O95816	1	1	1	BAG family molecular chaperone regulator 2	BAG2	BAG2			sp|O95816|BAG2_HUMAN BAG family molecular chaperone regulator 2 OS=Homo sapiens OX=9606 GN=BAG2 PE=1 SV=1	1	1	1	1	1	0	0	0	0	0	0	0	1	0	0	0	0	0	0	0	1	0	0	0	0	0	0	0	4.3	4.3	4.3	23.772	211	211	0.0094937	1.5729	By MS/MS
P78559	P78559	1	1	1	Microtubule-associated protein 1A;MAP1A heavy chain;MAP1 light chain LC2	MAP1A	MAP1A			sp|P78559|MAP1A_HUMAN Microtubule-associated protein 1A OS=Homo sapiens OX=9606 GN=MAP1A PE=1 SV=6	1	1	1	1	0	0	0	0	0	0	1	0	0	0	0	0	0	0	1	0	0	0	0	0	0	0	1	0	0.2	0.2	0.2	305.48	2803	2803	0	15.087
P01876;P01877	P01876	5;2	5;2	5;2	Ig alpha-1 chain C region	IGHA1	IGHA1			sp|P01876|IGHA1_HUMAN Immunoglobulin heavy constant alpha 1 OS=Homo sapiens OX=9606 GN=IGHA1 PE=1 SV=2	2	5	5	5	5	4	5	5	0	1	0	1	5	4	5	5	0	1	0	1	5	4	5	5	0	1	0	1	17.8	17.8	17.8	37.654	353	353;340	0	5.0893	By MS/MS	By MS/MS	By MS/MS
CON__sw|P01870.1_CONT|CONT_IgG	CON__sw|P01870.1_CONT|CONT_IgG	20	20	8							1	20	20	8	18	18	11	11	19	19	19	19	18	18	11	11	19	19	19	19	8	8	4	4	8	8	8	8	71.8	71.8	35.3	35.404	323	323	0	323.31	By MS/MS	By MS/MS	By MS/MS
P55795	P55795	5	1	1	Heterogeneous nuclear ribonucleoprotein H2	HNRNPH2	HNRNPH2			sp|P55795|HNRH2_HUMAN Heterogeneous nuclear ribonucleoprotein H2 OS=Homo sapiens OX=9606 GN=HNRNPH2 PE=1 SV=1	1	5	1	1	4	4	1	2	4	4	4	4	1	1	0	0	1	1	0	0	1	1	0	0	1	1	0	0	16.7	4.2	4.2	49.263	449	449	0.0082781	1.7275	By MS/MS	By MS/MS	By matching
Q13643	Q13643	3	3	3	Four and a half LIM domains protein 3	FHL3	FHL3			sp|Q13643|FHL3_HUMAN Four and a half LIM domains protein 3 OS=Homo sapiens OX=9606 GN=FHL3 PE=1 SV=4	1	3	3	3	3	3	2	2	3	3	3	1	3	3	2	2	3	3	3	1	3	3	2	2	3	3	3	1	10	10	10	31.192	280	280	0	4.4288	By MS/MS	By MS/MS	By MS/MS
P81605	P81605	2	2	2	Dermcidin;Survival-promoting peptide;DCD-1	DCD	DCD			sp|P81605|DCD_HUMAN Dermcidin OS=Homo sapiens OX=9606 GN=DCD PE=1 SV=2	1	2	2	2	2	2	2	2	1	1	2	2	2	2	2	2	1	1	2	2	2	2	2	2	1	1	2	2	20	20	20	11.284	110	110	0	6.515	By MS/MS	By MS/MS	By MS/MS
Q5T6F2	Q5T6F2	5	5	5	Ubiquitin-associated protein 2	UBAP2	UBAP2			sp|Q5T6F2|UBAP2_HUMAN Ubiquitin-associated protein 2 OS=Homo sapiens OX=9606 GN=UBAP2 PE=1 SV=1	1	5	5	5	4	4	0	0	4	5	0	0	4	4	0	0	4	5	0	0	4	4	0	0	4	5	0	0	5.8	5.8	5.8	117.11	1119	1119	0	9.0378	By MS/MS	By MS/MS
P01024	P01024	2	2	2	Complement C3;Complement C3 beta chain;C3-beta-c;Complement C3 alpha chain;C3a anaphylatoxin;Acylation stimulating protein;Complement C3b alpha chain;Complement C3c alpha chain fragment 1;Complement C3dg fragment;Complement C3g fragment;Complement C3d fragment;Complement C3f fragment;Complement C3c alpha chain fragment 2	C3	C3			sp|P01024|CO3_HUMAN Complement C3 OS=Homo sapiens OX=9606 GN=C3 PE=1 SV=2	1	2	2	2	1	1	2	2	0	0	0	0	1	1	2	2	0	0	0	0	1	1	2	2	0	0	0	0	1.4	1.4	1.4	187.15	1663	1663	0	3.5432	By matching	By matching	By MS/MS
CON__sw|P01868_CONT|CONT_IGHG1_MOUSE;CON__sw|P01869_CONT|CONT_IGH1M_MOUSE	CON__sw|P01868_CONT|CONT_IGHG1_MOUSE;CON__sw|P01869_CONT|CONT_IGH1M_MOUSE	3;3	3;3	3;3						;	2	3	3	3	2	3	3	3	1	2	0	3	2	3	3	3	1	2	0	3	2	3	3	3	1	2	0	3	15.4	15.4	15.4	35.704	324	324;393	0	7.527	By matching	By MS/MS	By MS/MS
CON__sw|P01847_CONT|CONT_LAC_RABIT	CON__sw|P01847_CONT|CONT_LAC_RABIT	2	2	2							1	2	2	2	2	2	0	0	2	2	0	0	2	2	0	0	2	2	0	0	2	2	0	0	2	2	0	0	33.3	33.3	33.3	11.484	105	105	0	75.656	By MS/MS	By MS/MS
CON__sw|P01839_CONT|CONT_KACB_RABIT	CON__sw|P01839_CONT|CONT_KACB_RABIT	2	2	2							1	2	2	2	2	2	0	0	2	2	0	0	2	2	0	0	2	2	0	0	2	2	0	0	2	2	0	0	28.3	28.3	28.3	11.279	106	106	0	114.06	By MS/MS	By MS/MS
A2NJV5;A0A0A0MRZ7;A0A075B6S6;A0A075B6S2;A0A075B6P5;A0A087WW87;P06310;P01615;P01614	A2NJV5;A0A0A0MRZ7;A0A075B6S6;A0A075B6S2;A0A075B6P5;A0A087WW87;P06310;P01615;P01614	1;1;1;1;1;1;1;1;1	1;1;1;1;1;1;1;1;1	1;1;1;1;1;1;1;1;1	Ig kappa chain V-II region RPMI 6410;Ig kappa chain V-II region FR;Ig kappa chain V-II region Cum	IGKV A18;IGKV2D-26;IGKV2D-30;IGKV2D-29;IGKV2D-28;IGKV2-40	IGKV A18			sp|A2NJV5|KV229_HUMAN Immunoglobulin kappa variable 2-29 OS=Homo sapiens OX=9606 GN=IGKV2-29 PE=3 SV=2;sp|A0A0A0MRZ7|KVD26_HUMAN Immunoglobulin kappa variable 2D-26 OS=Homo sapiens OX=9606 GN=IGKV2D-26 PE=3 SV=1;sp|A0A075B6S6|KVD30_HUMAN Immunoglobulin kap	9	1	1	1	1	1	1	1	1	1	0	1	1	1	1	1	1	1	0	1	1	1	1	1	1	1	0	1	10.8	10.8	10.8	13.085	120	120;120;120;120;120;121;120;120;121	0	3.2995	By matching	By matching	By MS/MS
P02675;CON__sw|P02676_CONT|CONT_FIBB_BOVIN;CON__sw|P02676_CONT|CONT_P02676	P02675;CON__sw|P02676_CONT|CONT_FIBB_BOVIN;CON__sw|P02676_CONT|CONT_P02676	2;1;1	2;1;1	2;1;1	Fibrinogen beta chain;Fibrinopeptide B;Fibrinogen beta chain	FGB	FGB			sp|P02675|FIBB_HUMAN Fibrinogen beta chain OS=Homo sapiens OX=9606 GN=FGB PE=1 SV=2;;	3	2	2	2	1	1	2	2	0	0	0	0	1	1	2	2	0	0	0	0	1	1	2	2	0	0	0	0	4.9	4.9	4.9	55.928	491	491;468;495	0.001773	2.0252	By matching	By matching	By MS/MS
CON__sw|AAF98334.1_CONT|CONT_IgG	CON__sw|AAF98334.1_CONT|CONT_IgG	1	1	1							1	1	1	1	1	1	0	0	1	1	0	0	1	1	0	0	1	1	0	0	1	1	0	0	1	1	0	0	12.1	12.1	12.1	14.313	132	132	0	29.434	By MS/MS	By MS/MS
P0C0L4;P0C0L5;CON__sw|P01030_CONT|CONT_CO4_BOVIN;CON__sw|P01030_CONT|CONT_P01030;CON__sw|ENSBTAP07350_CONT|CONT_(Bos	P0C0L4;P0C0L5	3;2;1;1;1	3;2;1;1;1	3;2;1;1;1	Complement C4-A;Complement C4 beta chain;Complement C4-A alpha chain;C4a anaphylatoxin;C4b-A;C4d-A;Complement C4 gamma chain;Complement C4-B;Complement C4 beta chain;Complement C4-B alpha chain;C4a anaphylatoxin;C4b-B;C4d-B;Complement C4 gamma chain	C4A;C4B	C4A			sp|P0C0L4|CO4A_HUMAN Complement C4-A OS=Homo sapiens OX=9606 GN=C4A PE=1 SV=2;sp|P0C0L5|CO4B_HUMAN Complement C4-B OS=Homo sapiens OX=9606 GN=C4B PE=1 SV=2	5	3	3	3	3	3	0	0	3	3	0	0	3	3	0	0	3	3	0	0	3	3	0	0	3	3	0	0	2.1	2.1	2.1	192.78	1744	1744;1744;920;1741;1742	0	13.605	By MS/MS	By MS/MS
Q9ULV3	Q9ULV3	4	4	4	Cip1-interacting zinc finger protein	CIZ1	CIZ1			sp|Q9ULV3|CIZ1_HUMAN Cip1-interacting zinc finger protein OS=Homo sapiens OX=9606 GN=CIZ1 PE=1 SV=2	1	4	4	4	3	3	0	0	4	4	0	0	3	3	0	0	4	4	0	0	3	3	0	0	4	4	0	0	7	7	7	100.04	898	898	0	7.8945	By matching	By matching
P01594;P01593	P01594;P01593	1;1	1;1	1;1	Ig kappa chain V-I region AU;Ig kappa chain V-I region AG					sp|P01594|KV133_HUMAN Immunoglobulin kappa variable 1-33 OS=Homo sapiens OX=9606 GN=IGKV1-33 PE=1 SV=2;sp|P01593|KVD33_HUMAN Immunoglobulin kappa variable 1D-33 OS=Homo sapiens OX=9606 GN=IGKV1D-33 PE=1 SV=2	2	1	1	1	1	1	0	0	1	1	0	0	1	1	0	0	1	1	0	0	1	1	0	0	1	1	0	0	13.7	13.7	13.7	12.848	117	117;117	0	14.094	By MS/MS	By MS/MS
CON__sw|P02668_CONT|CONT_P02668;CON__sw|P02668_CONT|CONT_CASK_BOVIN	CON__sw|P02668_CONT|CONT_P02668;CON__sw|P02668_CONT|CONT_CASK_BOVIN	2;2	2;2	2;2						;	2	2	2	2	1	1	2	2	1	1	1	1	1	1	2	2	1	1	1	1	1	1	2	2	1	1	1	1	13	13	13	18.974	169	169;190	0.0081833	1.6861	By matching	By matching	By MS/MS
Q6P2H3	Q6P2H3	2	2	2	Centrosomal protein of 85 kDa	CEP85	CEP85			sp|Q6P2H3|CEP85_HUMAN Centrosomal protein of 85 kDa OS=Homo sapiens OX=9606 GN=CEP85 PE=1 SV=1	1	2	2	2	1	1	0	0	2	2	0	0	1	1	0	0	2	2	0	0	1	1	0	0	2	2	0	0	2.6	2.6	2.6	85.638	762	762	0.0018116	2.1183	By matching	By MS/MS
CON__sw|P02663_CONT|CONT_P02663;CON__sw|P02663_CONT|CONT_CASA2_BOVIN	CON__sw|P02663_CONT|CONT_P02663;CON__sw|P02663_CONT|CONT_CASA2_BOVIN	3;3	3;3	3;3						;	2	3	3	3	3	3	3	3	2	3	3	3	3	3	3	3	2	3	3	3	3	3	3	3	2	3	3	3	14.5	14.5	14.5	24.348	207	207;222	0	3.6455	By matching	By matching	By MS/MS
CON__sw|AAF98339.1_CONT|CONT_IgG;CON__sw|AAF98342.1_CONT|CONT_IgG;CON__sw|AAF98340.1_CONT|CONT_IgG;CON__sw|AAF98335.1_CONT|CONT_IgG;CON__sw|AAF98337.1_CONT|CONT_IgG;CON__sw|AAF98336.1_CONT|CONT_IgG;CON__sw|AAF98338.1_CONT|CONT_IgG;CON__sw|AAF98341.1_CONT|CONT_IgG;CON__sw|AAF98333.1_CONT|CONT_IgG	CON__sw|AAF98339.1_CONT|CONT_IgG;CON__sw|AAF98342.1_CONT|CONT_IgG;CON__sw|AAF98340.1_CONT|CONT_IgG;CON__sw|AAF98335.1_CONT|CONT_IgG;CON__sw|AAF98337.1_CONT|CONT_IgG;CON__sw|AAF98336.1_CONT|CONT_IgG;CON__sw|AAF98338.1_CONT|CONT_IgG	3;2;2;2;2;2;2;1;1	3;2;2;2;2;2;2;1;1	3;2;2;2;2;2;2;1;1						;;;;;;	9	3	3	3	2	2	1	1	2	2	0	0	2	2	1	1	2	2	0	0	2	2	1	1	2	2	0	0	36.2	36.2	36.2	14.617	138	138;127;131;135;136;137;140;131;134	0	128.13	By MS/MS	By MS/MS	By MS/MS
CON__sw|P02768-1_CONT|CONT_P02768-1;P02768	CON__sw|P02768-1_CONT|CONT_P02768-1;P02768	28;28	20;20	19;19	Serum albumin	ALB	ALB			;sp|P02768|ALBU_HUMAN Serum albumin OS=Homo sapiens OX=9606 GN=ALB PE=1 SV=2	2	28	20	19	22	23	21	22	21	20	16	15	16	16	16	17	15	14	8	8	15	15	15	16	14	13	7	7	39.4	32.5	30.9	69.366	609	609;609	0	134.64	By MS/MS	By MS/MS	By MS/MS
CON__sw|P02662_CONT|CONT_P02662;CON__sw|P02662_CONT|CONT_CASA1_BOVIN	CON__sw|P02662_CONT|CONT_P02662;CON__sw|P02662_CONT|CONT_CASA1_BOVIN	5;5	5;5	5;5						;	2	5	5	5	3	3	5	5	4	4	1	1	3	3	5	5	4	4	1	1	3	3	5	5	4	4	1	1	24.1	24.1	24.1	22.975	199	199;214	0	15.196	By MS/MS	By MS/MS	By MS/MS
O95359	O95359	1	1	1	Transforming acidic coiled-coil-containing protein 2	TACC2	TACC2			sp|O95359|TACC2_HUMAN Transforming acidic coiled-coil-containing protein 2 OS=Homo sapiens OX=9606 GN=TACC2 PE=1 SV=3	1	1	1	1	1	0	0	0	1	1	0	0	1	0	0	0	1	1	0	0	1	0	0	0	1	1	0	0	0.3	0.3	0.3	309.42	2948	2948	0.0094637	1.5506	By matching
CON__sw|P35527_CONT|CONT_K1C9_HUMAN;CON__sw|P35527_CONT|CONT_P35527;P35527	CON__sw|P35527_CONT|CONT_K1C9_HUMAN;CON__sw|P35527_CONT|CONT_P35527;P35527	27;27;27	26;26;26	26;26;26	Keratin, type I cytoskeletal 9	KRT9	KRT9			;;sp|P35527|K1C9_HUMAN Keratin, type I cytoskeletal 9 OS=Homo sapiens OX=9606 GN=KRT9 PE=1 SV=3	3	27	26	26	21	21	21	22	26	26	27	26	20	20	20	21	25	25	26	25	20	20	20	21	25	25	26	25	61.8	60.7	60.7	62.064	623	623;623;623	0	323.31	By MS/MS	By MS/MS	By MS/MS
Q99880;Q99879;Q99877;Q93079;Q5QNW6;P62807;P58876;P57053;O60814;Q16778;P33778;P23527;P06899;Q8N257;Q96A08	Q99880;Q99879;Q99877;Q93079;Q5QNW6;P62807;P58876;P57053;O60814;Q16778;P33778;P23527;P06899;Q8N257;Q96A08	5;5;5;5;5;5;5;5;5;4;4;4;4;3;3	5;5;5;5;5;5;5;5;5;4;4;4;4;3;3	5;5;5;5;5;5;5;5;5;4;4;4;4;3;3	Histone H2B type 1-L;Histone H2B type 1-M;Histone H2B type 1-N;Histone H2B type 1-H;Histone H2B type 2-F;Histone H2B type 1-C/E/F/G/I;Histone H2B type 1-D;Histone H2B type F-S;Histone H2B type 1-K;Histone H2B type 2-E;Histone H2B type 1-B;Histone H2B type 1-O;Histone H2B type 1-J;Histone H2B type 3-B;Histone H2B type 1-A	HIST1H2BL;HIST1H2BM;HIST1H2BN;HIST1H2BH;HIST2H2BF;HIST1H2BC;HIST1H2BD;H2BFS;HIST1H2BK;HIST2H2BE;HIST1H2BB;HIST1H2BO;HIST1H2BJ;HIST3H2BB;HIST1H2BA	HIST1H2BL			sp|Q99880|H2B1L_HUMAN Histone H2B type 1-L OS=Homo sapiens OX=9606 GN=HIST1H2BL PE=1 SV=3;sp|Q99879|H2B1M_HUMAN Histone H2B type 1-M OS=Homo sapiens OX=9606 GN=HIST1H2BM PE=1 SV=3;sp|Q99877|H2B1N_HUMAN Histone H2B type 1-N OS=Homo sapiens OX=9606 GN=HIST1H	15	5	5	5	4	5	5	5	4	3	2	1	4	5	5	5	4	3	2	1	4	5	5	5	4	3	2	1	40.5	40.5	40.5	13.952	126	126;126;126;126;126;126;126;126;126;126;126;126;126;126;127	0	8.9329	By MS/MS	By MS/MS	By MS/MS
CON__sw|P02754_CONT|CONT_P02754;CON__sw|P02754_CONT|CONT_LACB_BOVIN	CON__sw|P02754_CONT|CONT_P02754;CON__sw|P02754_CONT|CONT_LACB_BOVIN	4;3	4;3	4;3						;	2	4	4	4	4	3	4	4	4	3	2	2	4	3	4	4	4	3	2	2	4	3	4	4	4	3	2	2	22.8	22.8	22.8	18.281	162	162;178	0	5.7347	By matching	By MS/MS	By MS/MS
CON__sw|Q86YZ3_CONT|CONT_Q86YZ3;Q86YZ3	CON__sw|Q86YZ3_CONT|CONT_Q86YZ3;Q86YZ3	6;6	6;6	6;6	Hornerin	HRNR	HRNR			;sp|Q86YZ3|HORN_HUMAN Hornerin OS=Homo sapiens OX=9606 GN=HRNR PE=1 SV=2	2	6	6	6	1	0	2	2	6	6	3	1	1	0	2	2	6	6	3	1	1	0	2	2	6	6	3	1	5.5	5.5	5.5	282.39	2850	2850;2850	0	22.827	By matching		By matching
Q9H330	Q9H330	4	4	4	Transmembrane protein 245	TMEM245	TMEM245			sp|Q9H330|TM245_HUMAN Transmembrane protein 245 OS=Homo sapiens OX=9606 GN=TMEM245 PE=1 SV=3	1	4	4	4	0	1	0	0	4	4	0	0	0	1	0	0	4	4	0	0	0	1	0	0	4	4	0	0	5	5	5	97.356	879	879	0	11.735		By matching
Q6ZVX7	Q6ZVX7	3	3	3	F-box only protein 50	NCCRP1	NCCRP1			sp|Q6ZVX7|FBX50_HUMAN F-box only protein 50 OS=Homo sapiens OX=9606 GN=NCCRP1 PE=1 SV=1	1	3	3	3	3	3	1	2	1	0	0	0	3	3	1	2	1	0	0	0	3	3	1	2	1	0	0	0	11.6	11.6	11.6	30.847	275	275	0	4.9047	By MS/MS	By MS/MS	By matching
P49189	P49189	4	4	4	4-trimethylaminobutyraldehyde dehydrogenase	ALDH9A1	ALDH9A1			sp|P49189|AL9A1_HUMAN 4-trimethylaminobutyraldehyde dehydrogenase OS=Homo sapiens OX=9606 GN=ALDH9A1 PE=1 SV=3	1	4	4	4	3	4	1	0	1	0	0	0	3	4	1	0	1	0	0	0	3	4	1	0	1	0	0	0	8.7	8.7	8.7	53.801	494	494	0	4.9064	By MS/MS	By MS/MS	By matching
Q9BS26	Q9BS26	2	2	2	Endoplasmic reticulum resident protein 44	ERP44	ERP44			sp|Q9BS26|ERP44_HUMAN Endoplasmic reticulum resident protein 44 OS=Homo sapiens OX=9606 GN=ERP44 PE=1 SV=1	1	2	2	2	2	2	1	1	0	1	0	0	2	2	1	1	0	1	0	0	2	2	1	1	0	1	0	0	5.9	5.9	5.9	46.971	406	406	0	2.2736	By MS/MS	By MS/MS	By matching
Q86SQ0	Q86SQ0	10	10	10	Pleckstrin homology-like domain family B member 2	PHLDB2	PHLDB2	Y	Y	sp|Q86SQ0|PHLB2_HUMAN Pleckstrin homology-like domain family B member 2 OS=Homo sapiens OX=9606 GN=PHLDB2 PE=1 SV=2	1	10	10	10	8	9	1	0	7	5	0	0	8	9	1	0	7	5	0	0	8	9	1	0	7	5	0	0	8.8	8.8	8.8	142.16	1253	1253	0	11.094	By MS/MS	By MS/MS	By matching
Q14011	Q14011	2	2	2	Cold-inducible RNA-binding protein	CIRBP	CIRBP			sp|Q14011|CIRBP_HUMAN Cold-inducible RNA-binding protein OS=Homo sapiens OX=9606 GN=CIRBP PE=1 SV=1	1	2	2	2	0	0	2	1	1	1	2	2	0	0	2	1	1	1	2	2	0	0	2	1	1	1	2	2	14.5	14.5	14.5	18.648	172	172	0	7.417			By matching
P08621	P08621	4	4	4	U1 small nuclear ribonucleoprotein 70 kDa	SNRNP70	SNRNP70			sp|P08621|RU17_HUMAN U1 small nuclear ribonucleoprotein 70 kDa OS=Homo sapiens OX=9606 GN=SNRNP70 PE=1 SV=2	1	4	4	4	4	3	1	1	1	1	0	0	4	3	1	1	1	1	0	0	4	3	1	1	1	1	0	0	8.5	8.5	8.5	51.556	437	437	0	3.0936	By MS/MS	By MS/MS	By matching
Q15084	Q15084	2	2	2	Protein disulfide-isomerase A6	PDIA6	PDIA6			sp|Q15084|PDIA6_HUMAN Protein disulfide-isomerase A6 OS=Homo sapiens OX=9606 GN=PDIA6 PE=1 SV=1	1	2	2	2	2	2	0	1	1	1	0	0	2	2	0	1	1	1	0	0	2	2	0	1	1	1	0	0	5.7	5.7	5.7	48.121	440	440	0	2.5505	By MS/MS	By MS/MS
Q9UJM3	Q9UJM3	2	2	2	ERBB receptor feedback inhibitor 1	ERRFI1	ERRFI1			sp|Q9UJM3|ERRFI_HUMAN ERBB receptor feedback inhibitor 1 OS=Homo sapiens OX=9606 GN=ERRFI1 PE=1 SV=1	1	2	2	2	2	2	0	1	2	1	0	0	2	2	0	1	2	1	0	0	2	2	0	1	2	1	0	0	5.4	5.4	5.4	50.559	462	462	0.0083472	1.7595	By MS/MS	By matching
P25788	P25788	4	4	4	Proteasome subunit alpha type-3	PSMA3	PSMA3			sp|P25788|PSA3_HUMAN Proteasome subunit alpha type-3 OS=Homo sapiens OX=9606 GN=PSMA3 PE=1 SV=2	1	4	4	4	4	4	2	2	1	0	0	0	4	4	2	2	1	0	0	0	4	4	2	2	1	0	0	0	19.6	19.6	19.6	28.433	255	255	0	4.8474	By MS/MS	By MS/MS	By matching
P36957	P36957	1	1	1	Dihydrolipoyllysine-residue succinyltransferase component of 2-oxoglutarate dehydrogenase complex, mitochondrial	DLST	DLST			sp|P36957|ODO2_HUMAN Dihydrolipoyllysine-residue succinyltransferase component of 2-oxoglutarate dehydrogenase complex, mitochondrial OS=Homo sapiens OX=9606 GN=DLST PE=1 SV=4	1	1	1	1	1	1	1	1	0	1	0	0	1	1	1	1	0	1	0	0	1	1	1	1	0	1	0	0	3.1	3.1	3.1	48.755	453	453	0	6.8784	By MS/MS	By MS/MS	By matching
P25815	P25815	1	1	1	Protein S100-P	S100P	S100P			sp|P25815|S100P_HUMAN Protein S100-P OS=Homo sapiens OX=9606 GN=S100P PE=1 SV=2	1	1	1	1	1	1	1	1	1	0	0	0	1	1	1	1	1	0	0	0	1	1	1	1	1	0	0	0	13.7	13.7	13.7	10.4	95	95	0	2.6514	By MS/MS	By MS/MS	By matching
P15104	P15104	5	5	5	Glutamine synthetase	GLUL	GLUL			sp|P15104|GLNA_HUMAN Glutamine synthetase OS=Homo sapiens OX=9606 GN=GLUL PE=1 SV=4	1	5	5	5	5	5	1	1	1	0	0	0	5	5	1	1	1	0	0	0	5	5	1	1	1	0	0	0	17.7	17.7	17.7	42.064	373	373	0	31.038	By MS/MS	By MS/MS	By matching
P30050	P30050	2	2	2	60S ribosomal protein L12	RPL12	RPL12			sp|P30050|RL12_HUMAN 60S ribosomal protein L12 OS=Homo sapiens OX=9606 GN=RPL12 PE=1 SV=1	1	2	2	2	2	2	0	1	1	1	0	0	2	2	0	1	1	1	0	0	2	2	0	1	1	1	0	0	19.4	19.4	19.4	17.818	165	165	0	8.9599	By MS/MS	By MS/MS
P09525	P09525	3	3	3	Annexin A4	ANXA4	ANXA4			sp|P09525|ANXA4_HUMAN Annexin A4 OS=Homo sapiens OX=9606 GN=ANXA4 PE=1 SV=4	1	3	3	3	3	3	1	1	1	1	0	0	3	3	1	1	1	1	0	0	3	3	1	1	1	1	0	0	11.9	11.9	11.9	35.882	319	319	0	3.4854	By MS/MS	By MS/MS	By matching
Q13835	Q13835	14	14	14	Plakophilin-1	PKP1	PKP1			sp|Q13835|PKP1_HUMAN Plakophilin-1 OS=Homo sapiens OX=9606 GN=PKP1 PE=1 SV=2	1	14	14	14	13	14	5	6	3	2	0	0	13	14	5	6	3	2	0	0	13	14	5	6	3	2	0	0	26.2	26.2	26.2	82.86	747	747	0	141.99	By MS/MS	By MS/MS	By matching
Q96QA5	Q96QA5	4	4	4	Gasdermin-A	GSDMA	GSDMA			sp|Q96QA5|GSDMA_HUMAN Gasdermin-A OS=Homo sapiens OX=9606 GN=GSDMA PE=1 SV=4	1	4	4	4	4	4	2	2	1	1	0	0	4	4	2	2	1	1	0	0	4	4	2	2	1	1	0	0	11.7	11.7	11.7	49.364	445	445	0	5.0941	By MS/MS	By MS/MS	By matching
P39023	P39023	2	2	2	60S ribosomal protein L3	RPL3	RPL3			sp|P39023|RL3_HUMAN 60S ribosomal protein L3 OS=Homo sapiens OX=9606 GN=RPL3 PE=1 SV=2	1	2	2	2	0	0	1	1	1	1	2	2	0	0	1	1	1	1	2	2	0	0	1	1	1	1	2	2	5.2	5.2	5.2	46.108	403	403	0	3.4868			By matching
Q9UJZ1	Q9UJZ1	2	2	2	Stomatin-like protein 2, mitochondrial	STOML2	STOML2			sp|Q9UJZ1|STML2_HUMAN Stomatin-like protein 2, mitochondrial OS=Homo sapiens OX=9606 GN=STOML2 PE=1 SV=1	1	2	2	2	2	2	2	2	1	1	0	0	2	2	2	2	1	1	0	0	2	2	2	2	1	1	0	0	9.3	9.3	9.3	38.534	356	356	0	2.3364	By MS/MS	By MS/MS	By matching
CON__sw|P02788_CONT|CONT_TRFL_HUMAN;P02788	CON__sw|P02788_CONT|CONT_TRFL_HUMAN;P02788	2;2	2;2	2;2	Lactotransferrin;Lactoferricin-H;Kaliocin-1;Lactoferroxin-A;Lactoferroxin-B;Lactoferroxin-C	LTF	LTF			;sp|P02788|TRFL_HUMAN Lactotransferrin OS=Homo sapiens OX=9606 GN=LTF PE=1 SV=6	2	2	2	2	1	2	2	2	1	0	0	0	1	2	2	2	1	0	0	0	1	2	2	2	1	0	0	0	3.2	3.2	3.2	78.181	710	710;710	0	4.0367	By MS/MS	By MS/MS	By matching
P20962	P20962	1	1	1	Parathymosin	PTMS	PTMS			sp|P20962|PTMS_HUMAN Parathymosin OS=Homo sapiens OX=9606 GN=PTMS PE=1 SV=2	1	1	1	1	0	0	1	1	1	0	1	1	0	0	1	1	1	0	1	1	0	0	1	1	1	0	1	1	10.8	10.8	10.8	11.53	102	102	0.0083333	1.7569			By MS/MS
P22531;Q96RM1	P22531;Q96RM1	5;3	1;1	1;1	Small proline-rich protein 2E;Small proline-rich protein 2F	SPRR2E;SPRR2F	SPRR2E			sp|P22531|SPR2E_HUMAN Small proline-rich protein 2E OS=Homo sapiens OX=9606 GN=SPRR2E PE=2 SV=2;sp|Q96RM1|SPR2F_HUMAN Small proline-rich protein 2F OS=Homo sapiens OX=9606 GN=SPRR2F PE=3 SV=1	2	5	1	1	5	5	5	4	4	3	2	2	1	1	1	0	1	0	0	0	1	1	1	0	1	0	0	0	90.3	18.1	18.1	7.8553	72	72;72	0	6.2788	By MS/MS	By MS/MS	By matching
CON__sw|ENSBTAP0038253_CONT|CONT_(Bos	CON__sw|ENSBTAP0038253_CONT|CONT_(Bos	17	3	2							1	17	3	2	16	16	13	14	14	13	9	10	2	2	1	1	2	1	0	0	1	1	0	0	1	0	0	0	18.5	4.1	2.5	63.165	606	606	0	4.026	By MS/MS	By MS/MS	By MS/MS
P22528	P22528	3	3	1	Cornifin-B	SPRR1B	SPRR1B			sp|P22528|SPR1B_HUMAN Cornifin-B OS=Homo sapiens OX=9606 GN=SPRR1B PE=1 SV=2	1	3	3	1	3	3	3	3	1	1	0	0	3	3	3	3	1	1	0	0	1	1	1	1	0	0	0	0	43.8	43.8	19.1	9.8875	89	89	0	20.672	By MS/MS	By MS/MS	By MS/MS
O94916	O94916	1	1	1	Nuclear factor of activated T-cells 5	NFAT5	NFAT5			sp|O94916|NFAT5_HUMAN Nuclear factor of activated T-cells 5 OS=Homo sapiens OX=9606 GN=NFAT5 PE=1 SV=1	1	1	1	1	0	0	0	0	1	1	0	0	0	0	0	0	1	1	0	0	0	0	0	0	1	1	0	0	1	1	1	165.76	1531	1531	0.0017762	2.0258
A0A0C4DH67;A0A0C4DH69;A0A075B6S5	A0A0C4DH67;A0A0C4DH69;A0A075B6S5	1;1;1	1;1;1	1;1;1		IGKV1-8;IGKV1-9;IGKV1-27	IGKV1-8			sp|A0A0C4DH67|KV108_HUMAN Immunoglobulin kappa variable 1-8 OS=Homo sapiens OX=9606 GN=IGKV1-8 PE=3 SV=1;sp|A0A0C4DH69|KV109_HUMAN Immunoglobulin kappa variable 1-9 OS=Homo sapiens OX=9606 GN=IGKV1-9 PE=3 SV=1;sp|A0A075B6S5|KV127_HUMAN Immunoglobulin kappa	3	1	1	1	0	0	0	0	1	1	0	0	0	0	0	0	1	1	0	0	0	0	0	0	1	1	0	0	13.9	13.9	13.9	12.537	115	115;117;117	0.0081433	1.6702
Q9Y5S2	Q9Y5S2	4	4	4	Serine/threonine-protein kinase MRCK beta	CDC42BPB	CDC42BPB			sp|Q9Y5S2|MRCKB_HUMAN Serine/threonine-protein kinase MRCK beta OS=Homo sapiens OX=9606 GN=CDC42BPB PE=1 SV=2	1	4	4	4	0	0	0	0	4	3	0	0	0	0	0	0	4	3	0	0	0	0	0	0	4	3	0	0	3.2	3.2	3.2	194.31	1711	1711	0	5.5901
[truncated: 55 more columns]

## Sheet: Figs
	Log2 (wt)	Log10 (Sum wt)	log2 (cdk4)	log10 (Sum cdk4)		Potential contaminant	id		NORM_Log2 (wt)	Norm_Log10 (Sum wt)	NORM_log2 (cdk4)	Norm_log10 (Sum cdk4)	-1.45492	4.68012							Log2 (wt)	log2 (cdk4)
	#NUM!	6.26391	1.73565	6.27836			0		#NUM!	6.26391	-2.94447	6.27836									-6.95025	-2.40928
	-0.0244992	6.97955	-1.19906	7.18179			1		1.43042	6.97955	-5.87918	7.18179									-6.64911	-2.08643
	#DIV/0!	6.80576	#DIV/0!	#NUM!			2		#DIV/0!	6.80576	#DIV/0!	#NUM!									-6.5657	-2.05149
	-6.64911	9.09687	#DIV/0!	7.3512			3		-5.19419	9.09687	#DIV/0!	7.3512									-6.51091	-2.02447
	#NUM!	7.09644	#DIV/0!	5.82089			4		#NUM!	7.09644	#DIV/0!	5.82089									-6.27149	-1.86643
	#DIV/0!	#NUM!	6.79684	6.90739			5		#DIV/0!	#NUM!	2.11672	6.90739									-5.99934	-1.82735
	#NUM!	7.13868	4.01071	7.07774		+	6		#NUM!	7.13868	-0.669413	7.07774									-5.99765	-1.80939
	0.61377	10.1006	1.97449	9.70453		+	7		2.06869	10.1006	-2.70563	9.70453									-5.96442	-1.65916
	#DIV/0!	#NUM!	#DIV/0!	6.92007		+	8		#DIV/0!	#NUM!	#DIV/0!	6.92007									-5.92626	-1.24975
	#DIV/0!	7.15342	#DIV/0!	6.72682		+	9		#DIV/0!	7.15342	#DIV/0!	6.72682									-5.86338	-1.22207
	#DIV/0!	8.17426	#DIV/0!	7.42306		+	10		#DIV/0!	8.17426	#DIV/0!	7.42306									-5.73815	-1.19906
	0.15251	8.37756	2.79395	8.32579		+	11		1.60743	8.37756	-1.88617	8.32579									-5.71215	-1.18533
	#DIV/0!	6.70339	3.12598	7.47178		+	12		#DIV/0!	6.70339	-1.55414	7.47178									-5.68416	-1.10066
	1.388	7.34977	2.99599	7.32074		+	13		2.84292	7.34977	-1.68412	7.32074									-5.3831	-0.812881
	-0.00157717	10.1136	0.252206	9.96704		+	14		1.45334	10.1136	-4.42791	9.96704									-5.28363	-0.29623
	-1.54252	7.13096	-1.18533	7.35272		+	15		-0.0875968	7.13096	-5.86545	7.35272									-5.21444	-0.164605
	#DIV/0!	7.57758	#DIV/0!	7.24947		+	16		#DIV/0!	7.57758	#DIV/0!	7.24947									-5.14422	0.252206
	0.414064	10.5332	1.52278	10.1213		+	17		1.86898	10.5332	-3.15733	10.1213									-5.09664	0.733263
	#DIV/0!	8.44331	#DIV/0!	8.15919		+	18		#DIV/0!	8.44331	#DIV/0!	8.15919									-5.07821	0.743053
	-1.12768	6.79341	-1.82735	7.13279		+	19		0.327243	6.79341	-6.50747	7.13279									-5.06554	0.997559
	1.57618	10.8352	1.51041	10.4701		+	20		3.0311	10.8352	-3.16971	10.4701									-4.95755	1.00488
	-0.194538	9.71561	2.84501	10.2547		+	21		1.26038	9.71561	-1.83511	10.2547									-4.89632	1.28879
	-1.63821	8.89441	3.61812	9.35403		+	23		-0.183287	8.89441	-1.062	9.35403									-4.874	1.51041
	0.986897	8.05767	-1.86643	8.30313		+	24		2.44182	8.05767	-6.54655	8.30313									-4.8256	1.51498
	-0.195252	7.24287	-2.02447	7.69519		+	25		1.25967	7.24287	-6.70459	7.69519									-4.74788	1.52278
	-1.45035	7.73274	-0.812881	7.10795		+	26		0.00457358	7.73274	-5.493	7.10795									-4.69896	1.53394
	-0.332108	6.911	-2.08643	7.24216		+	27		1.12281	6.911	-6.76655	7.24216									-4.69509	1.5678
	#NUM!	6.44797	3.38284	7.08129		+	28		#NUM!	6.44797	-1.29728	7.08129									-4.667	1.73565
	1.77976	7.14491	-2.40928	7.81819		+	29		3.23468	7.14491	-7.0894	7.81819									-4.64356	1.79028
	1.50397	8.16125	-1.10066	8.61865		+	30		2.95889	8.16125	-5.78078	8.61865									-4.6092	1.93246
	-1.36353	11.3582	3.25819	10.4083		+	31		0.091391	11.3582	-1.42193	10.4083									-4.58116	1.97449
	#DIV/0!	5.28189	0.743053	6.74593		+	32		#DIV/0!	5.28189	-3.93707	6.74593									-4.55888	2.00212
	-4.34993	11.263	2.21677	10.6064		+	33		-2.89501	11.263	-2.46335	10.6064									-4.51434	2.01052
	-1.90715	6.96163	3.68457	7.31349		+	35		-0.452227	6.96163	-0.995551	7.31349									-4.37164	2.14818
	0.913779	10.3619	3.43539	10.7754		+	36		2.3687	10.3619	-1.24473	10.7754									-4.36515	2.16866
	-0.14519	8.18721	4.64302	8.0983		+	37		1.30973	8.18721	-0.0371005	8.0983									-4.36161	2.1688
	-3.64854	7.65082	2.21821	7.75779		+	38		-2.19362	7.65082	-2.46191	7.75779									-4.34993	2.18248
	-0.344802	8.13892	4.88864	8.11778		+	39		1.11012	8.13892	0.208517	8.11778									-4.34706	2.21677
	-2.19257	8.84516	4.48583	9.2341		+	40		-0.737652	8.84516	-0.194291	9.2341									-4.27756	2.21821
	#NUM!	6.07511	#DIV/0!	6.48108		+	41		#NUM!	6.07511	#DIV/0!	6.48108									-4.26025	2.28533
	-1.77255	8.63644	2.56354	8.77493		+	42		-0.31763	8.63644	-2.11658	8.77493									-4.22516	2.30193
	-2.94879	7.18672	5.28811	6.913		+	43		-1.49387	7.18672	0.607995	6.913									-4.20717	2.3161
	-0.20499	9.86008	4.14432	10.6591		+	44		1.24993	9.86008	-0.535804	10.6591									-4.19359	2.42016
	0.144322	9.20468	3.97854	9.79118		+	45		1.59924	9.20468	-0.701575	9.79118									-4.14816	2.44582
	0.577336	8.05866	1.53394	7.96911		+	46		2.03226	8.05866	-3.14618	7.96911									-4.09046	2.46383
	#NUM!	6.65805	#NUM!	6.48525		+	47		#NUM!	6.65805	#NUM!	6.48525									-4.06471	2.49762
	-0.747074	11.3488	2.61056	10.5967		+	48		0.707847	11.3488	-2.06956	10.5967									-4.03106	2.49898
	3.25733	7.85903	4.1069	8.39874		+	49		4.71225	7.85903	-0.573224	8.39874									-4.02998	2.50086
	1.21774	10.0017	-2.05149	9.29083		+	50		2.67266	10.0017	-6.73161	9.29083									-4.01632	2.55687
	-0.327088	9.5123	3.20792	10.1636		+	51		1.12783	9.5123	-1.4722	10.1636									-4.0044	2.56354
	-2.98542	7.3735	3.16332	7.86703		+	52		-1.5305	7.3735	-1.5168	7.86703									-3.99507	2.58861
	#DIV/0!	#NUM!	#DIV/0!	#NUM!		+	53		#DIV/0!	#NUM!	#DIV/0!	#NUM!									-3.98498	2.61056
	-0.540966	7.43519	4.08811	7.33239		+	54		0.913955	7.43519	-0.592013	7.33239									-3.9828	2.6122
	-0.0560999	8.32355	3.64682	8.55943		+	55		1.39882	8.32355	-1.0333	8.55943									-3.97144	2.638
	0.0290456	7.66272	3.2666	7.44647		+	56		1.48397	7.66272	-1.41352	7.44647									-3.94248	2.6466
	-1.28107	6.65901	#DIV/0!	5.9587		+	57		0.173846	6.65901	#DIV/0!	5.9587									-3.92266	2.68706
	0.517433	8.02328	4.05053	7.93822		+	58		1.97235	8.02328	-0.629593	7.93822									-3.83038	2.71397
	#NUM!	7.06482	#DIV/0!	5.49741		+	59		#NUM!	7.06482	#DIV/0!	5.49741									-3.66299	2.76502
	0.466001	7.61158	3.39095	8.2067		+	60		1.92092	7.61158	-1.28917	8.2067									-3.64854	2.79395
	1.21248	7.04686	4.52837	7.03801		+	61		2.6674	7.04686	-0.151749	7.03801									-3.63582	2.83665
	#NUM!	6.76655	#DIV/0!	#NUM!		+	62		#NUM!	6.76655	#DIV/0!	#NUM!									-3.62338	2.84369
	3.10604	7.07166	4.13893	8.00926		+	65		4.56096	7.07166	-0.541189	8.00926									-3.62066	2.84501
	1.11956	6.61308	3.1965	7.84581		+	66		2.57448	6.61308	-1.48361	7.84581									-3.59087	2.91823
	3.52027	7.85903	-1.80939	6.29528		+	67		4.97519	7.85903	-6.48951	6.29528									-3.54899	2.92533
	-0.202296	5.73276	4.1887	7.27143		+	68		1.25262	5.73276	-0.491423	7.27143									-3.54428	2.93102
	-3.02851	8.01152	4.68033	7.77668			69		-1.57359	8.01152	0.000209363	7.77668									-3.51369	2.94577
	#NUM!	6.57503	#NUM!	5.07715			70		#NUM!	6.57503	#NUM!	5.07715									-3.48684	2.99599
	#NUM!	6.61613	5.38419	6.41677			71		#NUM!	6.61613	0.704073	6.41677									-3.46957	3.01658
	-3.59087	7.26878	4.56316	6.86689			72		-2.13595	7.26878	-0.116962	6.86689									-3.42183	3.02019
	-3.98498	7.13516	#DIV/0!	7.13258			73		-2.53006	7.13516	#DIV/0!	7.13258									-3.4091	3.03124
	#DIV/0!	5.46838	#DIV/0!	6.63288			74		#DIV/0!	5.46838	#DIV/0!	6.63288									-3.37324	3.04634
	0.742967	6.88085	#DIV/0!	6.98295			75		2.19789	6.88085	#DIV/0!	6.98295									-3.34755	3.09727
	1.78338	6.53226	#DIV/0!	6.71216			76		3.2383	6.53226	#DIV/0!	6.71216									-3.34689	3.11524
	2.01554	7.06762	5.78034	7.24094			77		3.47046	7.06762	1.10022	7.24094									-3.30417	3.12547
	-2.21014	6.87725	6.07724	7.02417			78		-0.755215	6.87725	1.39712	7.02417									-3.29482	3.12598
	#DIV/0!	#NUM!	#DIV/0!	6.55599			79		#DIV/0!	#NUM!	#DIV/0!	6.55599									-3.27762	3.13214
	-2.16172	6.08194	3.7178	6.71533			80		-0.706802	6.08194	-0.962321	6.71533									-3.23824	3.16332
	#NUM!	6.12233	3.56598	6.95033			81		#NUM!	6.12233	-1.11414	6.95033									-3.22927	3.1825
	-2.76531	8.07736	4.48232	7.93092			82		-1.31039	8.07736	-0.197804	7.93092									-3.19706	3.1848
	-5.99765	6.93664	4.75396	7.20475			83		-4.54272	6.93664	0.0738375	7.20475									-3.17887	3.18933
	#NUM!	6.76189	4.77047	6.81798			84		#NUM!	6.76189	0.0903514	6.81798									-3.16446	3.19188
	#DIV/0!	5.2605	#DIV/0!	6.02228			85		#DIV/0!	5.2605	#DIV/0!	6.02228									-3.13508	3.1965
	-5.28363	6.716	#DIV/0!	6.49885			86		-3.82871	6.716	#DIV/0!	6.49885									-3.12802	3.20792
	1.81916	7.1929	5.53577	7.57516			87		3.27408	7.1929	0.855652	7.57516									-3.10915	3.25819
	0.100637	7.67917	2.14818	6.94313			88		1.55556	7.67917	-2.53194	6.94313									-3.09938	3.2666
	#DIV/0!	#NUM!	#DIV/0!	6.39539			89		#DIV/0!	#NUM!	#DIV/0!	6.39539									-3.0665	3.27198
	-1.9971	7.86285	3.74009	6.50753			90		-0.542175	7.86285	-0.940026	6.50753									-3.0498	3.28227
	#NUM!	6.98174	#DIV/0!	6.85256			91		#NUM!	6.98174	#DIV/0!	6.85256									-3.02851	3.29451
	-4.74788	6.98108	5.05172	7.01124			92		-3.29296	6.98108	0.371602	7.01124									-3.02818	3.30298
	-1.56945	6.95952	2.76502	7.09243			93		-0.114532	6.95952	-1.9151	7.09243									-3.01192	3.33485
	#DIV/0!	#NUM!	#DIV/0!	6.37435			94		#DIV/0!	#NUM!	#DIV/0!	6.37435									-2.99689	3.3399
	-2.37982	8.08598	6.55545	8.1601			95		-0.924895	8.08598	1.87533	8.1601									-2.98542	3.34191
	-5.96442	7.82445	5.25564	7.48326			96		-4.5095	7.82445	0.575519	7.48326									-2.96179	3.34939
	#NUM!	5.60182	7.47035	7.45072			97		#NUM!	5.60182	2.79023	7.45072									-2.95938	3.37599
	-2.39462	6.77147	5.1237	6.78948			98		-0.939695	6.77147	0.443578	6.78948									-2.95142	3.38162
	#NUM!	7.87669	#DIV/0!	6.85852			99		#NUM!	7.87669	#DIV/0!	6.85852									-2.94879	3.38284
	#NUM!	5.91416	#DIV/0!	6.79681			100		#NUM!	5.91416	#DIV/0!	6.79681									-2.92717	3.38508
	6.4698	8.51362	3.1848	8.27004			101		7.92472	8.51362	-1.49532	8.27004									-2.92341	3.39095
	-2.87168	6.50765	3.50327	6.61562			102		-1.41676	6.50765	-1.17685	6.61562									-2.92119	3.39821
	#NUM!	6.1096	#DIV/0!	6.41038			103		#NUM!	6.1096	#DIV/0!	6.41038									-2.91644	3.39926
	#NUM!	6.89305	4.23034	6.85806			104		#NUM!	6.89305	-0.449782	6.85806									-2.89973	3.41957
	#NUM!	6.22006	#DIV/0!	#NUM!			105		#NUM!	6.22006	#DIV/0!	#NUM!									-2.88528	3.42119
	-5.73815	7.12149	#DIV/0!	7.00618			106		-4.28323	7.12149	#DIV/0!	7.00618									-2.87863	3.43539
	#DIV/0!	#NUM!	#DIV/0!	6.70863			107		#DIV/0!	#NUM!	#DIV/0!	6.70863									-2.87168	3.43723
	#NUM!	6.3036	3.12547	7.03696			108		#NUM!	6.3036	-1.55465	7.03696									-2.82051	3.45066
	#DIV/0!	#NUM!	5.08305	6.291			109		#DIV/0!	#NUM!	0.402927	6.291									-2.81705	3.45235
	-4.36161	7.67369	7.25605	7.5146			110		-2.90669	7.67369	2.57593	7.5146									-2.81383	3.47636
	#NUM!	6.68727	4.22229	6.76217			111		#NUM!	6.68727	-0.457829	6.76217									-2.81163	3.48739
	2.02054	9.06659	7.46757	8.16268			112		3.47546	9.06659	2.78745	8.16268									-2.81048	3.50327
	-2.5244	7.1708	4.7885	6.79367			113		-1.06948	7.1708	0.108377	6.79367									-2.76531	3.50912
	-2.2934	7.32588	7.11666	7.52178			114		-0.838481	7.32588	2.43654	7.52178									-2.7586	3.51954
	#NUM!	6.69195	#DIV/0!	6.76409			115		#NUM!	6.69195	#DIV/0!	6.76409									-2.72764	3.52918
	#NUM!	6.16783	#DIV/0!	6.46976			116		#NUM!	6.16783	#DIV/0!	6.46976									-2.7001	3.53088
	#NUM!	6.58552	#DIV/0!	5.80928			117		#NUM!	6.58552	#DIV/0!	5.80928									-2.6909	3.53723
	#DIV/0!	6.79725	#DIV/0!	#NUM!			118		#DIV/0!	6.79725	#DIV/0!	#NUM!									-2.67744	3.5448
	-2.14291	7.75706	5.94842	6.89201			119		-0.687989	7.75706	1.2683	6.89201									-2.67118	3.54875
	-2.45018	6.73124	6.12713	6.9106			120		-0.99526	6.73124	1.44701	6.9106									-2.6686	3.55713
	#DIV/0!	6.88331	#DIV/0!	5.89977			121		#DIV/0!	6.88331	#DIV/0!	5.89977									-2.65063	3.56598
	-4.95755	6.95419	#DIV/0!	7.24624			122		-3.50263	6.95419	#DIV/0!	7.24624									-2.62963	3.56629
	#DIV/0!	#NUM!	#DIV/0!	#NUM!			123		#DIV/0!	#NUM!	#DIV/0!	#NUM!									-2.60413	3.58085
	-0.975476	7.0714	5.11214	7.4905			124		0.479445	7.0714	0.432019	7.4905									-2.58849	3.58666
	#NUM!	6.61284	#DIV/0!	6.27822			125		#NUM!	6.61284	#DIV/0!	6.27822									-2.5797	3.61812
	-0.858065	7.60384	5.52194	8.01937			126		0.596856	7.60384	0.841824	8.01937									-2.56798	3.62506
	-3.29482	7.01324	4.05555	7.04435			127		-1.8399	7.01324	-0.624571	7.04435									-2.53018	3.62848
	#DIV/0!	#NUM!	4.77204	6.88689			128		#DIV/0!	#NUM!	0.091925	6.88689									-2.5244	3.62897
	-0.171978	6.95542	7.14622	7.28208			129		1.28294	6.95542	2.4661	7.28208									-2.51692	3.63504
	#DIV/0!	#NUM!	-0.29623	6.89076			130		#DIV/0!	#NUM!	-4.97635	6.89076									-2.49802	3.64602
	-0.28202	7.37556	3.34939	7.83642			131		1.1729	7.37556	-1.33073	7.83642									-2.48845	3.6462
	#DIV/0!	6.95598	#DIV/0!	6.45725			132		#DIV/0!	6.95598	#DIV/0!	6.45725									-2.47549	3.64682
	-1.37893	8.06105	1.93246	7.95169			133		0.0759911	8.06105	-2.74766	7.95169									-2.457	3.66208
	-0.820725	8.20388	2.30193	8.35822			134		0.634196	8.20388	-2.37819	8.35822									-2.45433	3.66507
	-2.07776	7.02453	2.00212	7.37659			135		-0.622842	7.02453	-2.678	7.37659									-2.45018	3.67884
	0.57547	6.76651	2.1688	7.3067			136		2.03039	6.76651	-2.51132	7.3067									-2.44795	3.68022
	-0.138272	5.92742	-0.164605	7.54352			137		1.31665	5.92742	-4.84472	7.54352									-2.43964	3.68457
	#NUM!	8.37307	#DIV/0!	6.96821			138		#NUM!	8.37307	#DIV/0!	6.96821									-2.43533	3.69523
	-0.755255	8.99156	5.30547	9.14137			139		0.699666	8.99156	0.625346	9.14137									-2.42611	3.69995
	#NUM!	6.33343	#DIV/0!	#NUM!			140		#NUM!	6.33343	#DIV/0!	#NUM!									-2.4251	3.70774
	#DIV/0!	#NUM!	-1.24975	6.75839		+	141		#DIV/0!	#NUM!	-5.92987	6.75839									-2.42242	3.71265
	-2.6909	8.18604	4.62936	7.92992		+	142		-1.23598	8.18604	-0.0507638	7.92992									-2.39462	3.7178
	-0.387657	7.03877	4.7686	7.03333			143		1.06726	7.03877	0.0884809	7.03333									-2.37982	3.72661
	-1.39199	7.50739	4.38014	7.50098			144		0.062935	7.50739	-0.299977	7.50098									-2.37072	3.74009
	-0.808815	7.82838	3.99355	8.15127			145		0.646106	7.82838	-0.686573	8.15127									-2.35892	3.74352
	-1.37355	7.69875	5.66084	8.47326			146		0.0813722	7.69875	0.980721	8.47326									-2.34717	3.81046
	-0.816112	6.47341	3.62897	8.17788			147		0.638809	6.47341	-1.05115	8.17788									-2.3444	3.81927
	0.584068	7.39332	5.49563	8.70811			148		2.03899	7.39332	0.815513	8.70811									-2.32981	3.82223
	-0.571599	7.34524	2.92533	6.55308			149		0.883322	7.34524	-1.75479	6.55308									-2.32124	3.83973
	-6.5657	7.09873	-1.65916	5.12921			150		-5.11078	7.09873	-6.33928	5.12921									-2.3143	3.87746
	-1.78997	8.5119	3.89995	8.40367			151		-0.335053	8.5119	-0.78017	8.40367									-2.30648	3.89092
	0.295976	7.67356	5.16381	7.70498			152		1.7509	7.67356	0.483688	7.70498									-2.30619	3.89995
	0.0766301	5.89501	5.2273	7.45463			153		1.53155	5.89501	0.547182	7.45463									-2.30186	3.94333
	-2.82051	8.34464	3.30298	8.19594			154		-1.36559	8.34464	-1.37714	8.19594									-2.30072	3.945
	-1.03316	7.35825	5.39617	7.76884			155		0.421758	7.35825	0.716054	7.76884									-2.2934	3.95413
	0.702874	7.56164	4.45734	8.62078			156		2.1578	7.56164	-0.222781	8.62078									-2.26809	3.96367
	-2.47549	8.74066	4.23074	8.56968			157		-1.02057	8.74066	-0.449383	8.56968									-2.26346	3.97699
	-2.25521	8.85785	4.55798	8.8945			158		-0.80029	8.85785	-0.122143	8.8945									-2.26318	3.97854
	-2.49802	8.12112	2.50086	7.73621			159		-1.0431	8.12112	-2.17926	7.73621									-2.25521	3.97905
	-2.12727	7.36313	4.1387	7.0125			160		-0.672354	7.36313	-0.541421	7.0125									-2.23197	3.99355
	-2.91644	7.92079	5.48797	7.98763			161		-1.46152	7.92079	0.807851	7.98763									-2.22493	3.99615
	-5.99934	7.42298	8.63836	7.52966			162		-4.54442	7.42298	3.95824	7.52966									-2.21582	4.00605
	-0.388059	6.79583	2.83665	7.7435			163		1.06686	6.79583	-1.84347	7.7435									-2.21439	4.01071
	-0.617149	8.01579	3.82223	8.28368			164		0.837772	8.01579	-0.85789	8.28368									-2.21014	4.01622
	#DIV/0!	5.50667	#DIV/0!	7.09077			165		#DIV/0!	5.50667	#DIV/0!	7.09077									-2.21001	4.02706
	0.698341	7.97512	8.15408	7.3018			166		2.15326	7.97512	3.47397	7.3018									-2.20649	4.0297
	-6.51091	7.02049	8.15293	7.74864			167		-5.05599	7.02049	3.47281	7.74864									-2.19711	4.05053
	-2.92341	8.39335	6.18904	8.21915			168		-1.46849	8.39335	1.50892	8.21915									-2.19578	4.05555
	-0.552137	5.99914	6.21935	6.8171			169		0.902784	5.99914	1.53923	6.8171									-2.19257	4.08084
	-2.00536	8.12155	6.768	8.01296			170		-0.550442	8.12155	2.08788	8.01296									-2.16172	4.08811
	-1.77358	7.71701	5.16741	7.9728			171		-0.318663	7.71701	0.487287	7.9728									-2.15694	4.1069
	-2.95938	7.63202	5.07272	7.51008		+	172		-1.50446	7.63202	0.392603	7.51008									-2.14291	4.10872
	#NUM!	6.44493	#DIV/0!	5.87034			173		#NUM!	6.44493	#DIV/0!	5.87034									-2.1404	4.10987
	-2.92717	6.80819	#DIV/0!	6.47134			174		-1.47225	6.80819	#DIV/0!	6.47134									-2.12727	4.1362
	#NUM!	6.27842	#DIV/0!	#NUM!			175		#NUM!	6.27842	#DIV/0!	#NUM!									-2.12361	4.1387
	-1.18263	8.85533	5.58474	8.55446			176		0.272293	8.85533	0.904622	8.55446									-2.12101	4.13893
	#DIV/0!	5.98701	5.42714	7.24572			177		#DIV/0!	5.98701	0.74702	7.24572									-2.11025	4.14432
	-1.19112	9.64556	5.93237	9.9686			178		0.263803	9.64556	1.25225	9.9686									-2.10452	4.1458
	#NUM!	6.64894	#DIV/0!	5.38041			179		#NUM!	6.64894	#DIV/0!	5.38041									-2.07776	4.17833
	#DIV/0!	#NUM!	#DIV/0!	6.37423			180		#DIV/0!	#NUM!	#DIV/0!	6.37423									-2.0628	4.18397
	-2.30072	8.00428	6.15452	7.74075			181		-0.845803	8.00428	1.4744	7.74075									-2.02127	4.1887
	-4.26025	7.87176	8.21624	7.55522			182		-2.80533	7.87176	3.53612	7.55522									-2.00844	4.19126
	-0.694322	8.36246	1.5678	8.13428			183		0.760599	8.36246	-3.11232	8.13428									-2.00536	4.20415
	-1.40724	8.22722	2.58861	8.06796			184		0.0476799	8.22722	-2.09151	8.06796									-1.9971	4.20782
	#DIV/0!	6.24793	4.5684	7.02412			185		#DIV/0!	6.24793	-0.111716	7.02412									-1.96754	4.20952
	#DIV/0!	#NUM!	#DIV/0!	6.79148			186		#DIV/0!	#NUM!	#DIV/0!	6.79148									-1.95596	4.22229
	-2.81383	8.40849	6.46816	8.42276			187		-1.35891	8.40849	1.78804	8.42276									-1.95038	4.22236
	-1.46931	6.69583	5.09962	6.60462			188		-0.0143847	6.69583	0.419498	6.60462									-1.93688	4.22801
	#DIV/0!	7.29251	#DIV/0!	6.85248			189		#DIV/0!	7.29251	#DIV/0!	6.85248									-1.93166	4.23034
	-0.357536	8.49989	5.56874	8.54999			191		1.09739	8.49989	0.888617	8.54999									-1.9231	4.23074
	-1.91109	7.55698	4.50789	7.40395			192		-0.456167	7.55698	-0.172228	7.40395									-1.91109	4.25547
	-0.508947	8.45554	1.28879	8.35935			193		0.945974	8.45554	-3.39133	8.35935									-1.90715	4.26189
	-2.44795	8.62032	3.01658	8.54175			194		-0.993029	8.62032	-1.66354	8.54175									-1.89532	4.27971
	#NUM!	6.60045	2.01052	6.32552			195		#NUM!	6.60045	-2.6696	6.32552									-1.89077	4.30609
	#DIV/0!	#NUM!	3.38508	6.46201			196		#DIV/0!	#NUM!	-1.29504	6.46201									-1.87337	4.34813
	-2.00844	8.06991	4.19126	7.99436			197		-0.553522	8.06991	-0.488859	7.99436									-1.78997	4.36817
	#DIV/0!	#NUM!	6.65384	6.83331			198		#DIV/0!	#NUM!	1.97372	6.83331									-1.77358	4.36884
	-0.0539441	9.30182	5.25395	9.2731			199		1.40098	9.30182	0.573833	9.2731									-1.77255	4.38014
	-0.143589	9.34286	5.77219	9.47356			200		1.31133	9.34286	1.09207	9.47356									-1.76725	4.38842
	#NUM!	5.91358	#DIV/0!	7.00956			201		#NUM!	5.91358	#DIV/0!	7.00956									-1.76221	4.39343
	-1.4611	7.43278	8.03316	7.1409			202		-0.0061823	7.43278	3.35304	7.1409									-1.7619	4.41582
	-1.64212	7.30298	5.47047	7.55095			203		-0.187202	7.30298	0.790354	7.55095									-1.74109	4.44066
	-1.36697	7.35245	7.24586	7.48414			204		0.0879464	7.35245	2.56574	7.48414									-1.73003	4.45734
	-0.511197	6.4924	#DIV/0!	6.59277			205		0.943724	6.4924	#DIV/0!	6.59277									-1.72952	4.45816
	-2.26318	7.20369	3.43723	6.47946			206		-0.808264	7.20369	-1.24289	6.47946									-1.72146	4.47807
	-1.16512	7.58242	4.5429	7.76029			207		0.289797	7.58242	-0.137222	7.76029									-1.71017	4.48232
	-0.721071	7.52256	4.22236	7.56998			208		0.73385	7.52256	-0.457756	7.56998									-1.69607	4.48583
	-4.36515	7.43818	#DIV/0!	7.13449			209		-2.91023	7.43818	#DIV/0!	7.13449									-1.64212	4.48761
	0.784517	6.57623	7.28562	7.23466			210		2.23944	6.57623	2.6055	7.23466									-1.63821	4.49556
	-3.51369	7.34581	4.98131	7.00148			211		-2.05877	7.34581	0.301191	7.00148									-1.63694	4.49657
	-3.27762	8.18124	4.36884	8.0518			212		-1.8227	8.18124	-0.311276	8.0518									-1.63262	4.49686
	-4.58116	6.66801	#DIV/0!	6.53399			213		-3.12624	6.66801	#DIV/0!	6.53399									-1.62719	4.50789
	-0.0730621	8.17963	4.81544	8.09607			214		1.38186	8.17963	0.135324	8.09607									-1.62634	4.51214
	-1.13577	7.69633	6.8776	7.45807			215		0.319153	7.69633	2.19748	7.45807									-1.57939	4.52837
	0.787857	6.47733	5.39977	7.89035			216		2.24278	6.47733	0.719647	7.89035									-1.56945	4.53699
	-1.45492	6.31027	#DIV/0!	6.53264			218		0	6.31027	#DIV/0!	6.53264									-1.5602	4.53887
	1.26414	8.13271	5.04502	8.91438			219		2.71907	8.13271	0.364905	8.91438									-1.5581	4.5429
	#DIV/0!	6.25096	5.34841	7.76217			220		#DIV/0!	6.25096	0.668286	7.76217									-1.55116	4.55798
	-0.732874	6.4093	5.38261	7.09438			221		0.722047	6.4093	0.702492	7.09438									-1.54252	4.56316
	-0.962121	7.00602	3.39926	6.70448			222		0.4928	7.00602	-1.28086	6.70448									-1.52796	4.5684
	1.12233	8.59771	5.52606	9.67673			223		2.57725	8.59771	0.845938	9.67673									-1.51545	4.5736
	-0.729195	7.32643	3.42119	7.86167			224		0.725726	7.32643	-1.25893	7.86167									-1.49898	4.59552
	#DIV/0!	#NUM!	#DIV/0!	6.65819			225		#DIV/0!	#NUM!	#DIV/0!	6.65819									-1.47973	4.62936
	#DIV/0!	#NUM!	#DIV/0!	6.50012			226		#DIV/0!	#NUM!	#DIV/0!	6.50012									-1.46931	4.63213
	-2.81705	8.78356	3.52918	8.60963			227		-1.36213	8.78356	-1.15094	8.60963									-1.4611	4.63285
	-4.06471	8.14516	3.945	7.86421			229		-2.60979	8.14516	-0.735119	7.86421									-1.45492	4.64302
	-1.23134	7.85366	2.44582	7.98952			230		0.223578	7.85366	-2.2343	7.98952									-1.45035	4.67991
	0.239003	8.34017	5.10535	8.44111			231		1.69392	8.34017	0.425233	8.44111									-1.44759	4.68033
	-3.01192	7.52084	3.37599	7.30938			232		-1.55699	7.52084	-1.30413	7.30938									-1.43702	4.6941
	-0.60921	6.96005	4.6941	6.97675			233		0.845711	6.96005	0.0139793	6.97675									-1.42827	4.71703
	#NUM!	6.36812	#DIV/0!	6.75931			234		#NUM!	6.36812	#DIV/0!	6.75931									-1.4229	4.72189
	-2.32124	6.40938	#DIV/0!	6.74542			235		-0.866316	6.40938	#DIV/0!	6.74542									-1.41898	4.74426
	-0.910912	7.74975	3.89092	7.55918			236		0.544009	7.74975	-0.789203	7.55918									-1.40724	4.75396
	-0.6711	7.26362	3.66507	6.58568			237		0.783821	7.26362	-1.01505	6.58568									-1.40595	4.76535
	-1.37264	7.24697	3.97699	7.45622			238		0.082284	7.24697	-0.703129	7.45622									-1.40112	4.7686
	-1.74109	7.60686	#DIV/0!	7.35182			239		-0.286167	7.60686	#DIV/0!	7.35182									-1.39199	4.77038
	#DIV/0!	#NUM!	5.66925	6.70746			240		#DIV/0!	#NUM!	0.989132	6.70746									-1.3791	4.77047
	-0.635663	9.18625	3.53088	9.24589			241		0.819258	9.18625	-1.14924	9.24589									-1.37893	4.77204
	#DIV/0!	#NUM!	3.02019	6.75616			242		#DIV/0!	#NUM!	-1.65993	6.75616									-1.37355	4.7885
	#NUM!	6.05387	5.03866	6.48029			243		#NUM!	6.05387	0.358543	6.48029									-1.37264	4.81544
	-2.22493	7.40747	6.66253	7.62103			244		-0.770012	7.40747	1.98241	7.62103									-1.36697	4.81558
	-2.30648	7.50062	3.45066	7.46487			245		-0.851564	7.50062	-1.22946	7.46487									-1.36353	4.82841
	-3.19706	7.31027	#NUM!	6.10004			246		-1.74214	7.31027	#NUM!	6.10004									-1.3505	4.85445
	#DIV/0!	#NUM!	5.36204	6.28128			247		#DIV/0!	#NUM!	0.681922	6.28128									-1.34225	4.87045
	#NUM!	7.1068	4.08084	7.25071			248		#NUM!	7.1068	-0.599278	7.25071									-1.33864	4.87812
	8.21668	11.1203	10.556	10.0866			249		9.6716	11.1203	5.8759	10.0866									-1.32907	4.88864
	2.23025	6.90752	5.74397	7.08343			250		3.68517	6.90752	1.06385	7.08343									-1.32604	4.90456
	-1.13589	7.10582	#DIV/0!	#NUM!			251		0.319029	7.10582	#DIV/0!	#NUM!									-1.30978	4.90572
	-0.318944	8.26412	3.87746	8.15329			252		1.13598	8.26412	-0.802661	8.15329									-1.28107	4.92276
	#DIV/0!	7.31808	2.84369	8.00522			253		#DIV/0!	7.31808	-1.83643	8.00522									-1.26656	4.93083
	#DIV/0!	6.70902	5.04358	7.80784			254		#DIV/0!	6.70902	0.363458	7.80784									-1.25758	4.94891
	1.06309	7.73746	6.11356	9.17928			255		2.51801	7.73746	1.43344	9.17928									-1.23134	4.94944
	-2.43533	8.30502	6.09744	8.14663			256		-0.980409	8.30502	1.41732	8.14663									-1.21854	4.98131
	1.48212	6.77935	5.36972	7.89621			257		2.93705	6.77935	0.689597	7.89621									-1.19112	5.00185
	-2.42242	7.57805	5.12129	7.7446			258		-0.967498	7.57805	0.441169	7.7446									-1.18263	5.00576
	1.74317	6.5175	4.85445	7.06223			259		3.19809	6.5175	0.174329	7.06223									-1.16512	5.01111
	1.53597	5.98802	6.25115	7.05259			260		2.99089	5.98802	1.57103	7.05259									-1.14808	5.03866
	-1.5602	8.73825	5.05513	8.83915			261		-0.105282	8.73825	0.375009	8.83915									-1.1449	5.04358
	-4.20717	7.47106	4.38842	7.16765			262		-2.75225	7.47106	-0.291704	7.16765									-1.13589	5.04502
	-3.9828	8.01438	5.64892	7.67643			263		-2.52788	8.01438	0.968798	7.67643									-1.13577	5.05172
	-1.49898	6.58872	5.0893	6.90402			264		-0.0440594	6.58872	0.409184	6.90402									-1.12768	5.05513
	0.669388	7.12678	2.55687	7.79188			265		2.12431	7.12678	-2.12325	7.79188									-1.12459	5.06672
	-0.0804722	7.57669	7.80556	7.76351			266		1.37445	7.57669	3.12544	7.76351									-1.11666	5.07121
	-5.07821	6.96393	#DIV/0!	6.7563			267		-3.62328	6.96393	#DIV/0!	6.7563									-1.08407	5.07272
	2.44425	6.91962	5.13406	7.38625			268		3.89917	6.91962	0.453946	7.38625									-1.03316	5.0822
	#DIV/0!	#NUM!	#DIV/0!	6.11099			269		#DIV/0!	#NUM!	#DIV/0!	6.11099									-0.976406	5.08305
	#DIV/0!	5.91434	4.53887	7.15951			270		#DIV/0!	5.91434	-0.141248	7.15951									-0.975476	5.08528
	#DIV/0!	5.36578	2.6466	6.89903			271		#DIV/0!	5.36578	-2.03352	6.89903									-0.962121	5.08612
	#NUM!	6.90574	4.45816	7.09654			272		#NUM!	6.90574	-0.221962	7.09654									-0.954064	5.0893
	-1.3505	7.15499	4.92276	7.27053			273		0.104424	7.15499	0.242641	7.27053									-0.936694	5.09275
	-1.63694	7.50506	4.48761	7.07025			274		-0.18202	7.50506	-0.192506	7.07025									-0.931208	5.09962
	#NUM!	6.44291	#DIV/0!	#NUM!			275		#NUM!	6.44291	#DIV/0!	#NUM!									-0.910912	5.10535
	-5.14422	7.06707	#DIV/0!	6.98932			276		-3.6893	7.06707	#DIV/0!	6.98932									-0.858065	5.1091
	-0.109485	6.92803	5.24172	6.98352			277		1.34544	6.92803	0.5616	6.98352									-0.820725	5.11143
	-2.10452	7.47043	5.81949	7.25413			278		-0.649598	7.47043	1.13937	7.25413									-0.816112	5.11214
	#DIV/0!	#NUM!	2.3161	6.79773			279		#DIV/0!	#NUM!	-2.36402	6.79773									-0.811585	5.11352
	-3.54899	8.29397	6.26528	8.06213			280		-2.09407	8.29397	1.58516	8.06213									-0.808815	5.12129
	-1.43702	8.09688	5.17965	8.28646			281		0.0179059	8.09688	0.499526	8.28646									-0.804971	5.1237
	-2.30186	7.66234	#DIV/0!	7.14008			282		-0.846937	7.66234	#DIV/0!	7.14008									-0.802876	5.12534
	-3.54428	7.29894	4.59552	7.52473			283		-2.08936	7.29894	-0.0845986	7.52473									-0.784828	5.12549
	-2.95142	7.25772	4.10987	7.40454			284		-1.4965	7.25772	-0.570247	7.40454									-0.783706	5.13406
	0.295588	9.3511	1.00488	9.14483			285		1.75051	9.3511	-3.67524	9.14483									-0.779501	5.13878
	-2.02127	7.37545	5.0822	7.4296			286		-0.566345	7.37545	0.402077	7.4296									-0.755255	5.14214
	0.600091	7.24407	5.49486	8.73264			287		2.05501	7.24407	0.814739	8.73264									-0.747074	5.1426
	-2.81048	8.32712	6.14037	8.39834			288		-1.35556	8.32712	1.46025	8.39834									-0.732874	5.14937
	-3.22927	7.94633	4.36817	7.85899			289		-1.77435	7.94633	-0.31195	7.85899									-0.731054	5.16381
	#NUM!	7.04729	#DIV/0!	6.61966			290		#NUM!	7.04729	#DIV/0!	6.61966									-0.729195	5.16741
	0.665395	7.05099	3.95413	7.3832			291		2.12032	7.05099	-0.725991	7.3832									-0.721071	5.16984
	#NUM!	6.56947	#DIV/0!	6.45124			292		#NUM!	6.56947	#DIV/0!	6.45124									-0.708793	5.17548
	-2.21439	6.91319	4.34813	7.34804			293		-0.759466	6.91319	-0.331992	7.34804									-0.694322	5.17965
	#DIV/0!	6.26964	4.77038	6.737			294		#DIV/0!	6.26964	0.0902558	6.737									-0.694158	5.19077
	-4.874	7.71734	6.93424	7.83853			295		-3.41908	7.71734	2.25412	7.83853									-0.691511	5.20999
	-3.99507	7.66533	6.41226	7.63125			296		-2.54015	7.66533	1.73214	7.63125									-0.6711	5.2273
	0.950467	8.41214	11.0856	8.50214			297		2.40539	8.41214	6.40548	8.50214									-0.643716	5.23065
	0.500416	7.12138	3.27198	7.94526			298		1.95534	7.12138	-1.40813	7.94526									-0.635663	5.24172
	-3.02818	6.63334	5.42231	6.83561			299		-1.57326	6.63334	0.742193	6.83561									-0.635559	5.25395
	1.75143	8.2471	8.10846	8.32626			300		3.20635	8.2471	3.42834	8.32626									-0.617149	5.25564
	1.75712	7.76737	3.33485	8.14767			301		3.21204	7.76737	-1.34527	8.14767									-0.60921	5.28811
	-2.67744	7.64474	6.62515	7.31762			302		-1.22252	7.64474	1.94503	7.31762									-0.590934	5.29128
	-2.34717	7.95578	5.23065	8.59037			303		-0.892245	7.95578	0.550526	8.59037									-0.581671	5.30547
	-4.27756	7.63766	5.94707	7.58792			304		-2.82264	7.63766	1.26695	7.58792									-0.571599	5.31594
	-2.7001	8.00614	3.6462	7.89775			305		-1.24518	8.00614	-1.03392	7.89775									-0.552137	5.31796
	-0.40922	7.64385	3.19188	7.85702			306		1.0457	7.64385	-1.48824	7.85702									-0.55004	5.34841
	#NUM!	6.8889	#DIV/0!	6.89627			307		#NUM!	6.8889	#DIV/0!	6.89627									-0.54181	5.36204
	-2.48845	7.10279	#DIV/0!	7.33711			308		-1.03353	7.10279	#DIV/0!	7.33711									-0.540966	5.36701
	0.662322	7.15826	#DIV/0!	7.40054			309		2.11724	7.15826	#DIV/0!	7.40054									-0.529009	5.36972
	#DIV/0!	#NUM!	#DIV/0!	6.56373			310		#DIV/0!	#NUM!	#DIV/0!	6.56373									-0.511197	5.37114
	#DIV/0!	#NUM!	5.99931	7.22265			311		#DIV/0!	#NUM!	1.31919	7.22265									-0.508947	5.37143
	-2.21001	8.56183	5.31796	8.50646			312		-0.755084	8.56183	0.637843	8.50646									-0.500519	5.3763
	-2.457	8.142	4.27971	7.86852			313		-1.00208	8.142	-0.40041	7.86852									-0.494286	5.38261
	-1.40595	7.9115	3.53723	7.05496			314		0.0489665	7.9115	-1.14289	7.05496									-0.490931	5.38419
	#NUM!	5.92729	7.55242	7.5361			315		#NUM!	5.92729	2.8723	7.5361									-0.49033	5.38762
	#DIV/0!	5.90323	4.44066	6.67659			316		#DIV/0!	5.90323	-0.239464	6.67659									-0.46912	5.39617
	-2.92119	8.05453	5.01111	7.50837			317		-1.46627	8.05453	0.33099	7.50837									-0.45081	5.39977
	-0.581671	6.36568	1.79028	6.55016			318		0.87325	6.36568	-2.88984	6.55016									-0.40922	5.42231
	-2.19578	7.65439	4.26189	7.64817			319		-0.740864	7.65439	-0.41823	7.64817									-0.401454	5.42714
	#DIV/0!	#NUM!	#DIV/0!	6.39633			320		#DIV/0!	#NUM!	#DIV/0!	6.39633									-0.388059	5.42721
	0.702221	9.20741	6.67585	9.54797			321		2.15714	9.20741	1.99573	9.54797									-0.387657	5.43296
	#NUM!	6.85132	#DIV/0!	6.66594			322		#NUM!	6.85132	#DIV/0!	6.66594									-0.372707	5.4411
	-1.73003	6.95184	#NUM!	5.54977			323		-0.275111	6.95184	#NUM!	5.54977									-0.364001	5.4634
	-4.22516	7.41787	5.1426	7.33776			324		-2.77024	7.41787	0.462484	7.33776									-0.357536	5.47047
	-2.67118	7.33161	6.06542	7.57053			325		-1.21626	7.33161	1.3853	7.57053									-0.344802	5.47879
	1.60579	6.63021	7.52807	6.93736			326		3.06071	6.63021	2.84795	6.93736									-0.332108	5.47928
	-4.69896	6.81175	#DIV/0!	6.70731			327		-3.24404	6.81175	#DIV/0!	6.70731									-0.327088	5.48797
	#DIV/0!	6.06642	#DIV/0!	6.58546			328		#DIV/0!	6.06642	#DIV/0!	6.58546									-0.318944	5.49486
	-4.14816	6.74797	#DIV/0!	5.50755			329		-2.69324	6.74797	#DIV/0!	5.50755									-0.300473	5.49563
	-3.16446	7.65199	4.49686	7.54767			330		-1.70954	7.65199	-0.183263	7.54767									-0.28202	5.49688
	#DIV/0!	#NUM!	3.5448	6.90029			331		#DIV/0!	#NUM!	-1.13532	6.90029									-0.268909	5.50992
	#DIV/0!	#NUM!	#DIV/0!	6.58666			332		#DIV/0!	#NUM!	#DIV/0!	6.58666									-0.249826	5.52194
	-3.0665	7.27575	5.11143	7.16769			333		-1.61158	7.27575	0.43131	7.16769									-0.229899	5.52606
	1.04248	6.10205	6.10165	6.61783			334		2.4974	6.10205	1.42154	6.61783									-0.20499	5.53577
	-0.12969	6.9802	5.61279	7.15319			335		1.32523	6.9802	0.932674	7.15319									-0.203191	5.56874
	#NUM!	6.2257	#DIV/0!	6.21615			336		#NUM!	6.2257	#DIV/0!	6.21615									-0.202296	5.58474
	-2.7586	6.5367	5.90849	6.74758			337		-1.30368	6.5367	1.22837	6.74758									-0.195252	5.59274
	-1.51545	8.02453	2.68706	7.45088			338		-0.0605292	8.02453	-1.99306	7.45088									-0.194538	5.61279
	-0.731054	6.83278	#DIV/0!	#NUM!			339		0.723867	6.83278	#DIV/0!	#NUM!									-0.186907	5.61572
	-1.42827	7.4138	2.49898	6.61004			340		0.0266515	7.4138	-2.18114	6.61004									-0.171978	5.64892
	-1.26656	7.40161	3.81046	7.74956			341		0.188359	7.40161	-0.869663	7.74956									-0.14519	5.66084
	0.400463	6.1745	5.4634	6.92334			342		1.85538	6.1745	0.783276	6.92334									-0.143589	5.66925
	-0.779501	6.29298	2.18248	6.2212			343		0.67542	6.29298	-2.49764	6.2212									-0.138272	5.6982
	-0.229899	6.69464	5.72268	7.03818			344		1.22502	6.69464	1.04256	7.03818									-0.12969	5.69852
	#NUM!	8.20299	#NUM!	7.05658			345		#NUM!	8.20299	#NUM!	7.05658									-0.118983	5.72005
	0.720115	7.18747	5.36701	8.9372			346		2.17504	7.18747	0.686894	8.9372									-0.109485	5.72268
	#DIV/0!	#NUM!	5.11352	7.76558			347		#DIV/0!	#NUM!	0.433397	7.76558									-0.0804722	5.74397
	#NUM!	6.6034	5.69852	6.79402			348		#NUM!	6.6034	1.0184	6.79402									-0.0732741	5.7606
	-0.590934	6.68792	6.74493	6.92429			349		0.863987	6.68792	2.06481	6.92429									-0.0730621	5.77219
	-2.99689	7.01939	3.83973	6.62778			350		-1.54197	7.01939	-0.840386	6.62778									-0.0560999	5.77744
	-0.643716	6.80422	5.59274	6.93529			351		0.811205	6.80422	0.912617	6.93529									-0.0548397	5.78034
	#DIV/0!	5.66983	6.33967	7.04885			352		#DIV/0!	5.66983	1.65955	7.04885									-0.0539441	5.80651
	-5.09664	7.77569	4.49556	7.57726			353		-3.64172	7.77569	-0.184563	7.57726									-0.0244992	5.81248
	-1.40112	6.25544	#DIV/0!	6.54593			354		0.0538034	6.25544	#DIV/0!	6.54593									-0.0151337	5.81949
	-2.12361	7.02194	5.61572	7.17163			355		-0.668693	7.02194	0.935605	7.17163									-0.00157717	5.83586
	#DIV/0!	#NUM!	#DIV/0!	6.25244			356		#DIV/0!	#NUM!	#DIV/0!	6.25244									0.0290456	5.86009
	#NUM!	7.24971	5.16984	7.21085			357		#NUM!	7.24971	0.489725	7.21085									0.0766301	5.86799
	#NUM!	6.18408	4.51214	7.04577			358		#NUM!	6.18408	-0.16798	7.04577									0.100637	5.89392
	#DIV/0!	#NUM!	#DIV/0!	6.12623			359		#DIV/0!	#NUM!	#DIV/0!	6.12623									0.11296	5.90849
	#NUM!	6.64856	#DIV/0!	6.71488			360		#NUM!	6.64856	#DIV/0!	6.71488									0.144322	5.93237
	-2.60413	7.0255	2.28533	6.71605			361		-1.14921	7.0255	-2.39479	6.71605									0.15251	5.94707
	-1.32907	7.17296	#DIV/0!	7.17797			362		0.125851	7.17296	#DIV/0!	7.17797									0.239003	5.94842
	1.3569	6.52376	#DIV/0!	6.13167			363		2.81182	6.52376	#DIV/0!	6.13167									0.246944	5.95447
	-1.33864	6.7654	3.99615	6.43852			364		0.116286	6.7654	-0.683968	6.43852									0.250667	5.97026
	#DIV/0!	#NUM!	#DIV/0!	6.87126			365		#DIV/0!	#NUM!	#DIV/0!	6.87126									0.287797	5.97667
	-4.51434	7.80237	5.14214	7.62916			367		-3.05942	7.80237	0.462018	7.62916									0.295151	5.9829
	-1.93688	7.89401	6.95114	8.04958			368		-0.481963	7.89401	2.27102	8.04958									0.295588	5.99183
	-4.19359	6.93226	#DIV/0!	7.13547			369		-2.73866	6.93226	#DIV/0!	7.13547									0.295976	5.99931
	-2.96179	7.30658	5.86799	7.42468			370		-1.50687	7.30658	1.18787	7.42468									0.340221	6.02276
	#NUM!	6.76876	#DIV/0!	6.9686			371		#NUM!	6.76876	#DIV/0!	6.9686									0.400463	6.04665
	-0.55004	7.39939	6.30002	7.4628			372		0.904881	7.39939	1.6199	7.4628									0.414064	6.06542
	#NUM!	6.4928	5.00576	6.98961			373		#NUM!	6.4928	0.325636	6.98961									0.466001	6.07014
	-3.17887	7.69732	3.11524	7.467			374		-1.72395	7.69732	-1.56488	7.467									0.500416	6.07724
	-4.55888	7.5076	7.03307	7.37693			376		-3.10396	7.5076	2.35295	7.37693									0.517433	6.09744
	#NUM!	6.79828	#DIV/0!	7.07212			377		#NUM!	6.79828	#DIV/0!	7.07212									0.530466	6.10165
	-2.26346	7.93822	6.22317	8.0269			378		-0.808541	7.93822	1.54305	8.0269									0.57547	6.11356
	#NUM!	6.37249	#DIV/0!	6.22668			379		#NUM!	6.37249	#DIV/0!	6.22668									0.577336	6.12713
	-2.89973	8.05572	6.44937	7.91123			380		-1.44481	8.05572	1.76925	7.91123									0.584068	6.13246
	#NUM!	6.27147	#DIV/0!	5.98891			381		#NUM!	6.27147	#DIV/0!	5.98891									0.600091	6.14037
	#DIV/0!	#NUM!	2.6122	6.59482			382		#DIV/0!	#NUM!	-2.06792	6.59482									0.603067	6.15452
	#DIV/0!	#NUM!	7.05752	6.81474			383		#DIV/0!	#NUM!	2.3774	6.81474									0.61377	6.16444
	#DIV/0!	6.76623	#DIV/0!	6.74061			384		#DIV/0!	6.76623	#DIV/0!	6.74061									0.662322	6.17326
	-2.1404	8.02457	3.62506	7.70331			385		-0.685482	8.02457	-1.05506	7.70331									0.665395	6.18904
	-0.118983	7.50455	7.12182	8.34211			386		1.33594	7.50455	2.4417	8.34211									0.669388	6.21935
	#NUM!	6.40082	3.34191	6.34341			387		#NUM!	6.40082	-1.33821	6.34341									0.698341	6.22317
	-3.83038	8.44776	3.74352	8.49358			388		-2.37546	8.44776	-0.936604	8.49358									0.702221	6.23839
	-1.57939	8.43288	3.13214	8.104			390		-0.124466	8.43288	-1.54798	8.104									0.702874	6.25115
	0.287797	7.61824	5.37114	7.87738			391		1.74272	7.61824	0.69102	7.87738									0.720115	6.26528
	-0.783706	6.74571	3.48739	7.02389			392		0.671215	6.74571	-1.19273	7.02389									0.725064	6.30002
	-1.96754	7.3061	4.22801	7.28202			393		-0.512617	7.3061	-0.452107	7.28202									0.730154	6.3358
	-2.45433	7.17231	5.1091	6.9189			394		-0.999412	7.17231	0.428984	6.9189									0.742967	6.33967
	-1.41898	6.45509	3.04634	6.61164			395		0.0359415	6.45509	-1.63378	6.61164									0.784517	6.35979
	-1.87337	7.38299	5.29128	7.40847			396		-0.418454	7.38299	0.611164	7.40847									0.787857	6.39176
	-0.46912	7.36903	#DIV/0!	5.89713			397		0.985801	7.36903	#DIV/0!	5.89713									0.842281	6.41226
	#NUM!	7.11309	3.18933	6.95615			398		#NUM!	7.11309	-1.49079	6.95615									0.84821	6.44937
	-4.37164	7.98599	5.37143	7.93722			399		-2.91672	7.98599	0.691307	7.93722									0.859996	6.46816
	-6.27149	7.46363	3.09727	7.2406			400		-4.81657	7.46363	-1.58285	7.2406									0.913779	6.48199
	-2.87863	6.37926	#DIV/0!	6.3148			401		-1.42371	6.37926	#DIV/0!	6.3148									0.950467	6.55545
	#NUM!	7.67719	#DIV/0!	7.3736			402		#NUM!	7.67719	#DIV/0!	7.3736									0.986897	6.60552
	-1.76725	7.93174	5.9829	7.92464			403		-0.312327	7.93174	1.30278	7.92464									1.04248	6.62515
	-3.23824	7.58845	5.6982	7.53649			404		-1.78332	7.58845	1.01808	7.53649									1.06309	6.65384
	#NUM!	6.02137	#DIV/0!	6.57826			405		#NUM!	6.02137	#DIV/0!	6.57826									1.09732	6.66253
	#DIV/0!	#NUM!	#DIV/0!	6.56936			406		#DIV/0!	#NUM!	#DIV/0!	6.56936									1.10743	6.67585
	3.46738	6.23165	5.89392	6.85045			407		4.9223	6.23165	1.2138	6.85045									1.11956	6.71491
	-1.5581	7.94319	4.20415	7.77528			408		-0.103178	7.94319	-0.475965	7.77528									1.12233	6.74493
	-2.15694	8.34447	5.47928	8.47591			409		-0.702022	8.34447	0.79916	8.47591									1.1309	6.768
	-0.300473	7.35428	4.63285	6.96697			410		1.15445	7.35428	-0.0472658	6.96697									1.21248	6.78482
	-0.364001	6.59863	#DIV/0!	6.78004			411		1.09092	6.59863	#DIV/0!	6.78004									1.21774	6.78995
	#NUM!	6.39879	3.81927	6.62377			412		#NUM!	6.39879	-0.860845	6.62377									1.26414	6.7903
	#NUM!	5.76005	#DIV/0!	6.25906			413		#NUM!	5.76005	#DIV/0!	6.25906									1.3569	6.79684
	#NUM!	6.93499	#DIV/0!	7.03921			414		#NUM!	6.93499	#DIV/0!	7.03921									1.388	6.8776
	-0.268909	7.17517	2.42016	6.82927			415		1.18601	7.17517	-2.25996	6.82927									1.48212	6.91723
	-5.3831	7.90918	2.16866	7.71964			416		-3.92818	7.90918	-2.51146	7.71964									1.50397	6.92393
	-0.804971	7.15046	0.997559	6.17163			417		0.649951	7.15046	-3.68256	6.17163									1.52761	6.93419
	-0.500519	6.73641	3.50912	8.06538			418		0.954402	6.73641	-1.171	8.06538									1.53597	6.93424
	2.55332	7.21422	5.50992	7.36946			419		4.00824	7.21422	0.829804	7.36946									1.57618	6.9406
	-0.931208	7.02857	6.39176	6.69399			420		0.523713	7.02857	1.71164	6.69399									1.58235	6.95114
	-1.62719	6.71404	5.13878	7.00374			421		-0.172267	6.71404	0.45866	7.00374									1.60579	6.98873
	-1.12459	7.95072	5.77744	7.28922			422		0.330334	7.95072	1.09732	7.28922									1.6158	7.03307
	-1.63262	7.95401	6.60552	7.332			423		-0.177696	7.95401	1.9254	7.332									1.68165	7.05752
	-3.0498	8.74367	3.96367	8.67377			424		-1.59488	8.74367	-0.716445	8.67377									1.73142	7.11666
	-3.97144	7.70002	5.07121	7.22688			425		-2.51651	7.70002	0.391089	7.22688									1.74317	7.11949
	-1.55116	8.18805	3.64602	8.18722			426		-0.0962368	8.18805	-1.0341	8.18722									1.75143	7.12182
	-4.02998	7.25924	6.91723	7.0747			427		-2.57506	7.25924	2.23711	7.0747									1.75712	7.1257
	-2.20649	8.44269	5.47879	8.26332			428		-0.751571	8.44269	0.798669	8.26332									1.77976	7.14622
	-1.21854	6.21135	#DIV/0!	6.69407			429		0.23638	6.21135	#DIV/0!	6.69407									1.78338	7.18497
	-0.54181	6.13828	6.35979	6.90902			430		0.913111	6.13828	1.67967	6.90902									1.80165	7.24586
	-3.37324	8.47121	7.29474	8.23856			431		-1.91832	8.47121	2.61462	8.23856									1.81916	7.25605
	2.86416	7.25034	6.02276	7.52557			432		4.31908	7.25034	1.34264	7.52557									1.86715	7.28562
	-0.372707	9.18469	4.01622	9.28372			433		1.08221	9.18469	-0.663896	9.28372									1.91244	7.29474
	-0.45081	6.52024	#DIV/0!	6.90067			434		1.00411	6.52024	#DIV/0!	6.90067									1.92729	7.30959
	-1.72952	8.80829	3.38162	8.73488			435		-0.274599	8.80829	-1.2985	8.73488									2.01554	7.46757
	-3.34755	8.61956	3.67884	8.49789			436		-1.89263	8.61956	-1.00128	8.49789									2.02054	7.47035
	-0.490931	7.91991	8.79444	7.94337			437		0.96399	7.91991	4.11432	7.94337									2.15771	7.50874
	-0.936694	8.80579	5.00185	8.63351			438		0.518227	8.80579	0.321729	8.63351									2.23025	7.52807
	-0.529009	8.70123	4.90572	8.59546		+	439		0.925912	8.70123	0.225599	8.59546									2.41794	7.55242
	0.530466	8.48692	5.97026	8.52554			441		1.98539	8.48692	1.29014	8.52554									2.44425	7.67065
	-1.44759	7.24784	#DIV/0!	7.12736			442		0.00733547	7.24784	#DIV/0!	7.12736									2.55332	7.68093
	#DIV/0!	#NUM!	#DIV/0!	#NUM!			443		#DIV/0!	#NUM!	#DIV/0!	#NUM!									2.86416	7.80556
	#DIV/0!	#NUM!	#DIV/0!	6.33155			444		#DIV/0!	#NUM!	#DIV/0!	6.33155									3.10604	7.9514
	-3.62066	7.61588	4.63213	7.66046			445		-2.16574	7.61588	-0.0479909	7.66046									3.25733	8.00388
	-0.976406	7.92176	-1.22207	8.1151			446		0.478515	7.92176	-5.90219	8.1151									3.29691	8.03316
	#NUM!	6.87071	#DIV/0!	6.81273			447		#NUM!	6.87071	#DIV/0!	6.81273									3.43957	8.10846
	-2.6686	7.57477	3.63504	7.20742			448		-1.21368	7.57477	-1.04508	7.20742									3.46738	8.15293
	-1.69607	7.21383	4.47807	7.3287			449		-0.241148	7.21383	-0.202045	7.3287									3.52027	8.15408
	-1.93166	7.47122	#DIV/0!	6.72882			450		-0.476738	7.47122	#DIV/0!	6.72882									4.94722	8.21624
	-1.72146	7.98727	3.47636	7.87042			451		-0.266542	7.98727	-1.20376	7.87042									5.7773	8.40087
	-2.35892	6.88335	#DIV/0!	5.62769			452		-0.903999	6.88335	#DIV/0!	5.62769									5.83568	8.63836
	1.68165	7.20409	5.86009	6.62869			453		3.13657	7.20409	1.17997	6.62869									6.00586	8.65927
	-2.3444	7.55731	5.95447	7.18259			454		-0.889481	7.55731	1.27435	7.18259									6.4698	8.79444
	-2.81163	7.40338	#DIV/0!	6.96395			455		-1.35671	7.40338	#DIV/0!	6.96395									8.21668	8.96656
	-3.48684	8.154	4.71703	7.97063			456		-2.03192	8.154	0.0369099	7.97063										9.47009
	-3.42183	7.85168	2.94577	7.75535			457		-1.96691	7.85168	-1.73435	7.75535										10.556
	2.15771	7.66127	2.638	8.09006			458		3.61263	7.66127	-2.04212	8.09006										11.0856
	-0.0151337	7.46637	6.17326	7.31296			459		1.43979	7.46637	1.49315	7.31296
	-2.11025	7.42524	4.39343	7.27406			460		-0.655328	7.42524	-0.286685	7.27406									-1.45492	4.68012
	1.1309	8.03787	4.41582	8.79535			461		2.58582	8.03787	-0.264304	8.79535
	-2.5797	6.42015	#DIV/0!	6.44133			462		-1.12478	6.42015	#DIV/0!	6.44133
	-5.06554	7.10325	#DIV/0!	#NUM!			463		-3.61062	7.10325	#DIV/0!	#NUM!
	-3.30417	6.76554	5.31594	6.59721			464		-1.84925	6.76554	0.63582	6.59721
	-0.401454	6.98437	2.49762	7.2371			465		1.05347	6.98437	-2.1825	7.2371
	-1.52796	6.72055	3.1825	6.37473			467		-0.0730384	6.72055	-1.49762	6.37473
	#DIV/0!	#NUM!	6.04665	6.64966			468		#DIV/0!	#NUM!	1.36653	6.64966
	-0.694158	8.62126	3.71265	8.83903			469		0.760763	8.62126	-0.967474	8.83903
	-1.3791	7.99805	3.97905	6.92738			470		0.0758175	7.99805	-0.701066	6.92738
	-2.21582	7.68596	7.30959	7.44549			471		-0.760897	7.68596	2.62947	7.44549
	#NUM!	6.47079	6.13246	6.73962			472		#NUM!	6.47079	1.45234	6.73962
	-0.49033	7.18121	5.83586	7.16076			473		0.964591	7.18121	1.15574	7.16076
	-3.12802	7.75648	4.1458	7.6192			474		-1.6731	7.75648	-0.534318	7.6192
	2.41794	7.0438	7.11949	8.39921			475		3.87286	7.0438	2.43937	8.39921
	3.29691	6.77552	#DIV/0!	6.69753			476		4.75183	6.77552	#DIV/0!	6.69753
	0.730154	7.5649	4.0297	7.11258			477		2.18508	7.5649	-0.650421	7.11258
	0.11296	7.87162	3.29451	8.57247			478		1.56788	7.87162	-1.3856	8.57247
	0.859996	7.84193	5.20999	7.55737			479		2.31492	7.84193	0.529868	7.55737
	-1.30978	7.94997	5.99183	8.17812			480		0.145142	7.94997	1.31171	8.17812
	-3.4091	6.80477	#DIV/0!	6.08723			481		-1.95418	6.80477	#DIV/0!	6.08723
	0.340221	7.03791	5.12534	7.38273			482		1.79514	7.03791	0.445222	7.38273
	#DIV/0!	#NUM!	#DIV/0!	6.34561			483		#DIV/0!	#NUM!	#DIV/0!	6.34561
	-0.691511	6.58237	5.43296	6.82761			484		0.76341	6.58237	0.752844	6.82761
	-1.71017	7.48668	4.81558	7.29422			485		-0.25525	7.48668	0.135457	7.29422
	-1.08407	7.0415	#DIV/0!	6.35669			486		0.370853	7.0415	#DIV/0!	6.35669
	-3.62338	7.53235	4.94944	7.20853			487		-2.16846	7.53235	0.269324	7.20853
	-2.12101	7.38599	7.50874	7.29025			488		-0.666092	7.38599	2.82862	7.29025
	#NUM!	6.5721	#DIV/0!	6.7466			489		#NUM!	6.5721	#DIV/0!	6.7466
	-1.76221	6.5218	4.67991	7.10516			490		-0.307292	6.5218	-0.000209363	7.10516
	#DIV/0!	6.1293	#DIV/0!	6.89319			491		#DIV/0!	6.1293	#DIV/0!	6.89319
	-3.34689	6.72309	4.53699	6.74951			492		-1.89197	6.72309	-0.143125	6.74951
	0.842281	7.43493	0.733263	7.57044			493		2.2972	7.43493	-3.94686	7.57044
	-1.25758	7.86125	6.92393	7.7505			494		0.197346	7.86125	2.24382	7.7505
	#DIV/0!	6.63535	5.72005	7.96286			495		#DIV/0!	6.63535	1.03993	7.96286
	#DIV/0!	#NUM!	4.5736	6.41304			496		#DIV/0!	#NUM!	-0.106524	6.41304
	-4.09046	7.10824	#NUM!	5.52172			497		-2.63553	7.10824	#NUM!	5.52172
	-1.89077	7.65221	6.9406	7.77978			498		-0.43585	7.65221	2.26048	7.77978
	#NUM!	5.56949	#DIV/0!	7.32115			499		#NUM!	5.56949	#DIV/0!	7.32115
	#NUM!	6.54085	#DIV/0!	6.34186			500		#NUM!	6.54085	#DIV/0!	6.34186
	1.10743	7.49154	1.51498	7.59708			501		2.56235	7.49154	-3.16514	7.59708
	-0.708793	5.94685	#DIV/0!	6.53032			502		0.746128	5.94685	#DIV/0!	6.53032
	#DIV/0!	#NUM!	#DIV/0!	6.42767			503		#DIV/0!	#NUM!	#DIV/0!	6.42767
	#NUM!	6.90402	4.87045	7.26693			504		#NUM!	6.90402	0.19033	7.26693
	#NUM!	6.38502	#DIV/0!	#NUM!			505		#NUM!	6.38502	#DIV/0!	#NUM!
	3.43957	8.1023	#DIV/0!	6.86634			506		4.89449	8.1023	#DIV/0!	6.86634
	-0.784828	7.43897	6.3358	7.51753			507		0.670093	7.43897	1.65568	7.51753
	1.73142	6.57013	4.49657	7.56981			508		3.18634	6.57013	-0.183547	7.56981
	#DIV/0!	5.41156	#DIV/0!	6.88409			509		#DIV/0!	5.41156	#DIV/0!	6.88409
	-2.58849	8.2689	5.12549	8.19622			510		-1.13357	8.2689	0.445367	8.19622
	-3.94248	7.82416	5.81248	7.52856			511		-2.48756	7.82416	1.13236	7.52856
	#NUM!	6.52192	5.14937	6.6881			512		#NUM!	6.52192	0.46925	6.6881
	#DIV/0!	6.03086	5.42721	6.71569			513		#DIV/0!	6.03086	0.747095	6.71569
	-1.7619	8.091	6.07014	8.55364			514		-0.306978	8.091	1.39002	8.55364
	-2.56798	7.24543	8.00388	7.21792			515		-1.11306	7.24543	3.32376	7.21792
	-4.0044	8.04876	5.3763	7.95521			516		-2.54948	8.04876	0.696177	7.95521
	-2.43964	6.94628	6.78995	7.33812			517		-0.984721	6.94628	2.10983	7.33812
	-2.19711	6.69633	2.46383	6.63668			518		-0.742191	6.69633	-2.21629	6.63668
	-5.86338	7.09317	3.54875	6.83922			519		-4.40846	7.09317	-1.13137	6.83922
	-0.203191	7.42265	4.20782	7.5062			520		1.25173	7.42265	-0.472295	7.5062
	-1.89532	6.48006	4.10872	7.05787			521		-0.440395	6.48006	-0.571404	7.05787
	-2.30619	7.21872	3.66208	7.15071			522		-0.851266	7.21872	-1.01804	7.15071
	-0.0548397	7.23531	#DIV/0!	7.44926			523		1.40008	7.23531	#DIV/0!	7.44926
	#NUM!	6.54595	#DIV/0!	#NUM!			524		#NUM!	6.54595	#DIV/0!	#NUM!
	1.6158	6.85146	3.41957	7.62321			525		3.07072	6.85146	-1.26054	7.62321
	#DIV/0!	#NUM!	#DIV/0!	6.85303			526		#DIV/0!	#NUM!	#DIV/0!	6.85303
	#NUM!	6.41113	2.71397	6.97535			527		#NUM!	6.41113	-1.96615	6.97535
	#DIV/0!	5.86413	#DIV/0!	6.6425			528		#DIV/0!	5.86413	#DIV/0!	6.6425
	-1.47973	7.40631	5.4411	7.39705			529		-0.0248108	7.40631	0.760978	7.39705
	0.603067	7.76227	7.67065	7.29295			530		2.05799	7.76227	2.99053	7.29295
	#NUM!	6.42015	#DIV/0!	7.0659			531		#NUM!	6.42015	#DIV/0!	7.0659
	-1.32604	7.74371	2.93102	7.61794			532		0.128882	7.74371	-1.7491	7.61794
	#DIV/0!	#NUM!	#DIV/0!	6.10471			533		#DIV/0!	#NUM!	#DIV/0!	6.10471
	-2.23197	6.59819	#DIV/0!	7.34398			534		-0.777051	6.59819	#DIV/0!	7.34398
	-2.53018	7.15739	3.39821	6.84755			535		-1.07526	7.15739	-1.28191	6.84755
	#NUM!	7.20828	#DIV/0!	6.11845			536		#NUM!	7.20828	#DIV/0!	6.11845
	#DIV/0!	#NUM!	#DIV/0!	6.47818			537		#DIV/0!	#NUM!	#DIV/0!	6.47818
	1.92729	7.11484	#DIV/0!	6.95028			538		3.38221	7.11484	#DIV/0!	6.95028
	#NUM!	6.01538	#DIV/0!	#NUM!			539		#NUM!	6.01538	#DIV/0!	#NUM!
	-0.0732741	7.65755	4.87812	8.84487			540		1.38165	7.65755	0.197998	8.84487
	-5.21444	7.75183	6.98873	6.91286			541		-3.75952	7.75183	2.30861	6.91286
	#DIV/0!	7.32809	#DIV/0!	7.25307			543		#DIV/0!	7.32809	#DIV/0!	7.25307
	1.58235	8.10296	6.93419	8.78717			544		3.03727	8.10296	2.25407	8.78717
	1.86715	6.82866	7.9514	8.2535			545		3.32207	6.82866	3.27128	8.2535
	#DIV/0!	6.57354	#DIV/0!	6.90611			547		#DIV/0!	6.57354	#DIV/0!	6.90611
	-2.4251	7.35232	#DIV/0!	7.26123			548		-0.970178	7.35232	#DIV/0!	7.26123
	#DIV/0!	6.8593	#DIV/0!	6.32373			549		#DIV/0!	6.8593	#DIV/0!	6.32373
	0.84821	6.16814	5.49688	8.12926			550		2.30313	6.16814	0.816758	8.12926
	#DIV/0!	5.29058	5.08612	7.4142			551		#DIV/0!	5.29058	0.406001	7.4142
	-1.34225	6.84553	#DIV/0!	6.72098			552		0.112667	6.84553	#DIV/0!	6.72098
	#DIV/0!	#NUM!	#DIV/0!	7.32467			553		#DIV/0!	#NUM!	#DIV/0!	7.32467
	#DIV/0!	7.0944	9.47009	7.42047			554		#DIV/0!	7.0944	4.78997	7.42047
	-4.01632	7.51055	4.72189	7.32388			555		-2.5614	7.51055	0.0417675	7.32388
	-6.95025	7.81672	#DIV/0!	6.7984			556		-5.49533	7.81672	#DIV/0!	6.7984
	#NUM!	5.94795	5.09275	7.07507			557		#NUM!	5.94795	0.412627	7.07507
	6.00586	7.85975	8.96656	7.72361			558		7.46078	7.85975	4.28644	7.72361
	-5.68416	7.81166	7.1257	7.28866			559		-4.22924	7.81166	2.44558	7.28866
	#NUM!	6.44115	4.00605	6.62772			560		#NUM!	6.44115	-0.674068	6.62772
	1.80165	7.0855	2.91823	7.86569		+	561		3.25657	7.0855	-1.76189	7.86569
	-2.51692	7.18089	6.23839	7.24932			562		-1.062	7.18089	1.55827	7.24932
	-1.62634	7.88558	4.20952	7.84109			563		-0.17142	7.88558	-0.470601	7.84109
	#NUM!	6.50576	#DIV/0!	6.47991			564		#NUM!	6.50576	#DIV/0!	6.47991
	#DIV/0!	#NUM!	#DIV/0!	6.69777			565		#DIV/0!	#NUM!	#DIV/0!	6.69777
	0.725064	7.12229	6.48199	8.49136			566		2.17998	7.12229	1.80187	8.49136
	-5.71215	7.01167	3.45235	6.96837			567		-4.25723	7.01167	-1.22776	6.96837
	#NUM!	6.16698	#DIV/0!	6.76816			568		#NUM!	6.16698	#DIV/0!	6.76816
	#NUM!	6.22027	#DIV/0!	6.39041			569		#NUM!	6.22027	#DIV/0!	6.39041
	#NUM!	5.77893	#DIV/0!	6.80088			571		#NUM!	5.77893	#DIV/0!	6.80088
	#NUM!	6.34634	4.18397	6.41287			572		#NUM!	6.34634	-0.496149	6.41287
	5.83568	8.53815	8.40087	7.92935			573		7.2906	8.53815	3.72075	7.92935
	-2.72764	6.67923	#DIV/0!	6.10379			574		-1.27272	6.67923	#DIV/0!	6.10379
	#DIV/0!	#NUM!	#DIV/0!	7.28851			575		#DIV/0!	#NUM!	#DIV/0!	7.28851
	-0.802876	7.87254	6.78482	7.95538			576		0.652045	7.87254	2.1047	7.95538
	-4.03106	7.6939	3.69995	7.44849			577		-2.57614	7.6939	-0.980172	7.44849
	-2.42611	7.71426	5.08528	7.57333			578		-0.971193	7.71426	0.405163	7.57333
	#NUM!	7.03745	4.93083	7.20219			579		#NUM!	7.03745	0.250714	7.20219
	#DIV/0!	#NUM!	#DIV/0!	6.04716			580		#DIV/0!	#NUM!	#DIV/0!	6.04716
	-1.95038	7.13486	6.7903	7.13636			581		-0.495462	7.13486	2.11019	7.13636
	#NUM!	7.11446	4.74426	7.02571			582		#NUM!	7.11446	0.0641357	7.02571
	0.246944	6.94065	3.58085	7.67079			585		1.70187	6.94065	-1.09927	7.67079
	-1.14808	7.0672	6.71491	6.74579			586		0.306845	7.0672	2.03479	6.74579
	#DIV/0!	6.03642	3.55713	7.48044			587		#DIV/0!	6.03642	-1.12299	7.48044
	#DIV/0!	6.03922	#DIV/0!	6.53322			589		#DIV/0!	6.03922	#DIV/0!	6.53322
	-4.34706	6.94702	#DIV/0!	6.86322			590		-2.89214	6.94702	#DIV/0!	6.86322
	-1.4229	7.48783	#DIV/0!	7.56478			591		0.0320204	7.48783	#DIV/0!	7.56478
	-4.69509	7.02518	#DIV/0!	6.67515			592		-3.24017	7.02518	#DIV/0!	6.67515
	1.91244	6.39937	3.58666	6.84334			593		3.36736	6.39937	-1.09346	6.84334
	#DIV/0!	5.87593	#DIV/0!	6.75492			594		#DIV/0!	5.87593	#DIV/0!	6.75492
	-2.65063	7.02485	6.16444	7.30489			595		-1.19571	7.02485	1.48432	7.30489
	-2.32981	6.28321	#DIV/0!	6.86822			596		-0.87489	6.28321	#DIV/0!	6.86822
	#DIV/0!	#NUM!	#DIV/0!	6.57478			597		#DIV/0!	#NUM!	#DIV/0!	6.57478
	-1.95596	6.68241	4.25547	6.59991			598		-0.501044	6.68241	-0.424648	6.59991
	0.250667	6.49493	#DIV/0!	6.3496			599		1.70559	6.49493	#DIV/0!	6.3496
	-3.09938	6.75109	#DIV/0!	6.36341			600		-1.64446	6.75109	#DIV/0!	6.36341
	#NUM!	6.178	#DIV/0!	6.52052			601		#NUM!	6.178	#DIV/0!	6.52052
	#DIV/0!	5.65931	5.19077	6.59636			602		#DIV/0!	5.65931	0.510654	6.59636
	-4.6092	6.86235	4.94891	6.83505			603		-3.15428	6.86235	0.268794	6.83505
	#DIV/0!	#NUM!	8.65927	7.83551			605		#DIV/0!	#NUM!	3.97915	7.83551
	#DIV/0!	5.88975	#DIV/0!	6.58735			606		#DIV/0!	5.88975	#DIV/0!	6.58735
	#NUM!	6.69444	#DIV/0!	6.03979			607		#NUM!	6.69444	#DIV/0!	6.03979
	#NUM!	6.24224	3.72661	7.2847			608		#NUM!	6.24224	-0.953508	7.2847
	#DIV/0!	7.83603	#DIV/0!	5.89782			609		#DIV/0!	7.83603	#DIV/0!	5.89782
	0.295151	6.68381	5.38762	6.75058			610		1.75007	6.68381	0.7075	6.75058
	-4.64356	7.08768	#DIV/0!	7.18891			611		-3.18864	7.08768	#DIV/0!	7.18891
	-1.11666	8.46733	3.56629	7.37287			612		0.338264	8.46733	-1.11383	7.37287
	-0.635559	6.63283	5.7606	6.92415			613		0.819362	6.63283	1.08048	6.92415
	4.94722	8.29026	7.18497	7.62381			614		6.40215	8.29026	2.50485	7.62381
	#DIV/0!	#NUM!	5.06672	6.93132			615		#DIV/0!	#NUM!	0.386601	6.93132
	-2.3143	6.15295	#DIV/0!	5.84324			617		-0.859382	6.15295	#DIV/0!	5.84324
	-2.62963	6.49669	3.69523	6.6202			618		-1.17471	6.49669	-0.984887	6.6202
	-2.88528	7.39131	4.1362	7.19331			619		-1.43036	7.39131	-0.543924	7.19331
	-2.26809	6.20989	4.17833	6.81612			620		-0.81317	6.20989	-0.501791	6.81612
	-0.954064	6.73936	3.28227	7.62208			621		0.500857	6.73936	-1.39785	7.62208
	#NUM!	6.23404	#DIV/0!	6.78721			623		#NUM!	6.23404	#DIV/0!	6.78721
	-0.249826	7.47091	5.17548	6.3487			624		1.2051	7.47091	0.495363	6.3487
	#DIV/0!	#NUM!	5.80651	7.00844			625		#DIV/0!	#NUM!	1.12639	7.00844
	1.52761	7.64597	3.68022	8.49438			627		2.98253	7.64597	-0.9999	8.49438
	-3.92266	6.94185	3.94333	7.14829			628		-2.46774	6.94185	-0.736787	7.14829
	-3.13508	7.04451	#DIV/0!	7.03084			629		-1.68016	7.04451	#DIV/0!	7.03084
	#DIV/0!	#NUM!	#DIV/0!	6.15915			630		#DIV/0!	#NUM!	#DIV/0!	6.15915
	#NUM!	6.56428	#DIV/0!	6.78963			631		#NUM!	6.56428	#DIV/0!	6.78963
	1.09732	6.33976	#DIV/0!	6.73443			632		2.55224	6.33976	#DIV/0!	6.73443
	#DIV/0!	6.74837	7.68093	6.98771			633		#DIV/0!	6.74837	3.00081	6.98771
	#DIV/0!	6.04023	3.3399	6.71987			634		#DIV/0!	6.04023	-1.34022	6.71987
	-5.92626	7.26133	5.97667	7.15188			635		-4.47134	7.26133	1.29655	7.15188
	-4.8256	7.33844	4.90456	7.33266			636		-3.37068	7.33844	0.224437	7.33266
	-1.1449	6.09711	#DIV/0!	6.91846			637		0.310021	6.09711	#DIV/0!	6.91846
	#NUM!	6.69894	#DIV/0!	6.8823			638		#NUM!	6.69894	#DIV/0!	6.8823
	#DIV/0!	7.47278	#DIV/0!	7.01098			639		#DIV/0!	7.47278	#DIV/0!	7.01098
	-1.9231	6.70334	#DIV/0!	6.36566			640		-0.468178	6.70334	#DIV/0!	6.36566
	#NUM!	6.11792	#DIV/0!	6.62164			641		#NUM!	6.11792	#DIV/0!	6.62164
	#NUM!	6.65265	#DIV/0!	6.83109			642		#NUM!	6.65265	#DIV/0!	6.83109
	-3.63582	7.2118	3.70774	7.46809			643		-2.1809	7.2118	-0.972377	7.46809
	-0.186907	6.54636	#DIV/0!	6.68831			644		1.26801	6.54636	#DIV/0!	6.68831
	-3.46957	7.47976	4.76535	7.52167			645		-2.01465	7.47976	0.0852318	7.52167
	-4.89632	6.78878	#DIV/0!	6.91156			646		-3.4414	6.78878	#DIV/0!	6.91156
	-0.494286	7.26958	4.82841	7.33862			647		0.960635	7.26958	0.148289	7.33862
	-3.10915	7.30351	3.03124	7.45373			648		-1.65423	7.30351	-1.64888	7.45373
	-2.0628	7.53876	4.30609	7.52017			649		-0.607878	7.53876	-0.374026	7.52017
	#NUM!	6.37446	#DIV/0!	6.84189			650		#NUM!	6.37446	#DIV/0!	6.84189
	#DIV/0!	#NUM!	3.62848	6.41068			651		#DIV/0!	#NUM!	-1.05164	6.41068
	-3.66299	6.74806	4.02706	6.16134			652		-2.20807	6.74806	-0.653064	6.16134
	-0.811585	7.12004	#DIV/0!	6.58887			653		0.643336	7.12004	#DIV/0!	6.58887
	-2.37072	6.52825	#DIV/0!	5.65882			654		-0.915801	6.52825	#DIV/0!	5.65882
	#NUM!	6.14515	#DIV/0!	5.69024			655		#NUM!	6.14515	#DIV/0!	5.69024
	#DIV/0!	#NUM!	#DIV/0!	6.50061			657		#DIV/0!	#NUM!	#DIV/0!	6.50061
	#DIV/0!	7.05337	#DIV/0!	#NUM!			658		#DIV/0!	7.05337	#DIV/0!	#NUM!
	-4.667	7.30084	3.51954	7.38262			659		-3.21208	7.30084	-1.16058	7.38262
	5.7773	7.46494	#DIV/0!	7.06256			660		7.23222	7.46494	#DIV/0!	7.06256
