# Supplementary material for: Phosphoproteomic analysis of neoadjuvant breast cancer suggests that increased sensitivity to paclitaxel is driven by CDK4 and filamin A
Source: Nat Commun. 2022 Dec 7;13:7529. doi: 10.1038/s41467-022-35065-z (PMC9729295; doi:10.1038/s41467-022-35065-z)
Supplement: Supplementary file 8 — Supplementary data 4 [file 41467_2022_35065_MOESM8_ESM.xlsx]

## Sheet: Hoja1
Supplementary Table 10A: Mitotic aberrations
		Normal metaphases or anaphases (%)	Multipolar metaphases (%)	Metaphase w/ misaligned chr. (%)	Metaphase w/ abnormal spindle (%)	Anaphase bridges (%)	Anaphase w/ lagging chr. (%)
MDA-	Vehicle	76.7 (± 5.3)	3.1 (± 2.0)	6.0 (± 3.2)	7.8 (± 1.8)	4.9 (± 1.4)	1.2 (± 1.2)
MB-231
WT
	Paclitaxel	41.5 (± 9.6)	26.5 (± 7.0)	19.1 (± 1.1)	8.5 (± 1.6)	3.0 (± 0.7)	1.1 (± 1.1)
MDA-	Vehicle	77.7 (± 0.8)	4.7 (± 1.1)	5.5 (± 2.0)	8.5 (± 0.7)	2.0 (± 0.3)	1.3 (± 1.3)
MB-231
CDK4
	Paclitaxel	9.8 (± 2.4)	60.2 (± 2.8)	11.3 (± 2.1)	13.9 (± 1.5)	3.8 (± 0.7)	0.8 (± 0.8)
MDA-	Vehicle	69.6 (± 0.5)	8.4 (± 2.4)	10.4 (± 2.3)	6.6 (± 0.4)	2.5 (± 1.2)	2.2 (± 2.2)
MB-231
FLNA
	Paclitaxel	9.0 (± 4.9)	47.3 (± 3.9)	11.5 (± 3.3)	25.7 (± 3.1)	3.5 (± 3.5)	2.8 (± 1.4)
Supplementary Table 10B: Nuclear aberrations
		Normal nuclei	Micronucleated cells	Multinucleated cells	Binucleated cells
MDA-MB-	Vehicle	73.9 (± 5.0)	15.6 (± 2.1)	1.8 (± 0.6)	8.5 (± 2.5)
231 WT
	Paclitaxel	28.4 (± 4.8)	25.8 (± 2.3)	23.9 (± 7.4)	21.8 (± 2.7)
MDA-MB-	Vehicle	77.4 (± 3.0)	14.1 (± 1.8)	1.1 (± 0.4)	7.2 (± 1.1)
231 CDK4
	Paclitaxel	11.2 (± 0.8)	21.6 (± 1.3)	48.8 (± 1.3)	18.2 (± 1.3)
MDA-MB-	Vehicle	64.3 (± 1.5)	19.0 (± 1.1)	1.6 (± 0.2)	15.0 (± 1.8)
231 FLNA
	Paclitaxel	17.5 (± 0.5)	22.3 (± 0.2)	37.7 (± 1.8)	22.3 (± 1.1)
In both tables, the average (+/- SEM) of 3 independent experiments is presented
