# Supplementary material for: Phosphoproteomic analysis of neoadjuvant breast cancer suggests that increased sensitivity to paclitaxel is driven by CDK4 and filamin A
Source: Nat Commun. 2022 Dec 7;13:7529. doi: 10.1038/s41467-022-35065-z (PMC9729295; doi:10.1038/s41467-022-35065-z)
Supplement: Supplementary file 9 — Source data files [file 41467_2022_35065_MOESM9_ESM.xlsx]

## Sheet: Fig 4
Fig. 4B
	p-P70S6K (Thr389)		Q1		Q2-Q4		Total			CDK4		Q1		Q2-Q4		Total
			non-pCR	pCR	non-pCR	pCR						non-pCR	pCR	non-pCR	pCR
		All	8	13	35	26	82				All	7	14	40	20	81
		HR+	5	3	22	10	41				HR+	4	6	24	6	40
		HER2	2	5	6	12	25				HER2	2	4	8	12	26
		TNBC	1	5	7	4	17				TNBC	1	4	8	2	15
	p-Vimentin (Ser56)		Q1		Q2-Q4		Total			Filamin A		Q1		Q2-Q4		Total
			non-pCR	pCR	non-pCR	pCR						non-pCR	pCR	non-pCR	pCR
		All	9	13	39	24	85				All	5	11	28	18	62
		HR+	5	3	26	8	42				HR+	2	2	19	7	30
		HER2	2	6	7	11	26				HER2	0	6	7	8	21
		TNBC	2	4	6	5	17				TNBC	3	3	2	3	11
	HMG-CoA reductase		Q1		Q2-Q4		Total
			non-pCR	pCR	non-pCR	pCR
		All	3	9	20	15	47
		HR+	2	1	14	4	21
		HER2	0	5	5	6	16
		TNBC	1	3	1	5	10
Fig. 4C
		Q1		Q2-Q4
		non-pCR	pCR	non-pCR	pCR
	CDK4	9	11	41	25
	Filamin A	6	11	33	18
	p-P70S6K (Thr389)	13	9	39	27
	p-Vimentin (Ser56)	10	11	38	25
	HMG-CoA reductase	14	5	32	29
Fig. 4D
		Q1		Q2-Q4
		non-pCR	pCR	non-pCR	pCR
	Filamin A and CDK4	1	9	48	26

## Sheet: Fig 5
Fig. 5A	Paclitaxel (nM)	Relative platting efficiency
		MDA-MB-231 WT									MDA-MB-231 CDK4
		#1	#2	#3	#4	#5	#6	#7	#8	#9	#1	#2	#3	#4	#5	#6	#7	#8	#9	#10	#11	#12	#13
	0	1	1	1	1	1	1	1	1	1	1	1	1	1	1	1	1	1	1	1	1	1	1
	0.2	0.697035	0.798488	1.02365	0.977749	0.814423	0.868996	0.745747	0.8682	1.12774	0.394283	0.482326	0.480843	0.245515	0.730216	0.609092	0.855143	0.603502	0.676911	0.936194	0.771343	0.795242	0.792407
	0.4	0.830373	0.888914	1.20168	0.865558	0.760619	1.22864	1.26551			0.727627	0.652899	0.297886	0.565525	0.52941	0.180939
	0.6	0.640202	0.423225	0.260448	0.605407	0.297085	0.757525	1.07306			0.29965	0.482857	0.284541	0.233213	0.442024	0.272023	0.0507768	0.0208301
	0.8	0.241742	0.0715095	0.299592	0.234414	0.532183	0.354646	0.39929			0.066839	0.0261778	0.0153986	0.0184783	0.0765677	0.0633496	0.0153536	0.0060395
	Paclitaxel (nM)	Paclitaxel (Log10 nM)	Relative platting efficiency
			MDA-MB-231 WT																							=
			#1	#2	#3	#4	#5	#6	#7	#8	#9	#10	#11	#12
	0.1	-1	107.58	98.12	100.88
	0.2	-0.69897	79.84	102.36	97.77	81.42	86.89	74.57	86.82	112.774
	0.3	-0.522879	120.02	85.77	115.14	123.19	138.82	152.31	84.93	81.7162	84.5095
	0.4	-0.39794	83.03	88.89	120.16	86.55	76.06	122.864	126.551
	0.5	-0.30103	101.58	82.33	128.31	149.97	127.43	80.66	83.2	63.12	77.43	128.622	122.858
	0.6	-0.221849	64.02	60.54	62.584
	0.65	-0.187087	75.63	58.88	74.97	110.86	131.65	93.03	64.4607	50.3151
	0.75	-0.124939	94.53	62.87	76.92
	0.8	-0.09691	24.17	29.95	53.21	35.4646	39.929
	1	0	89.92	51.29	49.98	106.29	105.94	8.72	27.19	16.37	38.7549	48.7528
	1.2	0.0791813	19.1	20.17	18.22	95.63	63.33	67.95
	1.5	0.176091	11.17	16.46	11.78	64.65	66.29	40.93	0.16	0.005	1.17	0.09	3.06599	1.54461
	2	0.30103	6.15	0.42	12.02	45.08	37.22	13.64
	Paclitaxel (nM)	Paclitaxel (Log10 nM)	Relative platting efficiency
			MDA-MB-231 CDK4
			#1	#2	#3	#4	#5	#6	#7	#8	#9	#10	#11	#12	#13	#14	#15
	0.1	-1	39.42	48.23	95.67	73.02	60.9	85.51	60.35	67.69	93.61	77.13	79.2408	79.5242
	0.2	-0.69897	130.45	55.01	37.03	48.09	72.2	52.4	51.54	33.29	48.92	24.9345	70.3645
	0.3	-0.522879	72.76	65.28	29.78	79.13	56.55	18.0939	52.941
	0.4	-0.39794	64.38	87.8	46.09	53.8	55.38	17.81	26.45	65.87	66.83	59.49	25.79	54.97	36.79	11.0498	16.3649
	0.5	-0.30103	29.96	48.28	28.45	23.32	44.2	27.2	2.08301	5.07768
	0.6	-0.221849	38.97	48.48	37.56	14.63	3.73	12.66	9.79
	0.65	-0.187087	56.4	34.59	29.77	22.99	0.96	2.45	11.96
	0.75	-0.124939	6.68	2.61	1.53	1.84	7.65	6.33	0.60395	1.53536
	0.8	-0.09691	43.57	2.51	0.86	1.12	6.26	0.89	2.32	0.74	1.44	3.12	2.88	1.31883	0.330128
	1	0	5.05	2.42	0.14	0.9	0	1.02	2.68
	1.2	0.0791813	0.22	1.37	0	1.26	0.73	2.27	1.52836	2.84539
	1.5	0.176091	3.59	11.62	0.03	1.31	0	0.01	1.63	0.01	0.35	0	0.08	0.7	0.27	0.850461	0.482092
	2	0.30103	3.86	1.92	0.01	1.4	2.32	0	0.1
Fig. 5C
		Relative mRNA levels
		#1	#2	#3	#4
	MDA-MB-231	1	1	1	1
	MDA-MB-231-CDK4	2.40676	2.29731	1.71028	3.89606
Fig. 5D
	Paclitaxel (nM)	Paclitaxel (Log10 nM)	Relative platting efficiency
			MDA-MB-231 FLNA
			#1	#2	#3	#4	#5	#6	#7	#8	#9	#10	#11	#12	#13
	0.2	-0.69897	73.4965	54.9112	51.9366	97.4267	122.778	61.2342	105.745	60.7856	65.6604	55.9653	59.4798
	0.3	-0.522879	76.9415	75.8461	30.0337	73.509	31	35	24.4627
	0.4	-0.39794	17.5065	31.5255	42.5405	37	51.9045	39.82	16.735
	0.5	-0.30103	11.053	23.4552	81	53	31.2273	15.6227
	0.6	-0.221849	31.9211	11	6.58192
	0.7	-0.154902	1.5807	0.21174	72.5235	12.3346	65.569	48	6	0.0542299	3.19478
	0.8	-0.09691	0.0950796	0.21174	0.0391236	48.2568	50.3272	2.95246	53.2016	67	4	0.151149	2.73879	0.16269	0.83633
	1	0	0.0950796	0	0.264084	45		1.57412	0	0	0.0293442	0	0.217446
	1.25	0.09691	0.0237699	0.0235266	0.0293427	56.8696	68.5018	2.8115	45	0	0.0604595	0.0293442	0	0.183993
	1.5	0.176091	0.011885	0	0.0195618	27.8454	0.473827	1.74642	43	0	0.181378	0	0.0632683	0.543615
Fig. 5E
	Paclitaxel (nM)	Paclitaxel (Log10 nM)	Relative platting efficiency
			MDA-MB-231 CDK4 siFLNA
			#1	#2	#3	#4	#5	#6	#7	#8	#9	#10	#11	#12	#13	#14	#15	#16	#17
	0.2	-0.69897	91.79	116.07	76.18	84.08	112.33	118.57	105.166	81.8581	84.2812	84.1919	99.7005	96.3997	96.3206	98.5328	91.2795	101.635
	0.3	-0.522879	59.35	83.91	178.01	73.21	83.24	61.3758	60.4672	62.0129	71.7956	82.895	81.2263	78.433	74.7931	64.0503	69.6162
	0.4	-0.39794	111.24	138.72	147	101.35	103.65	107.37	137.034	123.381	127.927	66.9425	67.3826	49.0179	69.263	82.2048
	0.5	-0.30103	115.84	104.44	120.93	107.97	113.72	109.08	136.784	107.745	107.643	88.8	125.337	117.059	27.4269	27.7846	22.053	78.7298	32.8047
	0.6	-0.221849	110.37	138.85	120.43	83.7	119.12	131.31	110.706	113.945	111.306	98.4	146.917	112.356	36.0276	10.3099	6.92627	11.5311	9.00989
	0.7	-0.154902	73.94	98.06	110.56	81.89	75.44	65.23	82.9522	101.949	53.9126	53.5226	62.7979	58.9371	0.984972	0.536975	0.0898829	0.610055	1.17185
	0.8	-0.09691	79.9	95.22	111.5	76.13	63.56	35.92	118.615	111.17	111.965	72.9548	118.212	32.7851	0.101543	0.178991	0.0158617	0.190642	0.0912217
	1	0	72.85	84.65	53.73	46.86	50.92	20.66	117.103	98.7004	86.3285	58.8387	114.689	115.074	0.0812348	0.0409124	0.206202	0.0762569	0.0421023
	1.25	0.09691	23.95	50.55	14.01	16.33	1.46	11.27	106.187	81.7703	39.5132	28.4387	95.544	35.422	0.0152315	0.0664826	0.0528723	0.0435754	0.0350853
	1.5	0.176091	12.21	21.6	0	3.96	1.99	2.23	12.41	22.4271	10.7143	17.1613	18.8601	5.437	0.0558489	0.0409124	0.0264361	0.0435754	0.0350853

## Sheet: Fig 6
Fig. 6F		Paclitaxel accumulation intensity (positive surface units)
	Time (hours)	MDA-MB-231 WT	MDA-MB-231 CDK4	MDA-MB-231 FLNA	MDA-MB-231 CDK4 siFLNA
	0	0	635.167	6693	0
	0.25	0	492.667	4799.25	0
	0.5	0	499.833	4786.75	0
	0.75	0	507.667	5346.75	0
	1	0	507.167	4855.5	0
	1.25	0	513.667	5315.75	0
	1.5	0	528.667	5338.75	0
	1.75	0	489.167	5072	0
	2	0	549.5	5763.5	0
	2.25	0	494.667	5647.5	0
	2.5	0	461	5712.5	0
	2.75	0	337.333	5708.25	0
	3	0	373.5	5300.5	0
	3.25	0	356	5521.5	0
	3.5	0	446.667	4835.25	0
	3.75	0	347.167	4839	0
	4	0	262.333	4788	0
	4.25	0	252.333	4479.75	0
	4.5	0	338.5	4487.25	0
	4.75	0	329.5	4841.5	0
	5	0	544	5455.75	0
	5.25	0	533.5	4774	0
	5.5	0	528.833	4366.25	0
	5.75	0	610.5	4153.5	0
	6	0	533.167	4278.5	0
	6.25	0	593.667	5049.25	0
	6.5	0	524.333	5745.5	0
	6.75	0	553.833	5298.25	0
	7	0	440.167	5119.75	0
	7.25	0	407.333	5224.25	0
	7.5	0	387.667	5891	158.25
	7.75	0	401.333	5768.75	133.5
	8	0	373	5384.25	121.5
	8.25	0	347.167	5510.5	0
	8.5	0	365	5341.25	0
	8.75	0	437.5	4867.25	139
	9	0	449.333	4022	134.5
	9.25	0	445.333	4575	140.5
	9.5	0	357.167	4094.25	0
	9.75	185	355.5	4345.25	138.75
	10	165	349	3526	145.75
	10.25	176	371	3988.5	587.5
	10.5	0	342.833	4153.5	451
	10.75	0	345.333	3667	620.5
	11	0	424.833	3684.25	457.75
	11.25	165	340.833	3600.25	492.25
	11.5	156.333	350	3725	352.25
	11.75	316.667	330.5	4005.75	427
	12	311.667	335.167	3512.25	451.25
	12.25	321.667	258.5	2499.75	354
	12.5	299.333	248.167	2224.75	0
	12.75	672.667	353.667	2630.25	392.75
	13	267	538.667	2847	469.75
	13.25	404	478.333	2864	595.75
	13.5	679.333	690	2446.5	629.5
	13.75	494	872.833	2491.25	389.75
	14	476	802.833	2007.25	559.5
	14.25	332.667	824.5	2040.5	407.25
	14.5	352.667	825.167	1786	428
	14.75	496	903.667	2744	1037.25
	15	780.667	899.333	2826.75	845.25
	15.25	780.333	1139.17	2925.25	822.25
	15.5	654.667	1256	2808.25	407.25
	15.75	616.333	1106.83	3121.5	659.25
	16	805.333	1238	2605	390.5
	16.25	408	1270.33	2473	463.75
	16.5	478.333	995.667	3008.25	726.5
	16.75	548	1054.33	3537	758.5
	17	680.333	1237.33	3193.5	751.25
	17.25	550	1696	3172.25	932.5
	17.5	1158.33	1553.5	3435.5	766
	17.75	536.667	1070.33	2655	424.75
	18	723	940.333	2850.75	525
	18.25	948.333	1143	3621.75	850.75
	18.5	794.333	1026.83	3204	574.75
	18.75	978	1091.67	2851.75	607.25
	19	754	1025.33	2955.25	410.5
	19.25	721	1416.5	3123.75	407.75
	19.5	668.333	1574.33	3553.25	249.5
	19.75	381	1362.33	2542.75	272.5
	20	158	1208.67	2736.25	260.25
	20.25	360.667	1825.5	2321.25	124
	20.5	489.667	1711.5	2766.75	156.25
	20.75	1016.67	1867.67	2773.5	759.25
	21	810.333	1646	2610.25	526.75
	21.25	1254	1600	2938.25	930.5
	21.5	1550.33	1575.83	2915.5	869.75
	21.75	1511	1825.67	3724.25	841.75
	22	1470.33	1649.5	3495.75	664.5
	22.25	1939.33	1709.5	4063.75	1147
	22.5	1438.33	1150	2935.75	435.75
	22.75	1180	1231.17	2907.75	498.75
	23	1846.67	1727.67	3525.5	499
	23.25	2106.67	1492.83	3049.25	363.5
	23.5	2938.33	1531.33	3745	687.25
	23.75	3201.67	1885.5	4344.5	1193.25
	24	2958.67	1263.67	3613	832.25
	24.25	2757.67	1556.67	4141.5	1033
	24.5	2066.33	1689.67	4340.25	782.25
	24.75	3038	1461.17	4188	967
	25	2350.33	1969.67	3630.25	1142.5
	25.25	2413	1834.33	4330.5	1184
	25.5	2458.33	1642	3687.25	1197.5
	25.75	2547.33	1940.33	4224.25	1095
	26	2574	1774.5	4102.5	1399
	26.25	2629.67	1630.5	5581.5	1434.25
	26.5	2858.33	1685.67	5786.75	1630.5
	26.75	2426.67	1600.83	5534	1558.5
	27	2435.67	1117.17	4791.5	1207
	27.25	2659.33	1968.67	5399.25	1607.75
	27.5	2130.33	1918.5	4207	1427.25
	27.75	2753.67	2360.17	4883	1522.5
	28	2758	2115.33	5074.5	1583.75
	28.25	3016	2407.5	5385.75	1274.25
	28.5	3226.33	2239	6097.5	1717.25
	28.75	3822.33	2380	5882	2505.75
	29	3422.67	2816	6511.75	1976.25
	29.25	3821	2130.33	7044.25	2257.75
	29.5	3572.67	1724.33	5700.5	1602.25
	29.75	2675	1353	4537.25	1345.75
	30	2575.33	2039.83	4377.5	1384.5
	30.25	2484	2399.5	5450.75	1873
	30.5	2637	2560.33	4920	2118.25
	30.75	2455.33	2333	4467	1769
	31	3081.33	2267.17	4082.75	1765.5
	31.25	2637.33	2524.33	6306.5	2503
	31.5	3517.33	3107.67	5993.75	2165.5
	31.75	2983.33	3164	5153.75	2027.25
	32	3341.33	3578	5340	2642.5
	32.25	3545.67	4460	6059.75	2793.25
	32.5	3858	6875.5	8971.75	2666
	32.75	3450.33	6281.17	7183.5	2696.75
	33	2782.67	4844.67	4996.75	2713
	33.25	3617	6591.83	6856.75	3663.5
	33.5	2679.33	5709	7503.5	3216.5
	33.75	2771.67	6557	8220	2846.25
	34	3562.67	7513.83	8559.75	3261.75
	34.25	4116	7978.83	9217	2913
	34.5	4072	10648.7	10000.5	3740.5
	34.75	5329.67	15604.7	12276.2	4042.25
	35	5276.33	11560.3	8321.5	3365.75
	35.25	5082	14904.8	11499.2	3413
	35.5	5958	19570.7	15262.2	4579.75
	35.75	6130.67	10154.3	6880.75	2345.5
	36	3502.33	12731	8871	2563.25
	36.25	3083.33	14378.8	9299	2542.25
	36.5	3473	14520.3	9868	2960
	36.75	4696.33	13354.3	11046.5	2723
	37	4384.67	15542.3	10767.5	3578.25
	37.25	3161.67	15904.8	11439	2969.5
	37.5	3124	17139.8	10672.8	3217.75
	37.75	3852	19026.2	11261.2	3114.25
	38	3955.67	21299.7	12304.8	3346
	38.25	3968.67	18171	10267.2	2852.25
	38.5	3151.67	17769.5	10355.2	3021.75
	38.75	3297	19877.2	11600.5	3493.5
	39	4581.33	23853.5	13189	3296.75
	39.25	5381	27547	16092	4849.75
	39.5	4028.67	22143	12023.8	3448
	39.75	4714.33	26382	14666.8	4139
	40	5973.67	38389.8	16678	4580
	40.25	3528.67	22378.2	12023	3395.5
	40.5	4562.67	26486.5	14109.5	4025.5
	40.75	4851.33	30546.2	14780.8	4112.5
	41	5265.33	30117.3	14942.2	3817
	41.25	6104	30887.7	14816.5	4134.5
	41.5	6121	29245.5	12660.2	3711
	41.75	7065	38174	17856.8	6362.75
	42	7738.67	44695	20991.8	6832.25
	42.25	10327.7	56250	23752	7298.25
	42.5	10599	58798.3	24226.8	7947
	42.75	8038	54191.3	23349.8	6762
	43	10817	58411	24328.8	8259
	43.25	10798.3	64972.2	25150.5	8063.25
	43.5	11480.7	65513.2	26302.5	9001.5
	43.75	11434.7	66420	25089.8	9183
	44	11651.7	68193.2	26258.5	9708.75
	44.25	11877.7	68716.7	26043.5	10180.8
	44.5	11009	69633.8	26905.2	9950.75
	44.75	12168.7	72804.8	29090.2	11437.5
	45	12358.3	75971	29417	12237
	45.25	12448.3	77570.7	29570	13029.5
	45.5	14157	79659.3	29297.5	12832.5
	45.75	14743.3	79324.7	29497.5	12904.2
	46	14955.3	77678.7	30671.8	15950
	46.25	14746.3	84010.3	29874.8	16385.2
	46.5	16878.7	83862.2	30598	16640.2
	46.75	11257	55517	21819	11437
	47	16345.7	84243.5	30864	17701
	47.25	14876.3	78337.2	31685.5	18286.8
	47.5	18135.3	88383	33361	19725.2
	47.75	17951.7	85593.3	32829.5	20345.2
	48	18153.7	91302.5	32972.5	21146.5

## Sheet: Figure 7
Fig 7A			#1		#2		#3
			Ac-aTubulin	aTubulin	Ac-aTubulin	aTubulin	Ac-aTubulin	aTubulin
	Vehicle	MDA-MB-231 WT	13290539	25387024	11584175	23947075	14950953	29466368
		MDA-MB-231 CDK4	20761368	25971418	17867175	26972246	21205004	28705246
		MDA-MB-231 FLNA	22203296	27914075	16223640	25272660	22422125	25686589
	Paclitaxel 5nM	MDA-MB-231 WT	22691296	28404125	22533004	27585445	25220953	28542368
		MDA-MB-231 CDK4	29354317	27432489	28446368	27054953	27634439	27836489
		MDA-MB-231 FLNA	24510560	24654681	24672924	23980246	26063095	26337024
Fig 7C
			Number of cells with chromosomal aberrations
			MDA-MB-231 WT			MDA-MB-231 CDK4			MDA-MB-231 FLNA
			#1	#2	#3	#1	#2	#3	#1	#2	#3
	Untreated	Normal metaphases or anaphases	18	33	34	35	32	57	19	21	35
		Multipolar metaphases		1	3	3	2	2	1	3	6
		Metaphase w/ misaligned chr.	3		3	2	4	2	4	2	5
		Metaphase w/ abnormal spindles	3	3	2	4	3	7	2	2	3
		Anaphase bridge	2	2	1	1	1	1	1		2
		Anaphase w/ lagging chr.	1					3		2
		TOTAL	27	39	43	45	42	72	27	30	51
	Recovery 48 hs	Normal metaphases or anaphases	7	21	35	2	5	6		5	2
		Multipolar metaphases	11	13	9	24	27	27	8	13	11
		Metaphase w/ misaligned chr.	6	9	11	5	3	7	3	4	1
		Metaphase w/ abnormal spindles	2	6	4	7	5	6	6	6	5
		Anaphase bridge	1	2	1	2	1	2	2
		Anaphase w/ lagging chr.	1			1				1	1
		TOTAL	28	51	60	41	41	48	19	29	20
Fig 7D
			Cell numbers
			MDA-MB-231 WT			MDA-MB-231 CDK4			MDA-MB-231 FLNA
			#1	#2	#3	#1	#2	#3	#1	#2	#3
	Untreated	Normal nuclei	591	731	832	772	679	1053	457	609	454
		Micronucleated cells	103	229	139	115	107	261	169	187	143
		Multinucleated cells	18	28	6	4	9	29	8	15	16
		Binucleated cells	45	156	64	47	73	121	118	142	162
		TOTAL	757	1144	1041	938	868	1464	752	953	775
	Recovery 48 hs	Normal nuclei	115	205	767	98	93	115	96	74	88
		Micronucleated cells	187	222	525	167	201	240	140	120	132
		Multinucleated cells	275	253	275	405	373	561	254	263	264
		Binucleated cells	129	154	533	119	149	231	161	123	133
		TOTAL	706	834	2100	789	816	1147	651	580	617

## Sheet: Fig S2
Fig S2 A		Phosphopeptide intensity			Phosphopeptide intensity			Phosphopeptide intensity			Phosphopeptide intensity			Phosphopeptide intensity
		AMPK Ser114			AMPK Ser83			AMPK Ser78			AMPK Ser99			AMPK Ser80
		pCR	non-pCR		pCR	non-pCR		pCR	non-pCR		pCR	non-pCR		pCR	non-pCR
		75261000	1343600		12724000	11324000		2214900	1863200		6831900	1104800		19000000	6899900
			10345000		21285000	1024400		1894100	3194000		99877000	3248500			1812700
			379980		78481000	2606600		90282000	8323000			2239200			1206900
			12874000		113600000	34769000			1812700			1424100			2194000
			41500000			13483000			2543900			11220000			2069600
			2861100			305440			2919200			10877000			20980000
			11100000			5383100			898970			462290			2250800
			3088100			51457000			4002500			2181900			1510900
			7385500			5733000			20980000			1581400
			3474700			46810000			5507400			32745000
			72692000			15364000			2293900			2310000
			3918200			1464800			3327200			2190900
						14593000			1443400
						12531000			1887100
						429400			3474400
						12687000			1510900
						15984000
						11912000
						8642700
						56951000
						17047000
						5283600
						13370000
						67397000
						11584000
						17928000
						13736000
						18046000
						14598000
Fig S2 B
		Phosphopeptide intensity
		CAMK Ser74
		pCR	non-pCR
		7271800	1321400
Fig S2 C
		Phosphopeptide intensity			Phosphopeptide intensity
		PKC Ser62			PKC Ser645
		pCR	non-pCR		pCR	non-pCR
		1120800	420280		3988500	1402500
		2184100	502270			797580
			3584200			495350
			1716300			2286300
						3599100
						1855400
						1815700

## Sheet: Fig S8
	Hscore Filamin A	Hscore CDK4
	0.290136	0.0529779
	0.395492	0.046027
	0.0289061	0.0314267
	0.465708	0.0346573
	0.507552	0.0644525
	0.154097	0.0670746
	0.514194	0.186083
	0.223783	0.0144497
	0.185404	0.0832177
	0.601959	0.0179938
	0.270944	0.166269
	0.712481	0.0345925
	0.516836	0.0428569
	0.191078	0.232929
	0.202015	0.0871771
	0.16833	0.0860178
	0.167406	0.0446037
	0.714076	0.153822
	0.399677	0.053096
	0.154063	0.049337
	0.10194	0.0626159
	0.0848407	0.224864
	0.191869	0.0310356
	0.44344	0.0142398
	0.111982	0.0147248
	0.153664	0.0537481
	0.312359	0.044516
	0.454	0.0593388
	0.137697	0.170785
	0.182947	0.0739275
	0.552889	0.0535263
	0.152709	0.0497438
	0.444542	0.185513
	0.257742	0.0156762
	0.590148	0.104698
	0.879927	0.0846803
	0.627983	0.016006
	0.598632	0.0388784
	0.702994	0.0346974
	0.403675	0.0131171
	0.788403	0.0217826
	0.767992	0.170166
	0.396988	0.0256093
	0.700683	0.0148306
	0.626725	0.0221115
	0.958189	0.0115577
	0.635177	0.0277103
	0.757193	0.352088
	0.534853	0.293566
	0.0544642	0.248709
	0.198245	0.0465335
	0.834283	0.103861
	0.734463	0.0468388
	0.627625	0.0427409
	0.618287	0.253869
	0.600565	0.0621405
	0.820627	0.0873403
	0.733681	0.0820121
	0.128138	0.0342253
	0.271826	0.0517397
	0.0287951	0.0645744
	0.253181	0.25571
	0.569722	0.211725
	0.492874	0.106016
	0.336032	0.135217
	0.720881	0.093737
	0.696816	0.11405
	0.0873523	0.207097
		0.213827
		0.419568
		0.255483
		0.111596
		0.311677
		0.383344
		0.573511
		0.0177314
		0.175426
		0.23598
		0.105721
		0.0700597
		0.306886
		0.389884
		0.289059
		0.528066
		0.516875
		0.840287
		0.744739
		0.341736

## Sheet: Fig S9
Fig S9A
	Adriamycin (nM)	Relative platting efficiency
		MDA-MB-231 WT				MDA-MB-231 CDK4				MDA-MB-231 FLNA
		#1	#2	#3	#4	#1	#2	#3	#4	#1	#2	#3	#4
	0	1	1	1	1	1	1	1	1	1	1	1	1
	2	0.872766	0.730008	0.881089	0.885192	0.921064	0.702595	0.880863	1.00641	0.863972	0.973935	1.01041	0.826908
	6	0.389574	0.629073	0.876586		0.633268	0.584	0.602		0.251598	0.965673		0.883573
	10	0.194255	0.252163	0.215		0.183573	0.11048	0.5897		0.0950133	0.146553	0.102
	30	0.00223404	0.00139381	0.0871879	0.0765384	0.0124356	0.00761525	0.00619724	0.0887009	0.00039343	0.0104259	0.00285527	0.0326589
	Adriamycin (nM)	Adriamycin (Log10 nM)	Relative platting efficiency
			MDA-MB-231 WT
			#1	#2	#3	#4
	2	0.30103	87.2766	73.0008	88.1089	88.5192
	4	0.60206	54.8936	50.7579	77.4253	80.0717
	6	0.778151	38.9575	62.9072	87.6586
	8	0.90309	39.0106	29.723	33.845
	10	1	19.4255	25.2163	22.584
	30	1.47712	0.223404	0.139381	8.71879	7.65384
	50	1.69897	0.0851064	0.0116151	0.808432	0.141335
	70	1.8451	0.0638298	0.0348452	0.102333	0.119591
	90	1.95424	0.0212766	0.0696905	0.1535	0.0543596
	120	2.07918	0.0106383	0.0464603	0.102333	0.0652316
	Adriamycin (nM)	Adriamycin (Log10 nM)	Relative platting efficiency
			MDA-MB-231 CDK4
			#1	#2	#3	#4
	2	0.30103	92.1064	70.2595	88.0863	100.641
	4	0.60206	56.2089	51.9126	73.822	96.8068
	6	0.778151	63.3268	46.5233	53.845
	8	0.90309	33.8485	28.7271	30.258
	10	1	18.3573	11.048	58.97
	30	1.47712	1.24356	0.761525	0.619724	8.87009
	50	1.69897	0.497424	0.257747	0.192328	0.84607
	70	1.8451	0.130278	0.456915	0.106849	0.286572
	90	1.95424	0.307929	0.292894	0.0854792	0.47762
	120	2.07918	0.0473737	0.0351473	0.0106849	0.382096
	Adriamycin (nM)	Adriamycin (Log10 nM)	Relative platting efficiency
			MDA-MB-231 FLNA
			#1	#2	#3	#4
	2	0.30103	86.3972	97.3935	101.041	82.6908
	4	0.60206	54.7064	61.6701	79.1863	78.7123
	6	0.778151	92.654	96.5673		88.3573
	8	0.90309	33.6972	45.4018	39.154
	10	1	9.50133	14.6553	11.254
	30	1.47712	0.039343	1.04259	0.285527	3.26589
	50	1.69897	0.0196715	0	0.0713818	0.695593
	70	1.8451	0	0.0196715	0.178455	0.0933113
	90	1.95424	0	0.609816	0.309321	0.135725
	120	2.07918	0	0.0196715	0.0356909	0.11876
Fig S9B
	Cisplatin (nM)	Relative platting efficiency
		MDA-MB-231 WT				MDA-MB-231 CDK4				MDA-MB-231 FLNA
		#1	#2	#3	#4	#1	#2	#3	#4	#1	#2	#3	#4
	0	1	1	1	1	1	1	1	1	1	1	1	1
	100	0.727423		0.849288	0.94498	0.73902		0.852483	0.841716	0.633242	0.933858	0.867584	0.921896
	300	0.776381	1.22359	0.795334	0.945758		1.0472	0.724981	0.828585	0.728022	0.712	0.694137
	500	0.644062	0.970725	0.797049	0.912391	0.782091		0.842886	0.796459	1.12088		0.853829	0.928258
	1000	0.102878	0.605855	0.159032	0.17807	0.190989	0.328484	0.60778	0.240356	0.195513	0.447244		0.135609
	Cisplatin (nM)	Cisplatin (Log10 nM)	Relative platting efficiency
			MDA-MB-231 WT
			#1	#2	#3	#4
	50	1.69897	77.9027	80	79.251
	100	2	72.7423		84.9288	94.498
	150	2.17609	63.9762	86.2961	70.4581	86.044
	300	2.47712	77.6381	122.359	79.5334	94.5758
	500	2.69897	64.4062	97.0726	79.7049	91.2391
	750	2.87506	60.1389	14.7645	78.3496	92.6308
	1000	3	10.2878	60.5855	15.9032	17.807
	1250	3.09691	2.64638	24.0136	7.75433	3.31071
	1500	3.17609	1.88554	45.5664	0.634757	0.155595
	2000	3.30103	1.68707	1.52737	0	0.00864416
	Cisplatin (nM)	Cisplatin (Log10 nM)	Relative platting efficiency
			MDA-MB-231 CDK4
			#1	#2	#3	#4
	50	1.69897	118.9	117.854	119.987
	100	2	73.9019		85.2483	84.1716
	150	2.17609	100.652	93.8894	71.1092	76.3396
	300	2.47712		104.72	72.4981	82.8585
	500	2.69897	78.2091		84.2886	79.6459
	750	2.87506		21.6295	84.5305	92.7072
	1000	3	19.0989	32.8484	60.778	24.0356
	1250	3.09691	7.93426	35.0145	1.32652	0.19932
	1500	3.17609	12.0714	22.1468	0	0.0117247
	2000	3.30103	1.36016	1.8752	0	0
	Cisplatin (nM)	Cisplatin (Log10 nM)	Relative platting efficiency
			MDA-MB-231 FLNA
			#1	#2	#3	#4
	50	1.69897	70.1923	92.9134	80.258
	100	2	63.3242	93.3858	86.7584	92.1896
	150	2.17609			73.6683	86.2422
	300	2.47712	72.8022		69.4137
	500	2.69897	112.088		85.3829	92.8258
	750	2.87506	19.5513	59.4751	81.3032	87.2924
	1000	3	19.5513	44.7244		13.5609
	1250	3.09691		27.9265	0.419629	10.2388
	1500	3.17609	25.1374	5.24934	0.139876	1.99929
	2000	3.30103	6.36447	5.24934	0	0.0100974
Fig S9C
	CDK4	Ki67		Filamin A	Ki67
	0.0529779	80		0.290136	80
	0.046027	50		0.395492	50
	0.0314267	80		0.0289061	80
	0.0346573	70		0.465708	70
	0.0644525	40		0.507552	40
	0.0670746	80		0.154097	80
	0.186083	80		0.514194	80
		90			90
	0.0144497	20		0.223782	20
		20			20
	0.0832177	80			80
	0.0179938	30			30
	0.166269	70		0.185404	70
	0.0345925	75			75
	0.0428569	25		0.601959	25
	0.232929	70		0.270944	70
	0.0871771	40		0.712481	40
	0.0860178	40		0.516836	40
	0.0446037	70		0.191078	70
	0.153822	50			50
	0.053096	60		0.202015	60
	0.049337	25		0.16833	25
	0.0626159	40		0.167406	40
	0.224864	70		0.714076	70
	0.0310356	30		0.399677	30
	0.0142398	40			40
		40			40
	0.0147247	60			60
	0.0537481	41		0.154063	41
	0.044516	70		0.10194	70
	0.0593388	60		0.0848407	60
		20			20
	0.170785	50		0.191869	50
		40			40
	0.0739275	35		0.44344	35
	0.0535263	60			60
	0.0497438	40		0.111982	40
	0.185513	50			50
	0.0156762	30		0.153664	30
	0.104698	30			30
	0.0846803	80		0.312359	80
	0.016006	75		0.454	75
	0.0388784	25			25
	0.0346974	50		0.137697	50
	0.0131171	90			90
		40			40
	0.0217826	25		0.182947	25
	0.170166	60		0.552889	60
	0.0256093	40		0.152708	40
	0.0148306	20		0.444542	20
	0.0221115	35			35
	0.0115577	70		0.257742	70
	0.0277103	29		0.590148	29
		15			15
		50			50
		80			80
	0.352088	97		0.879927	97
		23			23
	0.293566	35		0.627983	35
		90			90
	0.248709	55		0.598632	55
	0.0465334	40		0.702994	40
		80			80
	0.103861	50		0.403675	50
	0.0468388	60			60
	0.0427409	10		0.788403	10
	0.253869	90		0.767992	90
	0.0621405	10		0.396988	10
	0.0873403	21			21
	0.0820121	95		0.700683	95
	0.0342253	15		0.626725	15
	0.0517396	10		0.958189	10
		40			40
	0.0645744	40		0.635177	40
		80			80
	0.255711	70		0.757193	70
		70			70
		70			70
		60			60
		60			60
	0.211725	95		0.534853	95
	0.106016	10		0.0544642	10
	0.135217	21		0.198245	21
	0.093737	50			50
		85			85
	0.11405	5			5
		45			45
	0.207097	40		0.834283	40
	0.213827	75		0.734463	75
	0.419568	90			90
	0.255483	80		0.627625	80
	0.111596	40		0.618287	40
	0.311677	85		0.600565	85
	0.383344	95		0.820627	95
	0.573511	60		0.733681	60
		90		0.128138	90
		70			70
		80			80
		2			2
	0.0177314	80		0.271826	80
	0.175426	30		0.0287951	30
		90			90
	0.23598	60			60
	0.105721	40		0.253181	40
		80			80
		70			70
	0.0700597	90		0.569722	90
	0.306886	80			80
	0.389884	60		0.492874	60
	0.289059	60		0.336032	60
	0.528066	30			30
	0.516875	95		0.720881	95
	0.840287	80		0.696816	80
	0.744739	17			17
	0.341736	85		0.0873523	85
